# Supplementary material for: Channels of Evolution: Unveiling Evolutionary Patterns in Diatom Ca2+ Signalling
Source: Plants (Basel). 2024 Apr 26;13(9):1207. doi: 10.3390/plants13091207 (PMC11085791; doi:10.3390/plants13091207)
Supplement: Supplementary file 1 [file plants-13-01207-s001.zip]

Archive with 6 entries (6 files):
- plants-2924890-supplementary.xlsx
- Supplementary Data S1 OSCA alignment.fasta
- Supplementary Data S2 Orai alignment.fasta
- Supplementary Data S3 TPC alignment.fasta
- Supplementary Data S4 TRP alignment.fasta
- Supplementary Data S5 pPha-T1-Venus.pdf
