# Supplementary material for: Channels of Evolution: Unveiling Evolutionary Patterns in Diatom Ca2+ Signalling
Source: Plants (Basel). 2024 Apr 26;13(9):1207. doi: 10.3390/plants13091207 (PMC11085791; doi:10.3390/plants13091207)
Supplement: Supplementary file 1 [file plants-13-01207-s001.zip › plants-2924890-supplementary.xlsx]

## Sheet: Protein Accessions Table
Species Name	NCBI:txid	Ref	Cav		TPC		EukCat		CNGC		GLR			cys-less pLGIC		TRP			MscS		OSCA		ORAI	MCU		IP3R		P2XR
Homo sapiens	9606	Nagata et al. (2004); Chen et al. (2023); Jones & Sattelle (2008)	Cav1.1	Cav2.3	TPC1 53373				CNGA1		GluN1	GluN3B	GluK2			TRPC1	TRPV5	TRPP1			TMEM63A 9725		ORAI1 84876	MCU 90550		ITPR1 3708		P2X1 5023
			Cav1.2	Cav3.1	TPC2 20589958				CNGA2		GluN2A	GluA1	GluK3			TRPC3	TRPV6	TRPP2			TMEM63B 55362		ORAI2 80228			ITPR2 3709		P2X2 22953
			Cav1.3	Cav3.2					CNGA3		GluN2B	GluA2	GluK4			TRPC4	TRPM1	TRPP3			TMEM63C 57156		ORAI3 93129			ITPR3 3710		P2X3 5024
			Cav1.4	Cav3.3					CNGA4		GluN2C	GluA3	GluK5			TRPC5	TRPM2	TRPP4										P2X4 5025
			Cav2.1						CNGB1		GluN2D	GluA4	GluD1			TRPC6	TRPM3	TRPP5										P2X5 5026
									CNGB2		GluN3A	GluK1	GluD2			TRPC7	TRPM4	TRPML1										P2X6 9127
																TRPV1	TRPM5	TRPML2										P2X7 5027
																TRPV2	TRPM6	TRPML3
																TRPV3	TRPM7
																TRPV4	TRPM8
Arabidopsis thaliana	3702	Nagata et al. (2004); Ruberti et al. (2022); Maksaev & Haswell (2012)			TPC1 [At4G03560]				CNGC1	CNGC11	15229229	15238991							MSL1		OSCA1.1 [AT4G04340]	OSCA2.3		MCU1 [At1g09575]
									CNGC2	CNGC12	30695454	15238975							MSL2		OSCA1.2	OSCA2.4		MCU2 [At1g57610]
									CNGC3	CNGC13	15238966	30684130							MSL3		OSCA1.3	OSCA2.5		MCU3 [At2g23790]
									CNGC4	CNGC14	30680330	30684127							MSL4		OSCA1.4	OSCA3.1		MCU4 [At4g36820]
									CNGC5	CNGC15	15240443	15227034							MSL5		OSCA1.5	OSCA4.1		MCU5 [At5g42610]
									CNGC6	CNGC16	15224608	18418637							MSL6		OSCA1.6			MCU6 [At5g66650]
									CNGC7	CNGC17	18402957	30679161							MSL7		OSCA1.7
									CNGC8	CNGC18	15224606	15236044							MSL8		OSCA1.8
									CNGC9	CNGC19	15217450	18402960							MSL9		OSCA2.1
									CNGC10	CNGC20	30693477								MSL10		OSCA2.2
Chlamydomonas reinhardtii	3055	Verret et al. (2010); Pivato & Ballottari (2021); Cronmiller et al. (2019)	179342	192415					CNG1 Cre12.g553450 173402		189321			189062		151482	176774	140842	146630	146627	Cre08.g360400	Cre12.g532151	Orai1 Cre01.g025000	MCU1 Cre17.g729200		153750
			189093	194451					CNG2 Cre12.g553900 31666					189039		152928	180782	145257	143022		Cre08.g360500	Cre12.g560050
			170854	194450					CNG3 Cre17.g706900 30945					189047		165974	187664	148988	144558		Cre08.g360564	Cre13.g574850
			144131													168963	191072	175267	147300		Cre08.g360600	Cre13.g579400
			147205													169526	193017	175836	178587		Cre09.g399912	Cre17.g738150
			180826													171193	193851	176089	144381		Cre10.g460150
Undaria pinnatifida	74381	-	ISG|UNPIN0002CG0450|len:6333|ori:-|TentativeLG15 type:complete +1		ISG|UNPIN0001CG0730|len:3456|ori:-|TentativeLG25 type:complete +1						ISG|UNPIN0001CG0330|len:2925|ori:+|TentativeLG25 type:complete +1					ISG|UNPIN0030CG0380|len:2931|ori:+|TentativeLG21 type:complete +1	ISG|UNPIN0101CG0070|len:4770|ori:-|TentativeLG10 type:complete +1		ISG|UNPIN2396CG0020|len:2193|ori:+|TentativeLG00 type:complete +1		ISG|UNPIN0904CG0030|len:2088|ori:+|TentativeLG12 type:complete +1		ISG|UNPIN0235CG0140|len:705|ori:-|TentativeLG2 type:complete +1	ISG|UNPIN0671CG0080|len:1329|ori:+|TentativeLG15 type:complete +1		ISG|UNPIN0037CG0120|len:564|ori:+|TentativeLG13 type:complete +1
			ISG|UNPIN0233CG0150|len:3231|ori:-|TentativeLG1 type:complete +1 (1D)		ISG|UNPIN0088CG0120|len:3042|ori:-|TentativeLG1 type:complete +1						ISG|UNPIN0188CG0010|len:993|ori:+|TentativeLG21 type:complete +1					ISG|UNPIN0321CG0160|len:4020|ori:-|TentativeLG17 type:complete +1	ISG|UNPIN0101CG0110|len:3972|ori:-|TentativeLG10 type:complete +1		ISG|UNPIN0154CG0170|len:2964|ori:+|TentativeLG29 type:complete +1		ISG|UNPIN1612CG0010|len:2598|ori:-|TentativeLG00 type:complete +1			ISG|UNPIN0671CG0140|len:1377|ori:+|TentativeLG15 type:complete +1		ISG|UNPIN0037CG0140|len:306|ori:+|TentativeLG13 type:complete +1
			ISG|UNPIN0031CG0440|len:1617|ori:-|TentativeLG15 type:complete +1 (1D)		ISG|UNPIN0451CG0130|len:681|ori:+|TentativeLG22 type:complete +1						ISG|UNPIN0001CG0350|len:2052|ori:+|TentativeLG25 type:complete +1					ISG|UNPIN0048CG0370|len:3042|ori:-|TentativeLG10 type:complete +1	ISG|UNPIN0350CG0050|len:750|ori:-|TentativeLG22 type:complete +1		ISG|UNPIN0029CG0170|len:1707|ori:+|TentativeLG7 type:complete +1		ISG|UNPIN1601CG0010|len:2598|ori:+|TentativeLG00 type:complete +1					ISG|UNPIN0037CG0130|len:10650|ori:+|TentativeLG13 type:complete +1
					ISG|UNPIN0156CG0100|len:2271|ori:-|TentativeLG2 type:complete +1						ISG|UNPIN0001CG0360|len:2901|ori:+|TentativeLG25 type:complete +1					ISG|UNPIN0289CG0100|len:3405|ori:-|TentativeLG29 type:complete +1	ISG|UNPIN0101CG0090|len:3783|ori:-|TentativeLG10 type:complete +1		ISG|UNPIN0454CG0130|len:2529|ori:+|TentativeLG28 type:complete +1		ISG|UNPIN0597CG0080|len:3123|ori:-|TentativeLG00 type:complete +1
																ISG|UNPIN0364CG0170|len:2793|ori:-|TentativeLG12 type:complete +1	ISG|UNPIN0030CG0410|len:2580|ori:+|TentativeLG21 type:complete +1
																ISG|UNPIN0571CG0020|len:3222|ori:+|TentativeLG10 type:complete +1	ISG|UNPIN0030CG0360|len:2673|ori:-|TentativeLG21 type:complete +1
																ISG|UNPIN0571CG0030|len:3177|ori:-|TentativeLG10 type:complete +1	ISG|UNPIN0030CG0390|len:2445|ori:+|TentativeLG21 type:complete +1
Sargassum fusiforme	590727	-	S-fusiforme_g12464.t1		S-fusiforme_g1914.t1						S-fusiforme_g8875.t1					S-fusiforme_g4458.t1	S-fusiforme_g3646.t1	S-fusiforme_g16015.t1	S-fusiforme_g10925.t1		S-fusiforme_g1120.t1		S-fusiforme_g4103.t1			S-fusiforme_g3581.t1
			S-fusiforme_g4930.t1 (3D)		S-fusiforme_g1913.t1						S-fusiforme_g7422.t1					S-fusiforme_g5223.t1	S-fusiforme_g7356.t1	S-fusiforme_g13474.t1	S-fusiforme_g16588.t1		S-fusiforme_g1177.t2					S-fusiforme_g3583.t1
			S-fusiforme_g9787.t1 (2D)		S-fusiforme_g11724.t2						S-fusiforme_g7419.t1					S-fusiforme_g3854.t1	S-fusiforme_g10054.t1	S-fusiforme_g9776.t1	S-fusiforme_g4410.t1		S-fusiforme_g3564.t1					S-fusiforme_g3582.t1
			S-fusiforme_g9786.t1 (2D)		S-fusiforme_g11404.t1						S-fusiforme_g12645.t1					S-fusiforme_g7577.t1	S-fusiforme_g8806.t2	S-fusiforme_g8806.t1	S-fusiforme_g15952.t1		S-fusiforme_g10599.t1
			S-fusiforme_g4931.t2 (1D)		S-fusiforme_g11724.t1											S-fusiforme_g5073.t2	S-fusiforme_g10724.t1	S-fusiforme_g15281.t1	S-fusiforme_g10922.t1		S-fusiforme_g1177.t1
			S-fusiforme_g4931.t1 (1D)		S-fusiforme_g7402.t1											S-fusiforme_g5073.t1	S-fusiforme_g15884.t1	S-fusiforme_g12148.t2	S-fusiforme_g17326.t1		S-fusiforme_g1120.t2
																S-fusiforme_g9650.t1	S-fusiforme_g9261.t1	S-fusiforme_g9623.t1	S-fusiforme_g5725.t1		S-fusiforme_g9487.t1
																S-fusiforme_g12148.t1	S-fusiforme_g17328.t1	S-fusiforme_g17252.t1	S-fusiforme_g17372.t1
																S-fusiforme_g16224.t1	S-fusiforme_g8693.t1	S-fusiforme_g13042.t1	S-fusiforme_g1120.t1
																S-fusiforme_g9778.t1	S-fusiforme_g8992.t1	S-fusiforme_g15278.t1
																S-fusiforme_g11126.t1	S-fusiforme_g13063.t1	S-fusiforme_g15886.t1
																S-fusiforme_g10724.t2	S-fusiforme_g15456.t1	S-fusiforme_g8692.t1
																S-fusiforme_g13472.t1	S-fusiforme_g13044.t1	S-fusiforme_g8805.t1
																S-fusiforme_g15883.t1	S-fusiforme_g16225.t1	S-fusiforme_g9774.t1
																S-fusiforme_g15480.t1	S-fusiforme_g10349.t1	S-fusiforme_g12803.t1
																S-fusiforme_g8092.t1	S-fusiforme_g13942.t1	S-fusiforme_g9259.t1
																S-fusiforme_g6004.t1	S-fusiforme_g13410.t1	S-fusiforme_g6115.t1
Ectocarpus siliculosus	2880	Verret et al. (2010)	Ec-14_000820		Ec-28_003610				Ec-05_003460.2		Ec-04_001070					Ec-24_001090	Ec-15_004990	Ec-06_009240	Ec-10_004140		Ec-16_003890.1		Ec-12_001380.1	Ec-14_006600.1		Ec-09_002780.1
			Ec-22_000400		Ec-04_001620						Ec-04_001060					Ec-24_001100	Ec-05_000810	Ec-06_009250	Ec-10_004150		Ec-01_008930.1					Ec-09_002780.2
			Ec-14_003650								Ec-12_005170.1					Ec-24_001110	Ec-08_005010	Ec-09_004640	Ec-22_002670		Ec-07_002900.1
			Ec-11_003910													Ec-18_000650	Ec-06_009280				Ec-26_005450.1
																Ec-10_004600	Ec-21_004080				Ec-09_002680.1
																Ec-15_001590	Ec-06_002400				Ec-09_002680.2
																Ec-05_006560	Ec-10_004640.1
																Ec-08_003920	Ec-05_006660.1
																Ec-07_007860	Ec-23_001280.1
Cyclotella cryptica	29204	-	1317		25289		-				9273			11651		29927			5376		14015		15155
			5464													11351			5667		11833		2674
																6607			8518		19743		23563
																18572			8837		12728		15437
																11345			28057		529		11449
																28916
Chaetoceros tenuissimus	426638	-	9240		8604		17380				12095	417		18160		9608	4585		14624		13160		1479
					16592		342				14330	12092				5002	16477		14618		424		8489
							4201				14345	10017				14736			14620		17389
							4202				12091					948			14624		4187
							10065				17162					7947			8463		584
							17379				11526					7400			7389		2086
							11961				12758					15663			8466		9517
Minidiscus variabilis	659878	-	745333		-		666124				626712			649849		634711			795046	685541	411085	237247	712681
							666132				449711			666376		676703			621138		756793	455945	707310
							666123				675890			694833		443918			781259		490717	672388	634209
											689304					748466			776188		409208	704557
																656778			389004		418065	799017
																832471			649873		409174
																			689787		703671
Thalassiosira pseudonana	35128	Verret et al. (2010)	22071		261158		2433				1249					23036			22753		23262		2649
							2434				7846					23780			8979		13740		26467
							21277A									23027			20567		22168
							21277B									25276			10404		5273
																24328			10403
																			20952
Thalassiosira oceanica	159749	-	94316		90071		99094				95777			90799		94797			92834		73045		99368
			73667								100661			100808		97028			82179		91273		80029
											95287			83629		74137					90112
											70179										72237
											90152										85337
																					82493
																					85336
Fragilaria crotonensis	210448	-	-		23160		6464	20667			2415			20998		9532			11459	2388	21858	18050	22507
					12670		6465	14402			2414					10342			9041	21183	711	18048
							6466	22579								19518			12522	15150	16249
							6467									20977			20975	5319	2098
							6468									10338			9185	10245	8425
							6474									4521			14567	2390	25471
							15651												21099		25468
Pseudo-nitzschia multiseries	37319	-	-		181049		207939				300173			289819		185033			255455		257464		304857
					202884		207919				117898			264518		238255			325666		239012
					319836						325870					253683			217777		157306
																			223751		289570
																			318996		286916
																					237046
																					195687
Fragilariopsis cylindrus	186039	-	-		255157		197260				247838			248978		248226			170232	136034	136837		172577
					237919		197275				255994			263354		237208			173429	232072	269842		235292
					184553						147726			241478					247771	233959	241020
											243888			252562					136035	245515	260285
											181816			246789					233523		203548
											247955								185003		233669
											263405								169199		259702
Nitzschia inconspicua	303405	-	-		25811		37732							17700		18362			10691	19786	6559	29601	22679
					22744		18686									4157			3454	20608	23095
					22753		19048									18176			10693	20610	4862
							1948									4092			18557	26192	22841
							1945												6358	25525	24263
																			18917	29113	34637
																			9858	10242	21918
																			4658		10465
Nitzschia putrida	2742595	-	-		8883		5119				5287			3916		6195			13773	13772	11856	3028	12989
					8885		5120									102			1954	10399	636
					14908											3064			490	7837	9178
																13388			10397		3250
																380			1953		430
																			10396		3912
																			6417		11859
Phaeodactylum tricornutum	2850	Verret et al. (2010)	-		15329		54164							48605		47206			44310	45225	39402		48896
					1654		43878							46540		49250			45221		43772
							43828									50255			45222		36310
																49054			50457		36312
																			39605		1473
																			44327		43394
																			48892		46639
Seminavis robusta	568900	-	30611		35637		2500				36601	13943	36390	30177	29791	12288			35784	25903	15518	3404	18185
					1137		2501				3532	11948	26167	34621	32932	35397			2281	3507	17678	17176
							10192				1039	3531	6436	8850	10314	34871			32509	31028	30111
							22985				16250	2411	24585	24011	5969	35167			35782	23449	34261
							30799				15226	4944	18707	33223	24015	7856			22437	1351	3408
							23235				26907	8980	29810	33322	21765				35775	13496	14444
							13798				13484	34956	10654	32723	18313				5064	32052	7200
							22984				13805	34492	9206	24669					13501	6987	36614
							32326				26168	10657		7906					12726	23870	37447
Fistulifera solaris	1519565	-	-		1495 / 42321 (v2)		9861				-					13808			12383	17236	13250	11592	11382
					13786 / 44005 (v2)		2158									8941			12384	10807	6822	13255	14948
					3179 / 44742 (v2)		17263									6663			14885	9184	1970	14192
					3916 / 54612 (v2)		15159									19342			14551	14555	429	6821
																3894			10803	3929	5565	14780
																16018			9183	537	11936	13249
																			18892	538	7954	6816
																			6509	3928	6817
																			15135	811	13254
Mayamaea pseudoterrestris	2872254	-	-		9846		4543				-					1393			5371	9279	4607		920
							4534									8894			2983	455	4333		6477
							4544									5252			636		8123
																			1965		8279
																			4147		8278
																			2100		5194
																			114

## Sheet: Genome References
Species	Group	Reference
Undaria pinnatifida	Brown algae	Shan et al., 2020
Sargassum fusiforme	Brown algae	Wang et al., 2020
Ectocarpus siliculosus	Brown algae	Cock et al., 2010
Cyclotella cryptica	Centric diatom	Traller et al., 2016
Chaetoceros tenuissimus	Centric diatom	Hongo et al., 2021
Minidiscus variabilis	Centric diatom	http://genome.jgi.doe.gov
Thalassiosira pseudonana	Centric diatom	Armbrust et al., 2004
Thalassiosira oceanica	Centric diatom	Lommer et al., 2012
Fragilaria crotonensis	Araphid pennate diatom	Zepernick et al., 2022
Pseudo-nitzschia multiseries	Raphid pennate diatom	http://genome.jgi.doe.gov
Fragilariopsis cylindrus	Raphid pennate diatom	Mock et al., 2017
Nitzschia inconspicua	Raphid pennate diatom	Oliver et al., 2021
Nitzschia putrida	Raphid pennate diatom	Kamikawa et al., 2022
Phaeodactylum tricornutum	Raphid pennate diatom	Bowler et al., 2008
Seminavis robusta	Raphid pennate diatom	Osuna-Cruz et al., 2020
Fistulifera solaris	Raphid pennate diatom	Tanaka et al., 2015
Mayamaea pseudoterrestris	Raphid pennate diatom	Suzuki et al., 2022
