# Supplementary material for: Channels of Evolution: Unveiling Evolutionary Patterns in Diatom Ca2+ Signalling
Source: Plants (Basel). 2024 Apr 26;13(9):1207. doi: 10.3390/plants13091207 (PMC11085791; doi:10.3390/plants13091207)
Supplement: Supplementary file 1 [file plants-13-01207-s001.zip › Supplementary Data S1 OSCA alignment.fasta]

>AtOSCA1.1 A new protein sequence entered manually
M--------------------------------------------------------------------------------------------------------------AT-LK---D----------------------------------------------------------------------------------------------------------------------------------------------------------------------------------------------------------------------------------------------------------------------------------------------------------------------------------------------------------------------------------------------------------------------------------------------------------------------------------------------------------------------------------------------------------------------------------------------------------------------------------------------------------------------------------------------------IG-VSA--GI-NILTAFIFFIIFAFL-R--L-----QPF-N-----DR--VYFSKW-----------------------YL--------RG--------------------------------------------------------------------------------LRSSPASG-GGFAGRFV---------------------------------------------------------------------------------------------------------------------------------N-------------------LE----------------------------------------------------------------------------------------------------------------------------------------------------------------------------------------------------------------------------------------------------------------------LR--S-Y-------------------------------------------------------------------------------------------------------------------------------------------------------------------------------------------------------------------------------------------------------------------------------------------------------------------------------------------------------------------------------------------------------------------------------------------------------------------------------------------------------------------------------------------------------------------------------------------------------------------------------------------------------------------------------------------------------------------------------------------------------------------------------------------------------------------------------------------------------------------------------------------------------------------L-K-FL------------------------------------------------------------------------------------------------------------------------------------------------------------------------------------------------------------------------------------------------------------------HW------------------------------------------------M-----P-----------------------------------------E------------------------------------------------------ALKMPEREL--------------------------------IDHA--------GLDSVVYLRIY----WLGLKIFAP------IAM-LAWAVLVPVNWTN-----NEL---EL-----------------------------------------------------------------------------------------------------------------------------------------------A--------------------K--------H-----F-------------------------------------KN---VTS-SD-------------IDK-L--TI--SNIP--E----------------------------------------------------------------------------------------------------------------G--S-NRF------WAHIIMAYAFTIWTCYMLMKEYE--T-VANMRLQFLA-------SEGR--R----------------------------------------------------------------------------------------------------------------------------------------------------------------------------------------------------------------------------------------------------------------------------------------------------------------------------------------------------------------------------------------------------------------------------------------------------------------------------------------PDQ--------------FTVLVRNVPPD------------------------------------------------------------------------------------------------------------------------------------------------------------------------------------------------------------------------------------------------------------------------------------------------------------------------------------------------------------------------------------------------------------------------------------------------------------------------------------------------------------------------------------------------------------------------------------------------------------------------------------------------------------------------------------------------------------------P-------DET-V------------------------------------S-E----------------------------------------------------------------------------------------------------------------------------------------------------------------------------------------------------------------------------------------------------------------------------------------------------------------------------------------------------------------------------------------------------------------------------------------------------------------------L-V-EHF--------------------------------------------------------------------F---------------------------------------------------------------------------------------------------------------------------------------------------------------------------------------------------------------------------------------------------------------------------------------------------------------------------------------------------------------------------------------------------------------------------------------------------------------------------------------LV-NHP-D---------------------------------NY--------L----------------------THQV-VCNAN-----------------------------------------------------KLADLVS-----------------------------------------KK-----------------------TKLQN---WLDYYQLKY----TRN------------------NSQI---R--------------------------------------------------------------------------------------------------------------------------------------------------------------------------------------------------------------------------------PI--T-------K------L----G--------------------------------------------------------------------------------------------------------------------------------------------------------------------------------------------------------------------------------------------------------------------------------------C----LG-L--------------CG-Q-----K----------------------VDAIEHY--IA----------------------------------------E-VDKTSKEIAE-------EREN-------------------------------------------------VV-----------------------------------------------------------------------------------------------------------------------------------------------------------------------------------------------------------------------------------------------------------------------------------------------------------------------------------------------------------------------------------------------------------------------------------------------------------------------------------------------------------------------------------------------------------------------------------------------------------------------------------------------------------------------------------------------------------------------------------------------------------------------------------------------------------------------------------------------------------------------------------------------------------------------------------------------------------------------------------------------------------------------------------------------------------------------------------------------------------------------------------------------------------------------------------------------------------------------------------------------------------------------------------------------------------------------------------------------------------------------------------------------------------------------------------------------------------------------------------------------------------------------------------------------------------------------------------------------------------------------------------------------------------------------------------------------------------------------------------------------------------------------------------------------------------------------------------------------------------------------------------------------------------------------------------------------------------------------------------------------------------------------------------------------------------------------------------------------------------------------------------------------------------------------------------------------------------------------------------------------------------------------------------------------------------------------------------------------------------------------------------------------------------------------------------------------------------------------------------------------------------------------------------------------------------------------------------------------------------------------------------------------------------------------------------------------------------------------------------------------------------------------------------------------------------------------------------------------------------------------------------------------------------------------------------------------------------------------------------------------------------------------------------------------------------------------------------------------------------------------------------------------------------------------------------------------------------------------------------------------------------------------------------------------------------------------------------------------------------------------------------------------------------------------------------------------------------------------------------------------------------------------------N--DQKS---------------------------------------------VMPASFVSF-KTRWAAAVCAQT--------------------TQT----------------R--------------------------------------------------------NP---T--EWLTEWAA-EP-------RDIYWP-------NLAIP-------------------Y-VSLTVRRLVMNVAFFFLTFFFIIPIAFVQ-SLATI-EGIEKV------A----------------------------------P---FLKVIIE-KD--F-IK-SLIQGLLAGIAL-KL-F-L-IFLPAILMTMS-KFEG-FTSVSFLE-RRSASRYYIFNLVNVFLG-SVIA-------GA-AFEQ-L---------NS----F---L------N---Q-SPN--QIPKTIGMAIP-MK-ATFFITYIMVDGWAGVAGEIL-MLKP-LI---IYHLKNA-FL----VK----T--------E-K--------D-------------------------------------------------------RE---------------------------------------------------------------------------------------------------E-AM-NPG----SIGFNTGEPQ-IQLYFLLGLVYA-PVTPMLLPFILVFFALAYVVYRHQ---------------------------IINVYNQEY-ESA--AA-FWPDVHGRVITALIIS-QLLL-------------MGLLGT-KHAASAAP----------FLI-A--LPVITIG-F--HRFCKGRFEP-AFVRYPL--QE-AM-MKDT----LER----------------A---------R---E-P-N-----------------------------------------------------------------------------------------------------------------------------------------------------------------------------------LNLKGY-LQDA------------------------------------------------------------------------YIH-PVFKGG----------------D----------------------N-----D--DDG--D-------MIG---------------------------------------------------------------------------------KL-E--------------------------------------------------------------------------------------------------------------------------------------------------------------------------------------------NE-V----I----------I---V-----------------------------------------------------------------------PT----K--R-Q--S-R--------R-----------N------------------------------T--P----------------------------------------------------------------------AP------------------S-R----I--S-GES---------------------------------------------------------------------------------------------------------------------------------S-----P--------------------------------S-L-AVINGK-EV
>AtOSCA1.3 A new protein sequence entered manually
M--------------------------------------------------------------------------------------------------------------AT-LG---D----------------------------------------------------------------------------------------------------------------------------------------------------------------------------------------------------------------------------------------------------------------------------------------------------------------------------------------------------------------------------------------------------------------------------------------------------------------------------------------------------------------------------------------------------------------------------------------------------------------------------------------------------------------------------------------------------IG-VAA--AI-NILTAIIFLLAFAIL-R--I-----QPF-N-----DR--VYFPKW-----------------------YL--------KG--------------------------------------------------------------------------------IRSSPLHS-GALVSKFV---------------------------------------------------------------------------------------------------------------------------------N-------------------VN----------------------------------------------------------------------------------------------------------------------------------------------------------------------------------------------------------------------------------------------------------------------LG--S-Y-------------------------------------------------------------------------------------------------------------------------------------------------------------------------------------------------------------------------------------------------------------------------------------------------------------------------------------------------------------------------------------------------------------------------------------------------------------------------------------------------------------------------------------------------------------------------------------------------------------------------------------------------------------------------------------------------------------------------------------------------------------------------------------------------------------------------------------------------------------------------------------------------------------------L-R-FL------------------------------------------------------------------------------------------------------------------------------------------------------------------------------------------------------------------------------------------------------------------NW------------------------------------------------M-----P-----------------------------------------A------------------------------------------------------ALKMPEPEL--------------------------------IDHA--------GLDSAVYLRIY----LIGLKIFVP------IAL-LAWSILVPVNWTS-----HGL---QL-----------------------------------------------------------------------------------------------------------------------------------------------A--------------------K--------------L-------------------------------------RN---VTS-SD-------------IDK-L--SI--SNIE--N----------------------------------------------------------------------------------------------------------------G--S-DRF------WTHLVMAYAFTFWTCYVLMKEYE--K-VAAMRLAFLQ-------NEQR--R----------------------------------------------------------------------------------------------------------------------------------------------------------------------------------------------------------------------------------------------------------------------------------------------------------------------------------------------------------------------------------------------------------------------------------------------------------------------------------------PDQ--------------FTVLVRNVPAD------------------------------------------------------------------------------------------------------------------------------------------------------------------------------------------------------------------------------------------------------------------------------------------------------------------------------------------------------------------------------------------------------------------------------------------------------------------------------------------------------------------------------------------------------------------------------------------------------------------------------------------------------------------------------------------------------------------P-------DES-I------------------------------------S-D----------------------------------------------------------------------------------------------------------------------------------------------------------------------------------------------------------------------------------------------------------------------------------------------------------------------------------------------------------------------------------------------------------------------------------------------------------------------S-V-EHF--------------------------------------------------------------------F---------------------------------------------------------------------------------------------------------------------------------------------------------------------------------------------------------------------------------------------------------------------------------------------------------------------------------------------------------------------------------------------------------------------------------------------------------------------------------------LV-NHP-D---------------------------------HY--------L----------------------THQV-VYNAN-----------------------------------------------------DLAALVE-----------------------------------------QK-----------------------KSTQN---WLDYYQLKY----TRN------------------Q-EH---K--------------------------------------------------------------------------------------------------------------------------------------------------------------------------------------------------------------------------------PR--I-------K------T----G--------------------------------------------------------------------------------------------------------------------------------------------------------------------------------------------------------------------------------------------------------------------------------------F----LG-L--------------WG-K-----K----------------------VDAIDHY--IA----------------------------------------E-IEKLNEQIME-------ERKK-------------------------------------------------VK-----------------------------------------------------------------------------------------------------------------------------------------------------------------------------------------------------------------------------------------------------------------------------------------------------------------------------------------------------------------------------------------------------------------------------------------------------------------------------------------------------------------------------------------------------------------------------------------------------------------------------------------------------------------------------------------------------------------------------------------------------------------------------------------------------------------------------------------------------------------------------------------------------------------------------------------------------------------------------------------------------------------------------------------------------------------------------------------------------------------------------------------------------------------------------------------------------------------------------------------------------------------------------------------------------------------------------------------------------------------------------------------------------------------------------------------------------------------------------------------------------------------------------------------------------------------------------------------------------------------------------------------------------------------------------------------------------------------------------------------------------------------------------------------------------------------------------------------------------------------------------------------------------------------------------------------------------------------------------------------------------------------------------------------------------------------------------------------------------------------------------------------------------------------------------------------------------------------------------------------------------------------------------------------------------------------------------------------------------------------------------------------------------------------------------------------------------------------------------------------------------------------------------------------------------------------------------------------------------------------------------------------------------------------------------------------------------------------------------------------------------------------------------------------------------------------------------------------------------------------------------------------------------------------------------------------------------------------------------------------------------------------------------------------------------------------------------------------------------------------------------------------------------------------------------------------------------------------------------------------------------------------------------------------------------------------------------------------------------------------------------------------------------------------------------------------------------------------------------------------------------------------------------K--DDTS---------------------------------------------VMPAAFVSF-KTRWGAAVSAQT--------------------QQS----------------S--------------------------------------------------------DP---T--EWLTEWAP-EA-------REVFWS-------NLAIP-------------------Y-VSLTVRRLIMHIAFFFLTFFFMIPIAFVQ-SLASI-EGIEKN------A----------------------------------P---FLKSIIE-ND--L-FK-SVIQGFLPGIVL-KL-F-L-IFLPSILMVMS-KFEG-FVSLSSLE-RRAAFRYYIFNLINVFLG-SVIT-------GS-AFEQ-L---------DS----F---L------K---Q-SAK--EIPKTVGVAIP-IK-ATFFITYIMVDGWAGIAGEIL-RLKP-LI---FFHIKNS-LL----VK----T--------E-K--------D-------------------------------------------------------RE---------------------------------------------------------------------------------------------------E-AM-NPG----QINYHATEPR-IQLYFLLGLVYA-PVTPVLLPFIIIFFALAYLVFRHQ---------------------------IINVYNQEY-ESA--AR-FWPDVHGRIISALIIA-QILL-------------MGLLST-KGAAQSTP----------FLL-F--LPIITFF-F--HRYCKGRYEP-AFLRHPL--KE-AM-VKDT----LER----------------A---------R---E-P-N-----------------------------------------------------------------------------------------------------------------------------------------------------------------------------------FNLKPY-LQKA------------------------------------------------------------------------YIH-PVFKDN----------------D----------------------Y-----E--DSR--F-DEISGYCIE---------------------------------------------------------------------------------DS-D--------------------------------------------------------------------------------------------------------------------------------------------------------------------------------------------EE-C----V----------T---V-----------------------------------------------------------------------PT----K--R-Q--S-R--------I-----------N------------------------------T--P----------------------------------------------------------------------AV------------------S-H----A--S-RGS--------------------------------------------------------------------------------------------------------------------------------S------R---------------------------------------SPP-SK
>AtOSCA1.4 A new protein sequence entered manually
M--------------------------------------------------------------------------------------------------------------AT-LA---D----------------------------------------------------------------------------------------------------------------------------------------------------------------------------------------------------------------------------------------------------------------------------------------------------------------------------------------------------------------------------------------------------------------------------------------------------------------------------------------------------------------------------------------------------------------------------------------------------------------------------------------------------------------------------------------------------IG-LAA--AI-NILSALIFLLLFAIL-R--I-----QPF-N-----DR--VYFPKW-----------------------YL--------KG--------------------------------------------------------------------------------VRSSPVNS-GAFVSKIM---------------------------------------------------------------------------------------------------------------------------------N-------------------LD----------------------------------------------------------------------------------------------------------------------------------------------------------------------------------------------------------------------------------------------------------------------FR--S-Y-------------------------------------------------------------------------------------------------------------------------------------------------------------------------------------------------------------------------------------------------------------------------------------------------------------------------------------------------------------------------------------------------------------------------------------------------------------------------------------------------------------------------------------------------------------------------------------------------------------------------------------------------------------------------------------------------------------------------------------------------------------------------------------------------------------------------------------------------------------------------------------------------------------------V-R-FL------------------------------------------------------------------------------------------------------------------------------------------------------------------------------------------------------------------------------------------------------------------NW------------------------------------------------M-----P-----------------------------------------D------------------------------------------------------ALKMPEPEL--------------------------------IDHA--------GLDSAVYLRIY----LIGLKIFGP------IAL-LSWSILVPVNWTS-----DGL---QL-----------------------------------------------------------------------------------------------------------------------------------------------A--------------------K--------------L-------------------------------------RN---VTS-SN-------------IDK-L--SI--SNVE--R----------------------------------------------------------------------------------------------------------------G--S-DRF------WAHLVMAYAFTFWTCYVLMKEYE--K-IAAMRLSFLQ-------SEKR--R----------------------------------------------------------------------------------------------------------------------------------------------------------------------------------------------------------------------------------------------------------------------------------------------------------------------------------------------------------------------------------------------------------------------------------------------------------------------------------------ADQ--------------FTVLVRNVPPD------------------------------------------------------------------------------------------------------------------------------------------------------------------------------------------------------------------------------------------------------------------------------------------------------------------------------------------------------------------------------------------------------------------------------------------------------------------------------------------------------------------------------------------------------------------------------------------------------------------------------------------------------------------------------------------------------------------S-------DES-I------------------------------------S-E----------------------------------------------------------------------------------------------------------------------------------------------------------------------------------------------------------------------------------------------------------------------------------------------------------------------------------------------------------------------------------------------------------------------------------------------------------------------N-V-QHF--------------------------------------------------------------------F---------------------------------------------------------------------------------------------------------------------------------------------------------------------------------------------------------------------------------------------------------------------------------------------------------------------------------------------------------------------------------------------------------------------------------------------------------------------------------------LV-NHP-D---------------------------------HY--------L----------------------THQV-VYNAN-----------------------------------------------------ELAKLVE-----------------------------------------DK-----------------------KKMQN---WLDYYQLKY----TRN------------------K-EQ---R--------------------------------------------------------------------------------------------------------------------------------------------------------------------------------------------------------------------------------PR--V-------K------M----G--------------------------------------------------------------------------------------------------------------------------------------------------------------------------------------------------------------------------------------------------------------------------------------F----LG-L--------------WG-K-----K----------------------VDAMDHY--TA----------------------------------------E-IEKLSEQIME-------ERKR-------------------------------------------------IK-----------------------------------------------------------------------------------------------------------------------------------------------------------------------------------------------------------------------------------------------------------------------------------------------------------------------------------------------------------------------------------------------------------------------------------------------------------------------------------------------------------------------------------------------------------------------------------------------------------------------------------------------------------------------------------------------------------------------------------------------------------------------------------------------------------------------------------------------------------------------------------------------------------------------------------------------------------------------------------------------------------------------------------------------------------------------------------------------------------------------------------------------------------------------------------------------------------------------------------------------------------------------------------------------------------------------------------------------------------------------------------------------------------------------------------------------------------------------------------------------------------------------------------------------------------------------------------------------------------------------------------------------------------------------------------------------------------------------------------------------------------------------------------------------------------------------------------------------------------------------------------------------------------------------------------------------------------------------------------------------------------------------------------------------------------------------------------------------------------------------------------------------------------------------------------------------------------------------------------------------------------------------------------------------------------------------------------------------------------------------------------------------------------------------------------------------------------------------------------------------------------------------------------------------------------------------------------------------------------------------------------------------------------------------------------------------------------------------------------------------------------------------------------------------------------------------------------------------------------------------------------------------------------------------------------------------------------------------------------------------------------------------------------------------------------------------------------------------------------------------------------------------------------------------------------------------------------------------------------------------------------------------------------------------------------------------------------------------------------------------------------------------------------------------------------------------------------------------------------------------------------------------------K--DDKS---------------------------------------------VMQAAFVSF-KTRWGAAVCAQT--------------------QQT----------------K--------------------------------------------------------NP---T--EWLTEWAP-EA-------REMYWP-------NLAMP-------------------Y-VSLTVRRFVMHIAFFFLTFFFIIPIAFVQ-SLASI-EGIEKS------A----------------------------------P---FLSPIVK-NK--L-MK-SLIQGFLPGIVL-KL-F-L-IFLPTILMIMS-KFEG-FISISSLE-RRAAFRYYIFNLVNVFLG-SVIT-------GS-AFEQ-L---------DS----F---L------K---Q-SAN--DIPRTVGVAIP-IK-ATFFITYIMVDGWAGVAGEIF-RLKP-LV---IFHLKNF-FF----VK----T--------E-K--------D-------------------------------------------------------RE---------------------------------------------------------------------------------------------------E-AM-DPG----QIDFYATEPR-IQLYFLLGLVYA-PVTPVLLPFIIFFFGFAYLVFRHQ---------------------------IINVYNQKY-ESA--GA-FWPDVHGRIISALIIS-QILL-------------LGLMST-KGKVQSTP----------FLL-V--LAILTFG-F--HRFCKGRYES-AFVINPL--QE-AM-IKDT----LER----------------A---------R---E-P-N-----------------------------------------------------------------------------------------------------------------------------------------------------------------------------------LNLKGF-LQNA------------------------------------------------------------------------YVH-PVFKDE----------------E----------------------D-----S--DEE--G-------LIE---------------------------------------------------------------------------------DSDD--------------------------------------------------------------------------------------------------------------------------------------------------------------------------------------------ED-C----V----------V---V-----------------------------------------------------------------------QT----K--R-Q-RS-R--------R-----------T------------------------------T--V----------------------------------------------------------------------AS------------------S-N----A--S-RGS---------------------------------------------------------------------------------------------------------------------------------S-----Q------S-T--------------------PFNQ-LDLGKGKP-ET
>AtOSCA1.7 A new protein sequence entered manually
M--------------------------------------------------------------------------------------------------------------AS-VQ---D----------------------------------------------------------------------------------------------------------------------------------------------------------------------------------------------------------------------------------------------------------------------------------------------------------------------------------------------------------------------------------------------------------------------------------------------------------------------------------------------------------------------------------------------------------------------------------------------------------------------------------------------------------------------------------------------------IG-LSA--AI-NLLSAFAFLFAFAML-R--L-----QPV-N-----DR--VYFPKW-----------------------YL--------KG--------------------------------------------------------------------------------IRGSPTRS-RGIMTRFV---------------------------------------------------------------------------------------------------------------------------------N-------------------LD----------------------------------------------------------------------------------------------------------------------------------------------------------------------------------------------------------------------------------------------------------------------WT--T-Y-------------------------------------------------------------------------------------------------------------------------------------------------------------------------------------------------------------------------------------------------------------------------------------------------------------------------------------------------------------------------------------------------------------------------------------------------------------------------------------------------------------------------------------------------------------------------------------------------------------------------------------------------------------------------------------------------------------------------------------------------------------------------------------------------------------------------------------------------------------------------------------------------------------------V-K-FL------------------------------------------------------------------------------------------------------------------------------------------------------------------------------------------------------------------------------------------------------------------NW------------------------------------------------M-----P-----------------------------------------A------------------------------------------------------ALQMPEPEL--------------------------------IEHA--------GLDSAVYIRIY----LLGLKMFVP------ITL-LAFGVLVPVNWTG-----ETL---EN-----------------------------------------------------------------------------------------------------------------------------------------------I-------------------------------------------------------------------------DD---LTF-SN-------------VDK-L--SI--SNVP--P----------------------------------------------------------------------------------------------------------------G--S-PRF------WAHITMTYVITFWTCYILYMEYK--A-VANMRLRHLA-------AESR--R----------------------------------------------------------------------------------------------------------------------------------------------------------------------------------------------------------------------------------------------------------------------------------------------------------------------------------------------------------------------------------------------------------------------------------------------------------------------------------------PDQ--------------LTVLVRNVPPD------------------------------------------------------------------------------------------------------------------------------------------------------------------------------------------------------------------------------------------------------------------------------------------------------------------------------------------------------------------------------------------------------------------------------------------------------------------------------------------------------------------------------------------------------------------------------------------------------------------------------------------------------------------------------------------------------------------P-------DES-V------------------------------------N-E----------------------------------------------------------------------------------------------------------------------------------------------------------------------------------------------------------------------------------------------------------------------------------------------------------------------------------------------------------------------------------------------------------------------------------------------------------------------H-V-EHF--------------------------------------------------------------------F---------------------------------------------------------------------------------------------------------------------------------------------------------------------------------------------------------------------------------------------------------------------------------------------------------------------------------------------------------------------------------------------------------------------------------------------------------------------------------------CV-NHP-D---------------------------------HY--------L----------------------CHQV-VYNAN-----------------------------------------------------DLAKLVA-----------------------------------------QR-----------------------KAMQN---WLTYYENKF----ERK------------------P-SS---R--------------------------------------------------------------------------------------------------------------------------------------------------------------------------------------------------------------------------------PT--T-------K------T----G--------------------------------------------------------------------------------------------------------------------------------------------------------------------------------------------------------------------------------------------------------------------------------------Y----GG-F--------------WG-T-----T----------------------VDAIDFY--TS----------------------------------------K-MDILAEQEAV-------EREK-------------------------------------------------IM-----------------------------------------------------------------------------------------------------------------------------------------------------------------------------------------------------------------------------------------------------------------------------------------------------------------------------------------------------------------------------------------------------------------------------------------------------------------------------------------------------------------------------------------------------------------------------------------------------------------------------------------------------------------------------------------------------------------------------------------------------------------------------------------------------------------------------------------------------------------------------------------------------------------------------------------------------------------------------------------------------------------------------------------------------------------------------------------------------------------------------------------------------------------------------------------------------------------------------------------------------------------------------------------------------------------------------------------------------------------------------------------------------------------------------------------------------------------------------------------------------------------------------------------------------------------------------------------------------------------------------------------------------------------------------------------------------------------------------------------------------------------------------------------------------------------------------------------------------------------------------------------------------------------------------------------------------------------------------------------------------------------------------------------------------------------------------------------------------------------------------------------------------------------------------------------------------------------------------------------------------------------------------------------------------------------------------------------------------------------------------------------------------------------------------------------------------------------------------------------------------------------------------------------------------------------------------------------------------------------------------------------------------------------------------------------------------------------------------------------------------------------------------------------------------------------------------------------------------------------------------------------------------------------------------------------------------------------------------------------------------------------------------------------------------------------------------------------------------------------------------------------------------------------------------------------------------------------------------------------------------------------------------------------------------------------------------------------------------------------------------------------------------------------------------------------------------------------------------------------------------------------------------N--DPKA---------------------------------------------IMPAAFVSF-RSRWGTAVCAQT--------------------QQC----------------H--------------------------------------------------------NP---T--IWLTEWAP-EP-------RDVFWD-------NLAIP-------------------Y-VELSIRRLLTTVALFFLIFCFMIPIAFVQ-SLANL-EGIQKV------L----------------------------------P---FLKPVIE-MK--T-VK-SVIQGFLPGIAL-KI-F-L-IILPTILMTMS-QIEG-YTSLSYLD-RRSAEKYFWFIIVNVFLG-SIIT-------GT-AFQQ-L---------KS----F---L------E---Q-PPT--EIPKTVGVSIP-MK-ATFFITYIMVDGWAGIAAEIL-RVVP-LV---IFHLKNT-FL----VK----T--------E-Q--------D-------------------------------------------------------RQ---------------------------------------------------------------------------------------------------Q-AM-DPG----HLDFATSEPR-IQFYFLLGLVYA-AVAPILLPFIIVFFAFAYVVFRHQ---------------------------VINVYDQKY-ESG--AR-YWPDVHRRLIICLIIS-QLLM-------------MGLLST-KKFAKVTA----------LLL-P--QPILTFW-F--YRYCAGRFES-AFSKFPL--QE-AM-VKDT----LEK----------------A---------T---E-P-N-----------------------------------------------------------------------------------------------------------------------------------------------------------------------------------LNLKEY-LKDA------------------------------------------------------------------------YVH-PVFKGN----------------D----------------------F-----D--RPR--V---------V---------------------------------------------------------------------------------DE-E--------------------------------------------------------------------------------------------------------------------------------------------------------------------------------------------ES-N----P----------L---V-----------------------------------------------------------------------RT----K--R-T--S-Q--------G-----------T------------------------------T--R----------------------------------------------------------------------YN------------------S-E----A--S-SSA-------------------------------------------------------------------------------------------------------------------------------T-------T--------T-----PVANNDSPRCWGTKIGSFG-C-VIVVSY-SC
>AtOSCA1.8 A new protein sequence entered manually
M--------------------------------------------------------------------------------------------------------------AT-LQ---D----------------------------------------------------------------------------------------------------------------------------------------------------------------------------------------------------------------------------------------------------------------------------------------------------------------------------------------------------------------------------------------------------------------------------------------------------------------------------------------------------------------------------------------------------------------------------------------------------------------------------------------------------------------------------------------------------IG-VSA--LI-NLFGAFLFLIAFAVL-R--I-----QPI-N-----DR--VYFPKW-----------------------YL--------TG--------------------------------------------------------------------------------ERNSPRRSDRTLVGKFV---------------------------------------------------------------------------------------------------------------------------------N-------------------LN----------------------------------------------------------------------------------------------------------------------------------------------------------------------------------------------------------------------------------------------------------------------YK--T-Y-------------------------------------------------------------------------------------------------------------------------------------------------------------------------------------------------------------------------------------------------------------------------------------------------------------------------------------------------------------------------------------------------------------------------------------------------------------------------------------------------------------------------------------------------------------------------------------------------------------------------------------------------------------------------------------------------------------------------------------------------------------------------------------------------------------------------------------------------------------------------------------------------------------------F-T-FL------------------------------------------------------------------------------------------------------------------------------------------------------------------------------------------------------------------------------------------------------------------NW------------------------------------------------M-----P-----------------------------------------Q------------------------------------------------------AMKMSESEI--------------------------------IRHA--------GLDSAIFLRIY----TLGLKIFAP------VMV-LALVVLVPVNVSS-----GTL---FF-----------------------------------------------------------------------------------------------------------------------------------------------L--------------------K----------------------------------------------------KE---LVV-SN-------------IDK-L--SI--SNVQ--P----------------------------------------------------------------------------------------------------------------K--S-SKF------FFHIAVEYIFTFWACFMLYREYN--N-VAIMRLQYLA-------SQRR--R----------------------------------------------------------------------------------------------------------------------------------------------------------------------------------------------------------------------------------------------------------------------------------------------------------------------------------------------------------------------------------------------------------------------------------------------------------------------------------------PEQ--------------FTVVVRNVPDM------------------------------------------------------------------------------------------------------------------------------------------------------------------------------------------------------------------------------------------------------------------------------------------------------------------------------------------------------------------------------------------------------------------------------------------------------------------------------------------------------------------------------------------------------------------------------------------------------------------------------------------------------------------------------------------------------------------P-------GHS-V------------------------------------P-D----------------------------------------------------------------------------------------------------------------------------------------------------------------------------------------------------------------------------------------------------------------------------------------------------------------------------------------------------------------------------------------------------------------------------------------------------------------------T-V-DQF--------------------------------------------------------------------F---------------------------------------------------------------------------------------------------------------------------------------------------------------------------------------------------------------------------------------------------------------------------------------------------------------------------------------------------------------------------------------------------------------------------------------------------------------------------------------KT-NHP-E---------------------------------HY--------L----------------------CHQA-VYNAN-----------------------------------------------------TYAKLVK-----------------------------------------QR-----------------------AKLQR---WFDYYVLKH----QRN------------------P-HK---Q--------------------------------------------------------------------------------------------------------------------------------------------------------------------------------------------------------------------------------PT--C-------R------T----G--------------------------------------------------------------------------------------------------------------------------------------------------------------------------------------------------------------------------------------------------------------------------------------F----LG-L--------------WG-K-----R----------------------VDSIEYY--KQ----------------------------------------Q-IKEFDHNMSL-------ERQK-------------------------------------------------VL-----------------------------------------------------------------------------------------------------------------------------------------------------------------------------------------------------------------------------------------------------------------------------------------------------------------------------------------------------------------------------------------------------------------------------------------------------------------------------------------------------------------------------------------------------------------------------------------------------------------------------------------------------------------------------------------------------------------------------------------------------------------------------------------------------------------------------------------------------------------------------------------------------------------------------------------------------------------------------------------------------------------------------------------------------------------------------------------------------------------------------------------------------------------------------------------------------------------------------------------------------------------------------------------------------------------------------------------------------------------------------------------------------------------------------------------------------------------------------------------------------------------------------------------------------------------------------------------------------------------------------------------------------------------------------------------------------------------------------------------------------------------------------------------------------------------------------------------------------------------------------------------------------------------------------------------------------------------------------------------------------------------------------------------------------------------------------------------------------------------------------------------------------------------------------------------------------------------------------------------------------------------------------------------------------------------------------------------------------------------------------------------------------------------------------------------------------------------------------------------------------------------------------------------------------------------------------------------------------------------------------------------------------------------------------------------------------------------------------------------------------------------------------------------------------------------------------------------------------------------------------------------------------------------------------------------------------------------------------------------------------------------------------------------------------------------------------------------------------------------------------------------------------------------------------------------------------------------------------------------------------------------------------------------------------------------------------------------------------------------------------------------------------------------------------------------------------------------------------------------------------------------------------K--DSKL---------------------------------------------MLPVAFVSF-DSRWGAAVCAQT--------------------QQS----------------K--------------------------------------------------------NP---T--LWLTSSAP-EP-------RDIYWQ-------NLAIP-------------------F-ISLTIRKLVIGVSVFALVFFYMIPIAFVQ-SLANL-EGLDRV------A----------------------------------P---FLRPVTR-LD--F-IK-SFLQGFLPGLAL-KI-F-L-WILPTVLLIMS-KIEG-YIALSTLE-RRAAAKYYYFMLVNVFLG-SIIA-------GT-AFEQ-L---------HS----F---L------H---Q-SPS--QIPRTIGVSIP-MK-ATFFITYIMVDGWAGIAGEIL-RLKP-LV---IFHLKNM-FI----VK----T--------E-E--------D-------------------------------------------------------RV---------------------------------------------------------------------------------------------------R-AM-DPG----FVDFKETIPS-LQLYFLLGIVYT-AVTPILLPFILIFFAFAYLVYRHQ---------------------------IINVYNQQY-ESC--GA-FWPHVHGRIIASLLIS-QLLL-------------MGLLAS-KKAADSTP----------LLI-I--LPILTLS-F--HKYCKHRFEP-AFRQYPL--EE-AM-AKDK----LEK----------------E---------T---E-P-E-----------------------------------------------------------------------------------------------------------------------------------------------------------------------------------LNMKAD-LADA------------------------------------------------------------------------YLH-PIFHSF----------------E----------------------K-----E--VEL--S--SSSSSEKE---------------------------------------------------------------------------------TH-Q--------------------------------------------------------------------------------------------------------------------------------------------------------------------------------------------EE-T----P----------E---V-----------------------------------------------------------------------RV----D--K-H-ET-Q--------S-----------S------------------------------S--P----------------------------------------------------------------------VT--------------------E----L--G-TSS---------------------------------------------------------------------------------------------------------------------------------H-----HHHVYNST-SPSSHYASAYEQSSSQYEYHYNTHQ-Y-EEHEYR-YN
>AtOSCA2.2 A new protein sequence entered manually
M--------------------------------------------------------------------------------------------------------------DV-S----A----------------------------------------------------------------------------------------------------------------------------------------------------------------------------------------------------------------------------------------------------------------------------------------------------------------------------------------------------------------------------------------------------------------------------------------------------------------------------------------------------------------------------------------------------------------------------------------------------------------------------------------------------------------------------------------------------LL-TSA--GI-NIAICVVLVSLYSIL-R--K-----QPA-N-----YC--VYFGRL-----------------------LS--------DG--------------------------------------------------------------------------------RVKRH-----------D---------------------------------------------------------------------------------------------------------------------------------P-------------------RW----------------------------------------------------------------------------------------------------------------------------------------------------------------------------------------------------------------------------------------------------------------------YE--R-F-------------------------------------------------------------------------------------------------------------------------------------------------------------------------------------------------------------------------------------------------------------------------------------------------------------------------------------------------------------------------------------------------------------------------------------------------------------------------------------------------------------------------------------------------------------------------------------------------------------------------------------------------------------------------------------------------------------------------------------------------------------------------------------------------------------------------------------------------------------------------------------------------------------------A-P-SP------------------------------------------------------------------------------------------------------------------------------------------------------------------------------------------------------------------------------------------------------------------SW------------------------------------------------L-----V-----------------------------------------K------------------------------------------------------AWETTEEEM--------------------------------LAAA--------GLDAVVFIRMV----ICSIRIFSI------VAV-VCLAFVLPVNYYG-----QKM---EH-----------------------------------------------------------------------------------------------------------------------------------------------K--------------------------------------------------------------------------E---VHL-ES-------------LGV-F--TI--ENLN--P----------------------------------------------------------------------------------------------------------------R--S-RWL------WVHCLSLYIISSAACALLYFEYK--N-IAKKRLAHIS-------GSAS--K----------------------------------------------------------------------------------------------------------------------------------------------------------------------------------------------------------------------------------------------------------------------------------------------------------------------------------------------------------------------------------------------------------------------------------------------------------------------------------------PSH--------------FTVLIRAIPQS------------------------------------------------------------------------------------------------------------------------------------------------------------------------------------------------------------------------------------------------------------------------------------------------------------------------------------------------------------------------------------------------------------------------------------------------------------------------------------------------------------------------------------------------------------------------------------------------------------------------------------------------------------------------------------------------------------------P-------DQS-Y------------------------------------S-E----------------------------------------------------------------------------------------------------------------------------------------------------------------------------------------------------------------------------------------------------------------------------------------------------------------------------------------------------------------------------------------------------------------------------------------------------------------------T-V-SKY--------------------------------------------------------------------F---------------------------------------------------------------------------------------------------------------------------------------------------------------------------------------------------------------------------------------------------------------------------------------------------------------------------------------------------------------------------------------------------------------------------------------------------------------------------------------TN-YYA-P---------------------------------SY--------V----------------------SHLM-VYRDG-----------------------------------------------------FIHRLMN-----------------------------------------ET-----------------------ERMCQ---AIKHVSPDL---------------------------SC---N--------------------------------------------------------------------------------------------------------------------------------------------------------------------------------------------------------------------------------PS--L-------K------S----C--------------------------------------------------------------------------------------------------------------------------------------------------------------------------------------------------------------------------------------------------------------------------------------V-------L--------------CGPA-----A----------------------TNSFQII--SN----------------------------------------E-TDSVK-GLEL-------GELT-------------------------------------------------L------------------------------------------------------------------------------------------------------------------------------------------------------------------------------------------------------------------------------------------------------------------------------------------------------------------------------------------------------------------------------------------------------------------------------------------------------------------------------------------------------------------------------------------------------------------------------------------------------------------------------------------------------------------------------------------------------------------------------------------------------------------------------------------------------------------------------------------------------------------------------------------------------------------------------------------------------------------------------------------------------------------------------------------------------------------------------------------------------------------------------------------------------------------------------------------------------------------------------------------------------------------------------------------------------------------------------------------------------------------------------------------------------------------------------------------------------------------------------------------------------------------------------------------------------------------------------------------------------------------------------------------------------------------------------------------------------------------------------------------------------------------------------------------------------------------------------------------------------------------------------------------------------------------------------------------------------------------------------------------------------------------------------------------------------------------------------------------------------------------------------------------------------------------------------------------------------------------------------------------------------------------------------------------------------------------------------------------------------------------------------------------------------------------------------------------------------------------------------------------------------------------------------------------------------------------------------------------------------------------------------------------------------------------------------------------------------------------------------------------------------------------------------------------------------------------------------------------------------------------------------------------------------------------------------------------------------------------------------------------------------------------------------------------------------------------------------------------------------------------------------------------------------------------------------------------------------------------------------------------------------------------------------------------------------------------------------------------------------------------------------------------------------------------------------------------------------------------------------------------------------------------------------T--TTEE---------------------------------------------ERPVAFVFF-KSRYDALVVSEV--------------------LQT----------------P--------------------------------------------------------NP---M--LWVADLAP-EP-------HDVHWR-------NLRIP-------------------Y-RQLWMRRIATLVGAIAFMFVFLFPVTFVQ-GLTQL-PTLSKN------F----------------------------------P---FLKDLLN-RR--F-ME-QVITGYLPSVIL-VL-F-F-YTVPPLMMYFS-TLEG-CVSRSQRK-KSACLKILYFTIWNVFFV-NILS-------GS-VIRQ-F---------TV----L---N----------S--VR--DVPAQLAKLVP-AQ-AGFFMTYCFTSGWAGLACEIM-QPVG-LI---WNLIAKV-IV----KN----K--------E-----------------------------------------------------------------------------------------------------------------------------------------------------------------------E-SY-ETL----RFPYHTEIPR-LLLFGLLGFTNS-VIAPLILPFLLIYFFFAYLIYKNQ---------------------------IINVYITKY-ESG--GQ-YWPVFHNTTIFSLILS-QVIA-------------LGFFGL-KLSTVASG----------FTI-P--LILLTLL-F--SEYCRQRFAP-IFQKYPA--EI-LI-AMDR----ADE----------------M---------T---G-K-M-----------------------------------------------------------------------------------------------------------------------------------------------------------------------------------EEIHNN-LKVA------------------------------------------------------------------------YSQIPTCSEE----------------S----------------------S--------KAG--CTSPCSDQELP---------------------------------------------------------------------------------DS-E--------------------------------------------------------------------------------------------------------------------------------------------------------------------------------------------EL-K----P---------------------------------------------------------------------------------------E----K--E-N--L-K--------A-----------D------------------------------Y--I-------W--------------E--------------F-Q------------------------------RS------------------K-S----G--L-DLE-------------------------VKSC------------------P---------S-----------------------------A---------------SP----------------------I-------R------N-S---------------------P-G---FAEIYK-RT
>AtOSCA2.3 A new protein sequence entered manually
MYFGKFVSCFLFDPDQ---KTLCRLILGLSVPYHHNSWQASL-----------------------------------------------------------GLSEFGVM--LL-S----A----------------------------------------------------------------------------------------------------------------------------------------------------------------------------------------------------------------------------------------------------------------------------------------------------------------------------------------------------------------------------------------------------------------------------------------------------------------------------------------------------------------------------------------------------------------------------------------------------------------------------------------------------------------------------------------------------LL-TSV--GI-NLGLCFLFFTLYSIL-R--K-----QPS-N-----VT--VYGPRL-----------------------VK--------KD--------------------------------------------------------------------------------GKSQQS----------N---------------------------------------------------------------------------------------------------------------------------------E-------------------FN----------------------------------------------------------------------------------------------------------------------------------------------------------------------------------------------------------------------------------------------------------------------LE--R-L-------------------------------------------------------------------------------------------------------------------------------------------------------------------------------------------------------------------------------------------------------------------------------------------------------------------------------------------------------------------------------------------------------------------------------------------------------------------------------------------------------------------------------------------------------------------------------------------------------------------------------------------------------------------------------------------------------------------------------------------------------------------------------------------------------------------------------------------------------------------------------------------------------------------L-P-TA------------------------------------------------------------------------------------------------------------------------------------------------------------------------------------------------------------------------------------------------------------------GW------------------------------------------------V-----K-----------------------------------------R------------------------------------------------------ALEPTNDEI--------------------------------LSNL--------GLDALVFIRVF----VFSIRVFSF------ASV-VGIFILLPVNYMG-----TEF---EE-----------------------------------------------------------------------------------------------------------------------------------------------F-------------------------------------------------------------------------FD---LPK-KS-------------MDN-F--SI--SNVN--D----------------------------------------------------------------------------------------------------------------G--S-NKL------WIHFCAIYIFTAVVCSLLYYEHK--Y-ILTKRIAHLY-------SSKP--Q----------------------------------------------------------------------------------------------------------------------------------------------------------------------------------------------------------------------------------------------------------------------------------------------------------------------------------------------------------------------------------------------------------------------------------------------------------------------------------------PQE--------------FTVLVSGVPLV------------------------------------------------------------------------------------------------------------------------------------------------------------------------------------------------------------------------------------------------------------------------------------------------------------------------------------------------------------------------------------------------------------------------------------------------------------------------------------------------------------------------------------------------------------------------------------------------------------------------------------------------------------------------------------------------------------------S-------GNS-I------------------------------------S-E----------------------------------------------------------------------------------------------------------------------------------------------------------------------------------------------------------------------------------------------------------------------------------------------------------------------------------------------------------------------------------------------------------------------------------------------------------------------T-V-ENF--------------------------------------------------------------------F---------------------------------------------------------------------------------------------------------------------------------------------------------------------------------------------------------------------------------------------------------------------------------------------------------------------------------------------------------------------------------------------------------------------------------------------------------------------------------------RE-YHS-S---------------------------------SY--------L----------------------SHIV-VHRTD-----------------------------------------------------KLKVLMN-----------------------------------------DA-----------------------EKLYK---KLTRVKSGS-------------------------I-SR---Q--------------------------------------------------------------------------------------------------------------------------------------------------------------------------------------------------------------------------------KS--R-------W------G----G--------------------------------------------------------------------------------------------------------------------------------------------------------------------------------------------------------------------------------------------------------------------------------------F----LG-M--------------FG-N-----N----------------------VDVVDHY--QK----------------------------------------K-LDKLEDDMRL-------KQS---------------------------------------------------------------------------------------------------------------------------------------------------------------------------------------------------------------------------------------------------------------------------------------------------------------------------------------------------------------------------------------------------------------------------------------------------------------------------------------------------------------------------------------------------------------------------------------------------------------------------------------------------------------------------------------------------------------------------------------------------------------------------------------------------------------------------------------------------------------------------------------------------------------------------------------------------------------------------------------------------------------------------------------------------------------------------------------------------------------------------------------------------------------------------------------------------------------------------------------------------------------------------------------------------------------------------------------------------------------------------------------------------------------------------------------------------------------------------------------------------------------------------------------------------------------------------------------------------------------------------------------------------------------------------------------------------------------------------------------------------------------------------------------------------------------------------------------------------------------------------------------------------------------------------------------------------------------------------------------------------------------------------------------------------------------------------------------------------------------------------------------------------------------------------------------------------------------------------------------------------------------------------------------------------------------------------------------------------------------------------------------------------------------------------------------------------------------------------------------------------------------------------------------------------------------------------------------------------------------------------------------------------------------------------------------------------------------------------------------------------------------------------------------------------------------------------------------------------------------------------------------------------------------------------------------------------------------------------------------------------------------------------------------------------------------------------------------------------------------------------------------------------------------------------------------------------------------------------------------------------------------------------------------------------------------------------------------------------------------------------------------------------------------------------------------------------------------------------------------------------------------------------------------------------------------------------------L--LAGE---------------------------------------------EVPAAFVSF-RTRHGAAIATNI--------------------QQG----------------I--------------------------------------------------------DP---T--QWLTEAAP-EP-------EDVHWP-------FFTAS-------------------F-VRRWISNVVVLVAFVALLILYIVPVVLVQ-GLANL-HQLETW------F----------------------------------P---FLKGILN-MK--I-VS-QVITGYLPSLIF-QL-F-L-LIVPPIMLLLS-SMQG-FISHSQIE-KSACIKLLIFTVWNSFFA-NVLS-------GS-ALYR-V---------NV----F---L----------E--PK--TIPRVLAAAVP-AQ-ASFFVSYVVTSGWTGLSSEIL-RLVP-LL---WSFITKL-FG----KE----D--------D-----------------------------------------------------------------------------------------------------------------------------------------------------------------------K-EF-EVP----STPFCQEIPR-ILFFGLLGITYF-FLSPLILPFLLVYYCLGYIIYRNQ---------------------------LLNVYAAKY-ETG--GK-FWPIVHSYTIFSLVLM-HIIA-------------VGLFGL-KELPVASS----------LTI-P--LPVLTVL-F--SIYCQRRFLP-NFKSYPT--QC-LV-NKDK----ADE----------------R---------E---Q-N-M-----------------------------------------------------------------------------------------------------------------------------------------------------------------------------------SEFYSE-LVVA------------------------------------------------------------------------YRD-PALSAS----------------Q---------------------------------------------------------------------------------------------------------------------------------------------------------------------------------------------------------------------------------------------------------------------------------------------------------------------------------------------------------------------------------------------------------------------------------------------------------------------------------------------------------------------------------------------------------------------------------------------------------------------------------------------------------------------------------------------------------------------------------------------------------------------------------------------DSRDI-SP
>AtOSCA2.4 A new protein sequence entered manually
M--------------------------------------------------------------------------------------------------------------LL-S----A----------------------------------------------------------------------------------------------------------------------------------------------------------------------------------------------------------------------------------------------------------------------------------------------------------------------------------------------------------------------------------------------------------------------------------------------------------------------------------------------------------------------------------------------------------------------------------------------------------------------------------------------------------------------------------------------------LL-MSV--GI-NSCLCVLLFILYSVL-R--K-----QPR-N-----YE--VFLPRR-----------------------LA--------NG--------------------------------------------------------------------------------TYKRR---------------------------------------------------------------------------------------------------------------------------------------------R-------------------NK----------------------------------------------------------------------------------------------------------------------------------------------------------------------------------------------------------------------------------------------------------------------VA--R-Y-------------------------------------------------------------------------------------------------------------------------------------------------------------------------------------------------------------------------------------------------------------------------------------------------------------------------------------------------------------------------------------------------------------------------------------------------------------------------------------------------------------------------------------------------------------------------------------------------------------------------------------------------------------------------------------------------------------------------------------------------------------------------------------------------------------------------------------------------------------------------------------------------------------------I-P-SL------------------------------------------------------------------------------------------------------------------------------------------------------------------------------------------------------------------------------------------------------------------KW------------------------------------------------I-----W-----------------------------------------K------------------------------------------------------SWRPTEKEL--------------------------------MESS--------GLDGVVFMRMI----TFSLKVFLF------AGI-IGVFVLLPVNCFG-----DQL---TV-----------------------------------------------------------------------------------------------------------------------------------------------I--------------------D--------------Y-------------------------------------AD---WSA-NS-------------LDL-F--SV--ANLK--V----------------------------------------------------------------------------------------------------------------R--S-QWL------WVHFGAIYLVTVFVCCLLYFEFR--Y-IALKRIEHFY-------SSKP--K----------------------------------------------------------------------------------------------------------------------------------------------------------------------------------------------------------------------------------------------------------------------------------------------------------------------------------------------------------------------------------------------------------------------------------------------------------------------------------------PEQ--------------FTILVRNIPSS------------------------------------------------------------------------------------------------------------------------------------------------------------------------------------------------------------------------------------------------------------------------------------------------------------------------------------------------------------------------------------------------------------------------------------------------------------------------------------------------------------------------------------------------------------------------------------------------------------------------------------------------------------------------------------------------------------------D-------GSS-V------------------------------------S-D----------------------------------------------------------------------------------------------------------------------------------------------------------------------------------------------------------------------------------------------------------------------------------------------------------------------------------------------------------------------------------------------------------------------------------------------------------------------T-V-DRF--------------------------------------------------------------------F---------------------------------------------------------------------------------------------------------------------------------------------------------------------------------------------------------------------------------------------------------------------------------------------------------------------------------------------------------------------------------------------------------------------------------------------------------------------------------------GE-NHS-S---------------------------------TY--------F----------------------SHVV-IHRTS-----------------------------------------------------KLRSVVD-----------------------------------------KA-----------------------KKLYK---EVKHKKPV----------------------------------------------------------------------------------------------------------------------------------------------------------------------------------------------------------------------------------------------------------------------K-------K------T----P-------------------------------------------------------------------------------------------------------------------------------------------------------------------------------------------------------------------------------------------------------------------------------------------MR-F--------------FS-R-----K----------------------DNTEGHY--ES----------------------------------------V-LQEMEQNIRL-------GQAE-------------------------------------------------V------------------------------------------------------------------------------------------------------------------------------------------------------------------------------------------------------------------------------------------------------------------------------------------------------------------------------------------------------------------------------------------------------------------------------------------------------------------------------------------------------------------------------------------------------------------------------------------------------------------------------------------------------------------------------------------------------------------------------------------------------------------------------------------------------------------------------------------------------------------------------------------------------------------------------------------------------------------------------------------------------------------------------------------------------------------------------------------------------------------------------------------------------------------------------------------------------------------------------------------------------------------------------------------------------------------------------------------------------------------------------------------------------------------------------------------------------------------------------------------------------------------------------------------------------------------------------------------------------------------------------------------------------------------------------------------------------------------------------------------------------------------------------------------------------------------------------------------------------------------------------------------------------------------------------------------------------------------------------------------------------------------------------------------------------------------------------------------------------------------------------------------------------------------------------------------------------------------------------------------------------------------------------------------------------------------------------------------------------------------------------------------------------------------------------------------------------------------------------------------------------------------------------------------------------------------------------------------------------------------------------------------------------------------------------------------------------------------------------------------------------------------------------------------------------------------------------------------------------------------------------------------------------------------------------------------------------------------------------------------------------------------------------------------------------------------------------------------------------------------------------------------------------------------------------------------------------------------------------------------------------------------------------------------------------------------------------------------------------------------------------------------------------------------------------------------------------------------------------------------------------------------------------S--APGK---------------------------------------------EVRAAFVSF-KSRYGAATALHM--------------------PQS----------------I--------------------------------------------------------NP---T--YWLTEPAP-EP-------HDVHWP-------FFSAS-------------------F-MQKWLAKILVVFACLLLTILFLVPVVLVQ-GLTNL-PALEFM------F----------------------------------P---FLSLILS-MK--V-VS-QIITGYLPSLIL-QT-S-L-KVVPPTMEFLS-SIQG-HICHSDIQ-KSACNKVIWFTIWNVFFA-TVFS-------GS-AFYK-L---------SV----I---L----------D--PK--QIPLKLAVAVP-AQ-ASFFIAYVVTTGWTDTLTELF-RVVP-FM---VSYIKRS-FE----PS----D--------E-----------------------------------------------------------------------------------------------------------------------------------------------------------------------N-EF-VVP----PMRYHRDTPR-VLFFGLLGITYF-FLAPLILPFILLYFILAYIIYRNQVYMTHIFYSFSFLRALELRTQLCFAMQFMNVYAPKF-DTG--GM-FWPMIHYTMIFSLVLM-QAIA-------------IGLFAL-KKMELATY----------LLV-P--LPVFTLL-F--NEFCRKRFMP-IFTDYPA--EV-LT-KRDK----EDR----------------N---------D---P-T-M-----------------------------------------------------------------------------------------------------------------------------------------------------------------------------------PEFYNN-LVSA------------------------------------------------------------------------YKD-PALLPL----------------R-----------------------------------------------------------------------------------------------------------------------------------------------------------------------------------------------------------------------------------------------------------------------------------------------------------------------------------------------------------------------------------------------------------------------------------------------------------------------------------------------------------------------------------------------------------------------------FS------------------G-S----G--S-RND---------------------------------------------------------------------------------------------------------------------------------S-----L------T-S----------------------P-----LLSFS-EV
>AtOSCA3.1 A new protein sequence entered manually
M--------------------------------------------------------------------------------------------------------------EF-GS--------------------------------------------------------------------------------------------------------------------------------------------------------------------------------------------------------------------------------------------------------------------------------------------------------------------------------------------------------------------------------------------------------------------------------------------------------------------------------------------------------------------------------------------------------------------------------------------------------------------------------------------------------------------------------------------------------FL-VSL--GT-SFVIFVILMLLFTWL-S--RK--SGN---A-----PI--YYPNRI-----------------------LK--------GL--------------------------------------------------------------------------------EP--------------W---------------------------------------------------------------------------------------------------------------------------------E-------------------GT-----------------------------------------------------------------------------------------------------------------------------------------------------------------------------------------------------------------------------------------------------------------------S--L-T-------------------------------------------------------------------------------------------------------------------------------------------------------------------------------------------------------------------------------------------------------------------------------------------------------------------------------------------------------------------------------------------------------------------------------------------------------------------------------------------------------------------------------------------------------------------------------------------------------------------------------------------------------------------------------------------------------------------------------------------------------------------------------------------------------------------------------------------------------------------------------------------------------------------R-N-PF------------------------------------------------------------------------------------------------------------------------------------------------------------------------------------------------------------------------------------------------------------------AW------------------------------------------------M-----R-----------------------------------------E------------------------------------------------------ALTSSEQDV--------------------------------VNLS--------GVDTAVHFVFL----STVLGIFAC------SSL-LLLPTLLPLAATD-----NNI---KN-----------------------------------------------------------------------------------------------------------------------------------------------T--------------------K--------N-----A-----T---D---TT----------------------SK---GTF-SQ-------------LDN-L--SM--ANIT--K----------------------------------------------------------------------------------------------------------------K--S-SRL------WAFLGAVYWISLVTYFFLWKAYK--H-VSSLRAQALM-------S--ADVK----------------------------------------------------------------------------------------------------------------------------------------------------------------------------------------------------------------------------------------------------------------------------------------------------------------------------------------------------------------------------------------------------------------------------------------------------------------------------------------PEQ--------------FAILVRDMPAP----------------------------------------------------------------------------------------------------------------------------------------------------------------------------------------------------------------------------------------------------------------------------------------------------------------------------------------------------------------------------------------------------------------------------------------------------------------------------------------------------------------------------------------------------------------------------------------------------------------------------------------------------------------------------------------------------------------PDG-------QT---------------------------------------QKE----------------------------------------------------------------------------------------------------------------------------------------------------------------------------------------------------------------------------------------------------------------------------------------------------------------------------------------------------------------------------------------------------------------------------------------------------------------------F-I-DSY--------------------------------------------------------------------F---------------------------------------------------------------------------------------------------------------------------------------------------------------------------------------------------------------------------------------------------------------------------------------------------------------------------------------------------------------------------------------------------------------------------------------------------------------------------------------RE-IYP-E---------------------------------TF--------Y----------------------RSLV-ATENS-----------------------------------------------------KVNKIWE-----------------------------------------KL-----------------------EGYKK---KLARAEAIL----AAT--------------------NN---R--------------------------------------------------------------------------------------------------------------------------------------------------------------------------------------------------------------------------------PT--N-------K------T----G--------------------------------------------------------------------------------------------------------------------------------------------------------------------------------------------------------------------------------------------------------------------------------------F----CG-L--------------VG-K-----Q----------------------VDSIEYY--TE----------------------------------------L-INESVAKLET-------EQKA--------------------------------------------------------------------------------------------------------------------------------------------------------------------------------------------------------------------------------------------------------------------------------------------------------------------------------------------------------------------------------------------------------------------------------------------------------------------------------------------------------------------------------------------------------------------------------------------------------------------------------------------------------------------------------------------------------------------------------------------------------------------------------------------------------------------------------------------------------------------------------------------------------------------------------------------------------------------------------------------------------------------------------------------------------------------------------------------------------------------------------------------------------------------------------------------------------------------------------------------------------------------------------------------------------------------------------------------------------------------------------------------------------------------------------------------------------------------------------------------------------------------------------------------------------------------------------------------------------------------------------------------------------------------------------------------------------------------------------------------------------------------------------------------------------------------------------------------------------------------------------------------------------------------------------------------------------------------------------------------------------------------------------------------------------------------------------------------------------------------------------------------------------------------------------------------------------------------------------------------------------------------------------------------------------------------------------------------------------------------------------------------------------------------------------------------------------------------------------------------------------------------------------------------------------------------------------------------------------------------------------------------------------------------------------------------------------------------------------------------------------------------------------------------------------------------------------------------------------------------------------------------------------------------------------------------------------------------------------------------------------------------------------------------------------------------------------------------------------------------------------------------------------------------------------------------------------------------------------------------------------------------------------------------------------------------------------------------------------------------------------------------------------------------------------------------------------------------------------------------------------------------------------------------------------------------------------V--LAEK---------------------------------------------QQTAAVVFF-TTRVAAASAAQS--------------------LHC----------------Q--------------------------------------------------------MV---D--KWTVTEAP-EP-------RQLLWQ-------NLNIK-------------------L-FSRIIRQYFIYFFVAVTILFYMIPIAFVS-AITTL-KNLQRI------I----------------------------------P---FIKPVVE-IT-AI--R-TVLESFLPQIAL-IV-F-L-AMLPKLLLFLS-KAEG-IPSQSHAI-RAASGKYFYFSVFNVFIG-VTLA-------GT-LFNT-V---------KD----I---A------K---N--PKLDMIINLLATSLP-KS-ATFFLTYVALKFFIGYGLELS-RIIP-LI---IFHLKKK-YL----CK----T--------E-A--------E------------------------------------------------------------------------------------------------------------------------------------------------------V----KE-AW-YPG----DLSYATRVPG-DMLILTITFCYS-VIAPLILIFGITYFGLGWLVLRNQ---------------------------ALKVYVPSY-ESY--GR-MWPHIHQRILAALFLF-QVVM-------------FGYLGA-KTFFYTA-----------LVI-P--LIITSLI-F--GYVCRQKFYG-GFEHTAL--EV-AC-RELK----QS-----------------P-------------------------------------------------------------------------------------------------------------------------------------------------------------------------------------------------------DLEE-IFRA------------------------------------------------------------------------YIP-HSLSSH----------------K--------------------------------PE--E---------H---------------------------------------------------------------------------------EF-K-----------------------------------------------------------------------------------------------------------------------------------------------------------------------------------------------G----A----------M---S-----------------------------------------------------------------------R--------------------------------------------------------------------------------------------------------------------------------------------------------------------------------------------------------------------------------------------------------------------------------------------------------------------------------------------------------Y-Q-DFNAIA-GV
>AtOSCA4.1 A new protein sequence entered manually
M--------------------------------------------------------------------------------------------------------------NR-NF---SPAA-M-----------------------------------------------------------------------------------------P----P-----------------------------------------------------------------------------------IS----------S-------------------------------------------------------------------------------------------------------------------------------------------------M--------------------T---------------------------------------------------------------------------------------------------------------------------------------------I--------------------D---N-S------------FS-PP-PSSG----DL----P--------E----I-P--------------------D--AWYGN--I--QY------------------------------------------------------------LL--NI--SV-IGLLCCVSIFLFVKL-R--S-----D---H-----RR--MP-------------------------------------------------------------------------------------------------------------------------------------------------------------------------------------------------------------------------------------------------------------------------------------------------------------------------------------------------------------------------------------------------------------------------------------------------------------------------------------------------------------------------------------------------------------------------G-P-------------------------------------------------------------------------------------------------------------------------------------------------------------------------------------------------------------------------------------------------------------------------------------------------------------------------------------------------------------------------------------------------------------------------------------------------------------------------------------------------------------------------------------------------------------------------------------------------------------------------------------------------------------------------------------------------------------------------------------------------------------------------------------------------------------------------------------------------------------------------------------------------------------------S-A-LF------------------------------------------------------------------------------------------------------------------------------------------------------------------------------------------------------------------------------------------------------------------SK------------------------------------------------L-----L-----------------------------------------A------------------------------------------------------VWKATCREI--------------------------------ARHC--------GADAAQFLLIE----GGSFVLLFS------IAV-LAVSVMLPLNLYA-----GTA---L--------------------------------------------------------------------------------------------------------------------------------------------------------------------------------------------------------------------------------LS-DE-------------LSK-T--MI--THIQ--K----------------------------------------------------------------------------------------------------------------G--S-ALL------WLHFVFVVIVVVISHFGIA--------AIEARLKFTRFRDGNGNI--S--DP---------------------------------------------------------------------------------------------------------------------N------A--------------------------------------------------------------------------------------------------------------------------NS------------------------------------------------------------------------------------------------------------------------------------------------------------------------------------------------------------------------------TAV--------------FTIMVQGLPKN------------------------------------------------------------------------------------------------------------------------------------------------------------------------------------------------------------------------------------------------------------------------------------------------------------------------------------------------------------------------------------------------------------------------------------------------------------------------------------------------------------------------------------------------------------------------------------------------------------------------------------------------------------------------------------------------------------------L-------GS---------------------------------------D-R----------------------------------------------------------------------------------------------------------------------------------------------------------------------------------------------------------------------------------------------------------------------------------------------------------------------------------------------------------------------------------------------------------------------------------------------------------------------VEF-EDC--------------------------------------------------------------------F---------------------------------------------------------------------------------------------------------------------------------------------------------------------------------------------------------------------------------------------------------------------------------------------------------------------------------------------------------------------------------------------------------------------------------------------------------------------------------------RL-KYP-G---------------------------------KV--------Y----------------------KFIV-PMDLC-----------------------------------------------------ALDDLAT-----------------------------------------EL-----------------------VRVRD---EITWLVAKM----DSR--------------------LL------------------------------------------------------------------------------------------------------------------------------------------------------------------------------------------------------------------------------------PDEYE-------N------V----G------------------------------------------------------------------------------------------------------------------------------DNG----L-------------------------------------------------------------------------------------------------------------------------------------------------------------------------------------------------------VFCVCSL--WV----------------------------------------R-VKVLWSQITERFGFTDDEKLR-------------------------------------------------KLQE-----------L----------------R-------------------------------------------------------------------------------------------------------------------------------------------------------------------------------------------------------------------------------------------------------------------------------------------------------------------------------------------------------------------------------------------------------------------------------------------------------------------------------------------------------------------------------------------------------------------------------------------------------------------------------------------------------------------------------------------------------------------------------------------------------------------------------------------------------------------------------------------------------------------------------------------------------------------------------------------------------------------------------------------------------------------------------------------------------------------------------------------------------------------------------------------------------------------------------------------------------------------------------------------------------------------------------------------------------------------------------------------------------------------------------------------------------------------------------------------------------------------------------------------------------------------------------------------------------------------------------------------------------------------------------------------------------------------------------------------------------------------------------------------------------------------------------------------------------------------------------------------------------------------------------------------------------------------------------------------------------------------------------------------------------------------------------------------------------------------------------------------------------------------------------------------------------------------------------------------------------------------------------------------------------------------------------------------------------------------------------------------------------------------------------------------------------------------------------------------------------------------------------------------------------------------------------------------------------------------------------------------------------------------------------------------------------------------------------------------------------------------------------------------------------------------------------------------------------------------------------------------------------------------------------------------------------------------------------------------------------------------------------------------------------------------------------------------------------------------------------------------------------------------------------------------------------------------------------------------------------------------------------------------------------------------------------------------------------------------------------------------------------------------------------------------------------------------A-------------------------------------------------D-----------L--E--SQLAAYKE--GRAQ---------------------------------------------GAGVAFVMF-KDVYTANKAVQD--------------------FRNERSRRTGKFFSVTELRL--------------------------------------------------------QR---N--QWKVDRAP-LA-------TDIYWN-------HLGLT-------------------K-VALIVRRVIVNTILLLILVFFSSPLALIS-ALVSA-GRIFNAEALDSAQ----------------------------------Y---WLTWV-Q-TS-GW-IG-SLIFQFLPNVFIFVS-M-Y-IVIPSALSYLS-KFER-HLTVSGEQ-RAALLKMVCFFLVNLIIL-KALV-------ES-SLESAL---------LK----M---SRCYLDGE---D--CK--RIEEYMSPSFLSRS-CVSALAFLITSTFLGISFDLL-APIP-WI---KKKIQKF-RK----ND-MLQL--------V-P--------E-------------------------------------------------------QNEEYALENQEPSSNLETPLLPENMFESPRFGDIEPMSQ----------------------------------------------------DL-SEYPISRTSPI-PKQ----KFDFAQYYAF-NLTIFALTMIYS-SFAPLVVPVGAVYFGYRYIVDKYN---------------------------FLYVYRVRGFPAGNEGK-LMDTVLCIMRFCVDLY-LVSM-------------LLFFSV-KGDSTKLQ----------AIF-T--LGVLVMYKL--LPSDTDRYHP--ALLRSI--QTVDS-IIDG---------------------------------------------------------------------------------------------------------------------------------------------------------------------------------------------------------------------------------PV-DYEA------------------------------------------------------------------------YSH-PNFD----------------------------------------------------------------------------------------------------------------------------------------------------------------------------------------------------------------------------------------------------------------------------------------------------------------------------------------------------------------------------------------------------------------------------------------------------------------------------------------------------------------------------------------------------------------------------------------------------------------------------------------------------------------------------------------------------------------------------------------------------------------------------------------------------------------WDTYN-NR
>Cre08.g360400 A new protein sequence entered manually
M--------------------------------------------------------------------------------------------------------------AA-GS---S---------------------------------------------------------------------------------------------------------------------------------------------------------------------------------------------------------------------------------------------------------------------------------------------------------------------------------------------------------------------------------------------------------------------------------------------------------------------------------------------------------------------------------------------------------------------------------------------------------------------------------------S------------------------------------------------------------VL-SSF--LL-NLYICLGCFGAFAWF-R--V-----TPW-A-----RR--FFSPRR-----------------------FA--------TD--------------------------------------------------------------------------------LD--------------L---------------------------------------------------------------------------------------------------------------------------------K-------------------PL-----------------------------------------------------------------------------------------------------------------------------------------------------------------------------------------------------------------------------------------------------------------------R--L-P-------------------------------------------------------------------------------------------------------------------------------------------------------------------------------------------------------------------------------------------------------------------------------------------------------------------------------------------------------------------------------------------------------------------------------------------------------------------------------------------------------------------------------------------------------------------------------------------------------------------------------------------------------------------------------------------------------------------------------------------------------------------------------------------------------------------------------------------------------------------------------------------------------------------N-G-WV------------------------------------------------------------------------------------------------------------------------------------------------------------------------------------------------------------------------------------------------------------------SW------------------------------------------------I-----L-----------------------------------------P------------------------------------------------------VIRYREEDI--------------------------------IDEA--------GLDCAIYLRIL----RFGIFLFLG------ASL-WCIIAVLPVNMTS-----GEI---DR-----------------------------------------------------------------------------------------------------------------------------------------------L--------------------L--------A-----Q-PESNN---GTVVNG----------------------QE---YKF-TD-------------FDK-Y--SL--SNVE--G----------------------------------------------------------------------------------------------------------------G--S-AKM------WVHAISVYAVVLYTIWLLSRFNR--E-SVLLRLMFLG-------NAKR--G----------------------------------------------------------------------------------------------------------------------------------------------------------------------------------------------------------------------------------------------------------------------------------------------------------------------------------------------------------------------------------------------------------------------------------------------------------------------------------------GPS--------------HTVLLTDVPGI------------------------------------------------------------------------------------------------------------------------------------------------------------------------------------------------------------------------------------------------------------------------------------------------------------------------------------------------------------------------------------------------------------------------------------------------------------------------------------------------------------------------------------------------------------------------------------------------------------------------------------------------------------------------------------------------------------------S-------EA---------------------------------------V-S-------------------------------------------------------------------------------------------------------------------------------------------------------------------------------------------------------------------------------------------------------------------------------------------------------------------------------------------------------------------------------------------------------------------------------------------------------------------KNAK-L-ERE--------------------------------------------------------------------ASKSARSGSKGKGRSGSGGSNPSLAVELVDKGTDTAGLDGADGDDVDVEAGRAKKGAGKAAGGGLFSFLGFGARPAAPADAKQQPAGAPAATAGKDVVAKGTSITKEASTAPPLPAAAVKVKTTNVMSTPTSTSSSGGEPASSDLPMLRPTPPLQQQQQQPMWGGAKVMSHSASGAYSRNSAFTTTSAGTTPPRVSAAGYPGAAAPGFATLTLANGVGAPEAAEDASVQRRREEAVAAAAAAIAKLAPLNRTESASSITLTVPQGAAGAAGGAAGGEDGNDGPPKSSDGGLRRRRVQPSPADIAAVAAAAGFAELGDGAVDDDEEECGDVTGGAQPALPQSYGAADGANGASPKAPATEAAGGAAATGTPCAGDDVDEEAVAAAATGGKLEQPRVPGALYGDALVAELDVPEPENNMAVLPEWGVDLSPLEPSRRTTKRYNYDLADTSLDAVAQARAKLKGVTPQQMIAREFALVYQP-T---------------------------------TV--------S----------------------AVNV-IQDTG-----------------------------------------------------GLEPLVE-----------------------------------------EY-----------------------NKIRE---ELEDYLDMLQLRLKLR------------------K-KA---E--------------------------------------------------------------------------------------------------------------------------------------------------------------------------------------------------------------------------------PK--V-----LSK------L----G-------------------------------------------------------------------------------------------------------------------------------------MAYG--EW----------------------------------------------------------------------------------------------------------------------G-K-----------S-Y--F----GT-K--------------WF-K-----K----------------------VDAVTFW--LD----------------------------------------R-LRYLKGQIIE-------Q---------------------------------------------------------------------------------------------------------------------------------------------------------------------------------------------------------------------------------------------------------------------------------------------------------------------------------------------------------------------------------------------------------------------------------------------------------------------------------------------------------------------------------------------------------------------------------------------------------------------------------------------------------------------------------------------------------------------------------------------------------------------------------------------------------------------------------------------------------------------------------------------------------------------------------------------------------------------------------------------------------------------------------------------------------------------------------------------------------------------------------------------------------------------------------------------------------------------------------------------------------------------------------------------------------------------------------------------------------------------------------------------------------------------------------------------------------------------------------------------------------------------------------------------------------------------------------------------------------------------------------------------------------------------------------------------------------------------------------------------------------------------------------------------------------------------------------------------------------------------------------------------------------------------------------------------------------------------------------------------------------------------------------------------------------------------------------------------------------------------------------------------------------------------------------------------------------------------------------------------------------------------------------------------------------------------------------------------------------------------------------------------------------------------------------------------------------------------------------------------------------------------------------------------------------------------------------------------------------------------------------------------------------------------------------------------------------------------------------------------------------------------------------------------------------------------------------------------------------------------------------------------------------------------------------------------------------------------------------------------------------------------------------------------------------------------------------------------------------------------------------------------------------------------------------------------------------------------------------------------------------------------------------------------------------------------------------------------------------------------------------------------------------------------------------------------------------------------------------------------------------------------------------------------------------------------------------QAI--AAKK---------------------------------------------VAPSAFITL-KTRQAQAVSSNS--------------------MHH----------------H--------------------------------------------------------NV---T--TWRVQGAP-AP-------FEVIWK-------NLALT-------------------L-PIKSGRNWILWAAFWAMTLFFMIPVTLIQ-AMIEV-PKLAA-------I----------------------------------P---VLGDIVT-AP--V-VK-QLLEAIVPGLAL-KV-F-L-AVVPIILRIMA-IQSG-ATSLSEVD-FGVTSRFFLFQVVVVFFG-NIIA-------GS-FFNQ-V---------TQ----F---V------K---N--PT--GVFNILGKAIP-MT-STFFITYVITNGLSVKSLAFL-RLPG-FV---IFWLLSK-FA----GS-------------P-R--------A-------------------------------------------------------RQ-----------------------------------RM----------------------------------------------------WM--------------YQ----YTDNGTTVVD-HTIVVLIGLTFC-CINPIVCPAAMAYFLVTSIGERYN---------------------------NIYVFRRRY-ESA--GK-LWKTVYNQVMIGLYIM-QITM-------------LGLLAI-KKFK-ATP----------VLF-P--LLFFTIG-C--HISTLSLYRR-PWSLTAL--HD-AA-DLDM----WEA----------------Q---------R---R-R-Q-EL---------MEA------------------------AK-----------------------------------KERKDAAR--RRVLALAATSAEEGRA-LLLRRPIRIGKTELRLRRAAKD---------------DA---------------------------AALELT----PAEQRE-IADM------------------------------------------------------------------------YKN-PCFKVA----------------L----------------------S-----D--LDE-------------------------------------------------------------------------------------------------------------------------------------------------------------------------------------------------------------------------------------------------------------------------------------------------V----A----------A---L-----------------------------------------------------------------------AA----D----L-IP-R-------VA-----------L------------------------------LNTW-------L--------------A--------------E--------------------------------VK--------Q-HAKKTKAAKKA----G--K-GDAGGASRPPAAPAGLNAPPGELAAAAAAAEA------------------G---------G-----------------------------K---------------VL--------------DPS-RPPPEVTKYDFKP------P-L-----------------------D-V-DDDDGA-SQ
>Cre09.g399912 A new protein sequence entered manually
M--------------------------------------------------------------------------------------------------------------AA-DS------------------------------------------------------------------------------------------------------------------------------------------------------------------------------------------------------------------------------------------------------------------------------------------------------------------------------------------------------------------------------------------------------------------------------------------------------------------------------------------------------------------------------------------------------------------------------------------------------------------------------------------AA------------------------------------------------------------VL-TSF--II-NLCVCLGCFALFTFM-R--LR--P-W---A-----KR--FFGPRR-----------------------YA--------KD--------------------------------------------------------------------------------VD--------------I---------------------------------------------------------------------------------------------------------------------------------K-------------------PK-----------------------------------------------------------------------------------------------------------------------------------------------------------------------------------------------------------------------------------------------------------------------R--L-S-------------------------------------------------------------------------------------------------------------------------------------------------------------------------------------------------------------------------------------------------------------------------------------------------------------------------------------------------------------------------------------------------------------------------------------------------------------------------------------------------------------------------------------------------------------------------------------------------------------------------------------------------------------------------------------------------------------------------------------------------------------------------------------------------------------------------------------------------------------------------------------------------------------------T-V-LM------------------------------------------------------------------------------------------------------------------------------------------------------------------------------------------------------------------------------------------------------------------GW------------------------------------------------I-----K-----------------------------------------P------------------------------------------------------VMLYKEEDI--------------------------------IDEV--------GLDAAMYLRVV----WFGMEVFFV------LTL-VCIPLTLPPNMTG-----SEI---ARLLAQEEALNGNTTVTANTTIFARDLTVSYPISAGSSTLETHSYTNARITFNGTSTDLLLNQTYNYVIAGNGTANFTGTNVDTGVVTYMFLRQTVLSVSSPSLLATGARTIPNGTVFNQTNEEVLLVALTSPNSDTSVTVNGQQF-------------------------------------------------------------------------------KF-TN-------------FDR-Y--SL--SNVS--P----------------------------------------------------------------------------------------------------------------G--D-EVM------WCHMVAVYISAIFVLWRLRTYNL--Q-SVYLRLLFLG-------N--A--KR--------------------------------------------------------------------------------------------------------------------------------------------------------------------------------------------------------------------------------------------------------G------------------------------------------------------------------------------------------------------------------------------------------------------------------------------------------------------------------------------GPS--------------HTVLVTDVPYV------------------------------------------------------------------------------------------------------------------------------------------------------------------------------------------------------------------------------------------------------------------------------------------------------------------------------------------------------------------------------------------------------------------------------------------------------------------------------------------------------------------------------------------------------------------------------------------------------------------------------------------------------------------------------------------------------------------NEAVGKALRA---------------------------------------E-E----------------------------------------------------------------------------------------------------------------------------------------------------------------------------------------------------------------------------------------------------------------------------------------------------------------------------------------------------------------------------------------------------------------------------------------------------------------------Y-R-KRFLMPPTTPAVASAATSRKQLGADAPPPPPPPPPPPKGALKKTASINHSLPLDYDSSSGGSSGISSQDVNF---------------------------------------------------------------------------------------------------------------------------------------------------------------------------------------------------------------------------------------------------------------------------------------------------------------------------------------------------------------------------------------------------------------------------------------------------------------------------------------KE-LKP-I---------------------------------HP--------A----------------------AATATPAKAP-----------------------------------------------------SMKQAAKTGAGSVAGGGGDGPEGGKAPGPGPEGAGLAFRLKMLGEDLDECMKYRLEDPSIDPAFASTGGQLEAPRTGR---TAEQLLADL----ERE--------------------EP---E--------------------------------------------------------------------------------------------------------------------------------------------------------------------------------------------------------------------------------PT--W-------L----------------------------------------------------------------------------------------------------------------------------------------------------------------------------------------------------------------------------------------------------------------------------------------------------------P--------------PG-Y-----G----------------------VDTRVLKPDRR----------------------------------------A-LKRFRYDV-K-------TMKA-------------------------------------------------RNEI-----------T----------------ET-------------------------G-------KK---------------------------------------------------------------------------------------------------------------------------------------------------------------------VRV----------------------A-------------------------------------------------------------------------A-----------------------------------------------------------------------------------------K--AV---G-T--V-------------------------------AE-----------------AA-----------------------------------------V-------------------------------E-N---I---------------------------------------------------------------------------------------------------------------------------------------------------------------------------------------------E--------------------------------------------------------------------------------------------------------------------------------------------------------------------------------------------------------------------------------------------------------------------------------------------------------------------------------------------------------------------------------------------------------------------------------------------------------------------------------------------------------------EGLNKEAKSKDASNVAATKS-M------------------------------------------------------------------------------------------------------------R----D---------------S-------------------------------------------------------S----------S----------------------------------------------N---------S-P-----------------Q---QQ------------------------------------------------------------------------------Q---------L------------Q--------G-------------------------------------------------------------------------------------------------------------------------------------------------T----------------------G------------S-----------------------------------------------SR-R-RRT-FEVAGVLIEE------------------------------------------------------D----------------------------------------------------------------------------------------------------------------------------------------D--------------------------------------------------------------------------------------------------------------------------------------------------------------------------------------D-EQ------E----------G------E--A-----------------------KSAAGAGKA----------AS---------Q-----------------T------P-SA--------------Q-LK-------A-----------------------------------------------------------------------------------------------------------Q---------TSAKQLQQQQQQQQQSVKGAAAAVGGGDGGGGGGKAAVAVAVAPGGGGAPDRDGDNGSDDEDEEEDVVGQPQGPVGAVTMDPIYQARSKLQSGLTPQQMVAREFALVYQPYNIAAVNMIQDTSALE-----------P--LV---------EEYNQ--------------------------------------------------------------------------------------V--------------MQS-LEDYLDMAKLRLKLRKALPVAEVRIWPKLQGE-------GVWPRVRLE--MTRVL-----------RA---QFA----FEAEELVRRW-HALDEDVTAE----EDPR------------------D-KA--RL-TIR----L---------D---------------------------------------------------------------------------------QLGKDREALPAREAAAVAAVAAIADKKMTVKVDAV-----T------------Y---------------------------------------WL--A---------------------------------K------------------------------L-------K----------------Y-------------------L-----------R----------------------------------------------------------E-------------------------------------------------R-----------I--R--T---EQAV--AGRK---------------------------------------------LAPSAFVTF-NTRMAQGVASNS--------------------LHA----------------H--------------------------------------------------------DE---T--VWRISGAP-AP-------NEVVWR-------NLPMT-------------------H-PVRSGRLYILWILFWLMALFFMIPISAIQ-ALIEV-PKLASV-----------------------------------------P---VLGDIV--TA-PV-IS-QLLQAIIPGLVL-KI-F-M-AIVPHILWAMA-LMSG-ATSMSEID-FGVVSRFFLFQVIVVF-FGCIIA-------GS-FFNQ-L---------KQ----W---V------E---D--PA--SVISTLGKSIP-MT-ATFFITYLFINGLGAKSIAFV-RLPG-FI---IFWILSK-FA----G-----S--------P-R--------A-------------------------------------------------------R---------------------------------------------------------------------------------------------------ER-MW-MNQ----SARYGILVPD-HTMAMLLGLVFC-CMNPIVCPAALAYFIVASVGERYN---------------------------FIYVYRQPY-ESA--GR-MWKTVYNQIMVGLYIM-LLTM-------------FGLLAI-KKFKWV-F----------FLL-P--IIAAAVI-S--HMATLSLYSR-PWSVTAL--HD-AA-EMDM----LEA----------------D---------Q---R-R-E-QLLA------AARE------------------------ER-----------------------------KKAK-------E---------------------AQRR-----RYEEACIEAE--K---------------ADAEELPKREEFFVPLTPGPAELLLKESLRGDGFA--LNSAEKKE-IADM------------------------------------------------------------------------YRN-PGFTMA----------------LEQIEEVEKLARVVQLLLPPLNQFV----S--EYK--L---------Y---------------------------------------------------------------------------------RR-G-VK-AS----------------------------------------------------------------------------K------------------------------------------------------------------------------------------------------------L----K----------G---S----------------------------------------------------TEDGPEAPHMPEDLTIFDNDP----R--L-V-GL-D--------R-----------E-------------------------LGEGGG--G--G--DED-------------------------------E-----------------------------TSS--------L--------GE-R----DSAG-GLR----------------------------D------------------G--------EL-----------------------------A---------------PV-------------------------P----V------A-R-----------------------S-Q-SQAARR-K*
>Cre12.g532151 A new protein sequence entered manually
M--------------------------------------------------------------------------------------------------------------QL-FA------------------------------------------------------------------------------------------------------------------------------------------------------------------------------------------------------------------------------------------------------------------------------------------------------------------------------------------------------------------------------------------------------------------------------------------------------------------------------------------------------------------------------------------------------------------------------------------------------------------------------------------------------------------------------------------------------------------------------------------------------------------------------------------------------------------------------------------------------------------------------------------------------------------------------------------------------------------------------------------------------------------------------------------------------------------------------------------------------------------------------------------------------------------------------------------------------------------------------------------------------------------------------------------------------------------------------------------------------------------------------------------------------------------------------------------------------------------------------------------------------------------------------------------------------------------------------------------------------------------------------------------------------------------------------------------------------------------------------------------------------------------------------------------------------------------------------------------------------------------------------------------------------------------------------------------------------------------------------------------------------------------------------------------------------------------------------------------------------------------------------------------------------------------------------------------------------------------------------------------------------------------------------------------------------------------------------------------------------------------------------------------------------------------------------------------------------------------------------------------------------------------------------------------------------------------------------------------------------------------------------------------------------------------------------------------------------------------------------------------------------------------------P------PCV-LGLALLLPLHRLT-----GGG---AR-----------------------------------------------------------------------------------------------------------------------------------------------RHAAVRAGPPLGTPGAGGTETR--------G-----V-----E---G---AS--------------------RAWT---DDG-GV-------------LGS-L--TL--ANMP--Y----------------------------------------------------------------------------------------------------------------G--S-RWM------WAHFVLAYVYVLWGMWLLAWHYR--Q-FAIIRTHYLR-------R--G--DG---------------------------------------------------------------------------------------------------------------------F------N--------------------------------------------------------------------------------------------------------------------------VWRELYAQPVAMLGVASPAAAVAASMGAGGGSPKAGSRARRSSSHYHWLYGSSAAAAIWRSSSNSGRRSGNPMGGMLWLLPPLIRNMLPVELPLAPVPAAPCAAAAPSAEAAAGASATTSAVVAPAVAGPIPQTLGPCAEAGAVIGPAPMPPAALSAASSLASLRVPPLQLGALRGGRLSTTTGAGAGAGAGPGAVAAGTPRLLLSGAGSSFLLARHASLGLGAPLR--------------SLDAVKSLPPPAYLHAGTANPPSANNQPYRSTSTSTSTSTSTSTSTSTSTSTSTSTSTSTSTSTSGAAAARPSRQTTMVAAAAAAGSKPVVHQGRGTRAVGSTTAAPSLSAFATATGAAAATAVLAACMAEAAPSGQQQEQRNEEWQPAMSAMARPNRPPAAALSAHLPVSPPPSRQQRQATNGSVVRAKHATQPTLATDLFHAASTHQHPLGEATERAACLVRTPAAALVGSSSTAPQQHGERGDRWHAEATARSLRQALLPAGTGTSTAGTDADTSAASLTTTGAAAPAASPGPPPQQPGPGGGDLHADQPWVTIVLDASRSPCGGGAVAGRGGRGLAASSSLARWGRSLAATMLRWPATAAGDTESAGPGAAADTVNQDTALPAPRGAVALLHRKPQRAQKPGGGCGGDARARQLEGTSSSRRALLSVDHDGGSITTAVGGVGGRRMLSSSFSEITPIAPRAATAGGVPDAGGVLVVSDGEVPAAARGVVDAAAGAAANGGAGSRSDVDPDGSSLSSSLGAAAMGMPRWWTQRPLLSPTVQPSTAPMAAAAAPAEEGHMRLPRLRMASRPAAAAIAAAGTRAAVCGSADDDFPDEAGNAGFGSGRSAKVAVVASASSPAPLSAATTDQEQQPPPLAPAPPVEAFLRRQLLPSGVADLDLHRPSVGHRKTVNAVRQHDGVHVSVLAQHYAVLVTDVRQPV-------YG---------------------------------------P-YPLDEPHVRSSTAGGDGIEEGSGALAGSLGAATKAGVGTGIGGATHSPAAPPAAASLLRRVASDLWHVASWWRLMAPRLTWPRWFHWSSPGPENRSAAAGAAAGAAAGAVAGAHLASLSASLAGGSSWMHDPSSRAHAAAPSAVLLGRWGIPAAAAVAAAVGAGGSAAAGSVGPPGRGRHRRCVSDGSTLLLASLMATAEARTAAADPNGGAAAADDGGPPQSAIQRALLLAALAAAGQQQQAAAAMPAGGVRYPTPVTRLMAPLDRGGTDSRRRSLASTIPSGVAQAMSAAAAGGARWQRRHQRSLSEQALPDMLAAVAAAEADDQHEGASSTAAGGRASAPAAPTSCRGFSGTRGMAGLGASDLHSKLAMVPSGFVLPTSSTVAAAGVVTGPGCEVGDTAEAIAPAGARRGGGSSQRSVMPPALSNSAERWAFVREAVAAGAVAALRASPAYCV-V-SAT--------------------------------------------------------------------F---------------------------------------------------------------------------------------------------------------------------------------------------------------------------------------------------------------------------------------------------------------------------------------------------------------------------------------------------------------------------------------------------------------------------------------------------------------------------------------AR-LFP-D---------------------------------DF--------D----------------------RAVP-VIRHK-----------------------------------------------------EVDQLLR-----------------------------------------RL-----------------------DEQVA---LYDAAREQL----RMS--------------------GQ---R--------------------------------------------------------------------------------------------------------------------------------------------------------------------------------------------------------------------------------PE--G-------R------L----G------------------------------------------------------------------------------------------------------------------------------RWV-----------------------------------------------------------------------------------------------------------------------------------------------------S----LR-G--------------PG-P-----R----------------------VDLIRHH--RD----------------------------------------C-VRELREQVQA-------ARHA-------------------------------------------------A------------------------------------------------------------------------------------------------------------------------------------------------------------------------------------------------------------------------------------------------------------------------------------------------------------------------------------------------------------------------------------------------------------------------------------------------------------------------------------------------------------------------------------------------------------------------------------------------------------------------------------------------------------------------------------------------------------------------------------------------------------------------------------------------------------------------------------------------------------------------------------------------------------------------------------------------------------------------------------------------------------------------------------------------------------------------------------------------------------------------------------------------------------------------------------------------------------------------------------------------------------------------------------------------------------------------------------------------------------------------------------------------------------------------------------------------------------------------------------------------------------------------------------------------------------------------------------------------------------------------------------------------------------------------------------------------------------------------------------------------------------------------------------------------------------------------------------------------------------------------------------------------------------------------------------------------------------------------------------------------------------------------------------------------------------------------------------------------------------------------------------------------------------------------------------------------------------------------------------------------------------------------------------------------------------------------------------------------------------------------------------------------------------------------------------------------------------------------------------------------------------------------------------------------------------------------------------------------------------------------------------------------------------------------------------------------------------------------------------------------------------------------------------------------------------------------------------------------------------------------------------------------------------------------------------------------------------------------------------------------------------------------------------------------------------------------------------------------------------------------------------------------------------------------------------------------------------------------------------------------------------------------------------------------------------------------------------------------------------------------------------------------------------------------------------------------------------------------------------------------------------------------------F--SHAA---------------------------------------------GTGSWLVFF-RSQRAAAMAAQC--------------------AIH----------------PEREEEQEEEEGQAEEQEEQGLWKEEAAMGTGAAGGDMEQEDARQCYHARYLWGRLRHS---S--YFRVSPAP-GP-------DEVNWS-------ALWLR-------------------P-RQRWLRRVLLVRPLA-LGLLLLVPVGIFAGGLQQL-NSLLCP------AGSGPGHDPGRLEGAGGVPGGGHGGGAGGGAAGAWP---WYCSQRSFVA-RL-LQ-RLAMGAGPALLV-SL-W-QGMVLPVALWLLV-QAGGMSHSLSGCD-RCVAAALFLYDVVNVF-V-GGVA-------GSALMLT-L---------RT---AL---S------T---G--PS--AALSLLGSALP-AS-SNFFLSYLAFRTLVAQPLRLL-IPHV-GVR--LYLLRRY-VR----PS-A--W--------A-RGTCAAPPPE-------------------------------------------------------RD-----------------------------------A--------------------------------------------------------------AI-MT-APV----SPRYGYEVGM-LLLVFVIAGGFM-LAAPLLLPAALAFFAAAWLFWRQA---------------------------FLGVHVRQY-EGG--GS-MWALLFSRLVGVLALF-GAV--------------SGAALLAQGGVAQGV----------LLLAS--VPPLLLR-F--HARCARRYRAGEPAVMPL--DL-AA-TAPL----A----------------------------------------------------------------------------------------------------------------------------------------------------------------------------------------------------------------------------SV-DPWT------------------------------------------------------------------------YMP-PPLHHQ----------------A----------------------------AGWHPD--W---------S---------------------------------------------------------------------------------VP------------------------------------------------------------------------------------------------------------------------------------------------------------------------------------------------------------------------------------------------------------------------------------------------------------------------------------------------------------------------------------------------------------------------------------------------------------------------------------------------------------------------------------------------------------------------------------------------------------------------------W-----------------------R-G-WNMPPY-SV
>Ec-01_008930.1 early-responsive to dehydration protein-related (1170) ;mRNA; f:7546704-7561255
M--------------------------------------------------------------------------------------------------------------SL-SW---SDHT-F-----------------------------------------------------------------------------------------D----S------------------------------------------------------------------------------------------------------------------------------------------------------------------------------------------------------------------------------------------V----------------------------------------LF-----------------------------------------------------------------------------------------------------------QPHGVEQHRGL---------L--------------------N---M-S------------SI-PT--KYE----NA----S--------V----F-H--------------------Q--TEWVD--V--DT------------------------------------------------------------IS-INL--AG-NVVIFLLALTFFWSS-R--R-----H---Y-----PS--YFSSKR-----------------------YY--------LP--------------------------------------------------------------------------------DQ--------------T---------------------------------------------------------------------------------------------------------------------------------P-------------------PD-----------------------------------------------------------------------------------------------------------------------------------------------------------------------------------------------------------------------------------------------------------------------L--P-S-------------------------------------------------------------------------------------------------------------------------------------------------------------------------------------------------------------------------------------------------------------------------------------------------------------------------------------------------------------------------------------------------------------------------------------------------------------------------------------------------------------------------------------------------------------------------------------------------------------------------------------------------------------------------------------------------------------------------------------------------------------------------------------------------------------------------------------------------------------------------------------------------------------------S-G-FL------------------------------------------------------------------------------------------------------------------------------------------------------------------------------------------------------------------------------------------------------------------SW------------------------------------------------I-----M-----------------------------------------P------------------------------------------------------LMAFPEDDI--------------------------------LTYA--------GFDAAIFLRFY----AVAFKVFAL------FAP-YGLLVLIPVNVME-----TPS---DS-----------------------------------------------------------------------------------------------------------------------------------------------N--------------------Q----------------------------------------------------AQ---TNI-NT-------------FNR-L--SM--SNVQ--H----------------------------------------------------------------------------------------------------------------Y--N-PCM------WLHALGIYLLSALAMYFLVVEYR--Y-YTNLRHRFLR-------R--K--S----------------------------------------------------------------------------------------------------------------------------------------------------------------------------------------------------------------------------------------------------------------------------------------------------------------------------------------------------------------------------------------------------------------------------------------------------------------------------------------AHL--------------RTIVVQGVPRE------------------------------------------------------------------------------------------------------------------------------------------------------------------------------------------------------------------------------------------------------------------------------------------------------------------------------------------------------------------------------------------------------------------------------------------------------------------------------------------------------------------------------------------------------------------------------------------------------------------------------------------------------------------------------------------------------------------M-------RS---------------------------------------D-S----------------------------------------------------------------------------------------------------------------------------------------------------------------------------------------------------------------------------------------------------------------------------------------------------------------------------------------------------------------------------------------------------------------------------------------------------------------------K-L-FTY--------------------------------------------------------------------F---------------------------------------------------------------------------------------------------------------------------------------------------------------------------------------------------------------------------------------------------------------------------------------------------------------------------------------------------------------------------------------------------------------------------------------------------------------------------------------NT-LYP-E---------------------------------EV--------V----------------------NVHI-PQNLS-----------------------------------------------------RLRGLIR-----------------------------------------ER-----------------------QAVLE---NLGKGLAEK----GVR--------------------GE---E--------------------------------------------------------------------------------------------------------------------------------------------------------------------------------------------------------------------------------QY--H-------Y------T----G--------------------------------------------------------------------------------------------------------------------------------------------------------------------------------------------------------------------------------------------------------------------------------------V----LC-Y--------------RR-K-----R----------------------VNTVGFC--ST----------------------------------------Q-LDRLNLAIAT-------EQDQ-------------------------------------------------RIPR-----------S----------------RR-------------------------R-------FG---------------------------------------------------------------------------------------------------------------------------------------------------------------------WGP---TL------P----------S---I---------------S-----------------------------------------------------S-----------------------------------------------------------------------------------------V--DM---S-Y--D-------------------------------LG-----------------TK-----------------------------------------P--NREAG------------------------P-I-------------------------------------------------------------------------------------------------------------------------------------------------------------------------------------------------E--------------------------------------------------------------------------------------------------------------------------------------------------------------------------------------------------------------------------------------------------------------------------------------------------------------------------------------------------------------------------------------------------------------------------------------------------------------------------------------------------------------------------------RV-V-LQE--------------------------------------------------------------------------------RL-------DEDDDGDVEGGP---A----E---------------DGLEGEGEEVGLLDMAEQGWEEGVDRPYDDGSGGGRGFAITGTRTAGSDEGGTGVGL---RVDRNSAAGA----------------MA----------------EAEARTDAA-R---------S-A-----------------Q---FG------------------------------------------------------------------------------A---------M------------E--------G-------------------------------------------------------------------------------------------------------------------------------------------------S----------------------G------G---RGE-PGGAMATGGR----------RKSEAAVE-G--------------GG-----------------V-------------------------------------------------------EV-----------------------------------------------------------------------------------------------------------------------------------------------------------------------------------------------------------------------------------------------------------------------------------V-------S-------G-------------LEYDGNGK-----K-TM------Q----Q-----Y------Q--E---------------------------EY--W-----------G---------Q-----------------G------H-QA------------GGG-GG-------G---------------------------------------------------------------------------------------------------GS------A--GGAGWGTTV---------------------------------------------------------------------------------------------------------------------------R-----------P--S-------------------------------------------------------------------------------------------------------------------------------------------------------------------------------------------------M--------------------APRLSVDLINVDP------------------V-KE--LV-K-MTAQQT---------L---------------------------------------------------------------------------------HTM------------------------------RA-----K--------SL-HYRRARGAGYGTAAVSGNHTPPKGGGGGGGSINSNGSSLNSSG--R---------------------------------V------------------------------V-------G----------------G-------------------V-----------GN--------------------------------------G---------------L-SP-----KSTPGAEKNPTDSSWWRRCLGRDRAGGGGVRGGTEMASL--LPPSQQQQQDDYQHYR--Q--RR--PMTK--KGKG---------------------------------------------YSSRAFVTF-RSFGAATVARQV--------------------LHC----------------A--------------------------------------------------------RP---G--RMAASSAP-EP-------RDVYWP-------NAIVT-------------------R-RQHTARRVCVEILLAVLMLLFPVLVTLLS-FVFSA-ENLMQR------S----------------------------------E---VVKNLCR-RS-SL-FE-SVVELTQP-MAV-IT-V-M-ATLPLLLRWVG-HFEG-NLAESWIQ-MQTLSRYFTFQVLNVFLV-TTVA-------GF-AVEI-LTQQLHAQIVRR----L---M------D---D--PS--VFFTLLGETLP-KV-CGFFCDYVIIRAFTGMSMELV-RAYA-FL---PAVMAML-TK----KK-A--W--------G-R--------P-----------------------------------------------IHGDTVEARR-----------------------------------HRFDSQTSNASNGGGGVGKGVGYGMAGRHLPIPGNGGGGGARPASGASSPVNSGSS-SN----RI-PM-HPG----GFYYGQMYAQ-DLLVVVVVMTYA-CVAPVVIIPALMFFFLAQVVYRHQ---------------------------LLYVYVPTF-ESG--GS-FFPKMFRRWIFALFAA-QATM-------------VGMCLL-KQGFKQAY----------SVM-F--LMVLTYV-Y--KSFPSP-----------L--GS-SG-GVG------------------------------------------------------------------------------------------------------------------------------------------------------------------------------------------------------------------------------------------------------------------------------------------------------------------------------------------------------------------------------------------------------------------------------------------------------------------------------------------------------------------------------------------------------------------------------------------------------------------------------------------------------------------------------------------------------------------------------------------------------------------------------------------------------------------------------------------------------------------------------------------------------------------------------------------------------------------------------------------------------------------------------------------------------------------------------------------------------------V-----------------------EGR-RTRPFK-A*
>Ec-07_002900.1 Domain of unknown function DUF221 (756) ;mRNA; r:3104511-3123020
M--------------------------------------------------------------------------------------------------------------DD-DD---QT-----------------------------------------------------------------------------------------------------------------------------------------------------------------------------------------------------------------------------------------------------------------------------------------------------------------------------------------------------------------------------------------------------------------------------------------------------------------------------------------------------------------------------------------------------------------------------------------------------------------------------SSE--W--SP------------------------------------------------------------VI-STA--AF-AALQGVIVYLLFECW-R--RN--K-N---K-----RG--IYQPRQ-----------------------TQ--------RP--------------------------------------------------------------------------------HR--------------T-----------------------------------------------------------------------------------------------------------------------------------------------------PY-----------------------------------------------------------------------------------------------------------------------------------------------------------------------------------------------------------------------------------------------------------------------E--P-G-------------------------------------------------------------------------------------------------------------------------------------------------------------------------------------------------------------------------------------------------------------------------------------------------------------------------------------------------------------------------------------------------------------------------------------------------------------------------------------------------------------------------------------------------------------------------------------------------------------------------------------------------------------------------------------------------------------------------------------------------------------------------------------------------------------------------------------------------------------------------------------------------------------------P-G-PF------------------------------------------------------------------------------------------------------------------------------------------------------------------------------------------------------------------------------------------------------------------SW------------------------------------------------L-----A-----------------------------------------S------------------------------------------------------IGKVDDSEL--------------------------------LKMV--------GMDHYVLLRHC----LMGFKLTAL------PAL-LGIVLMVLVYRTG-----GNG-------------------------------------------------------------------------------------------------------------------------------------------------------------------------------------------------------------------------------------E-VN-------------FNE-I--TM--ANVT--K----------------------------------------------------------------------------------------------------------------G--S-TRL------WYSVAFMYIVVLWTLLLWWKEWE--N-FVPKRFKFLA-------E--G--DP---------------------------------------------------------------------------------------------------------------------D------M--------------------------------------------------------------------------------------------------------------------------NK------------------------------------------------------------------------------------------------------------------------------------------------------------------------------------------------------------------------------EVA--------------FSTMVENIPED------------------------------------------------------------------------------------------------------------------------------------------------------------------------------------------------------------------------------------------------------------------------------------------------------------------------------------------------------------------------------------------------------------------------------------------------------------------------------------------------------------------------------------------------------------------------------------------------------------------------------------------------------------------------------------------------------------------K-------RS---------------------------------------S-P----------------------------------------------------------------------------------------------------------------------------------------------------------------------------------------------------------------------------------------------------------------------------------------------------------------------------------------------------------------------------------------------------------------------------------------------------------------------A-L-YGY--------------------------------------------------------------------F---------------------------------------------------------------------------------------------------------------------------------------------------------------------------------------------------------------------------------------------------------------------------------------------------------------------------------------------------------------------------------------------------------------------------------------------------------------------------------------DH-LFP-G---------------------------------KV--------S----------------------YASL-CMHSS-----------------------------------------------------DLEATLG-----------------------------------------KK-----------------------QEALE---KVEHAVAQR----HLE--------------------PP---K--------------------------------------------------------------------------------------------------------------------------------------------------------------------------------------------------------------------------------ETMTR-------V------G----G------------------------------------------------------------------------------------------------------------------------------V---------A---------------------------------------------------------------------------------------------------------------------------------------------------C-C--------------GG-E-----K----------------------VSSEAHF--KG----------------------------------------E-LARLLGEADK-------EHSR-------------------------------------------------ISQV-----------A------------------------------------------------------------------------------------------------------------------------------------------------------------------------------------------------------------------------------------------------------------------------------------------------------------------------------------------------------------------------------------------------------------------------------------------------------------------------------------------------------------------------------------------------------------------------------------------------------------------------------------------------------------------------------------------------------------------------------------------------------------------------------------------------------------------------------------------------------------------------------------------------------------------------------------------------------------------------------------------------------------------------------------------------------------------------------------------------------------------------------------------------------------------------------------------------------------------------------------------------------------------------------------------------------------------------------------------------------------------------------------------------------------------------------------------------------------------------------------------------------------------------------------------------------------------------------------------------------------------------------------------------------------------------------------------------------------------------------------------------------------------------------------------------------------------------------------------------------------------------------------------------------------------------------------------------------------------------------------------------------------------------------------------------------------------------------------------------------------------------------------------------------------------------------------------------------------------------------------------------------------------------------------------------------------------------------------------------------------------------------------------------------------------------------------------------------------------------------------------------------------------------------------------------------------------------------------------------------------------------------------------------------------------------------------------------------------------------------------------------------------------------------------------------------------------------------------------------------------------------------------------------------------------------------------------------------------------------------------------------------------------------------------------------------------------------------------------------------------------------------------------------------------------------------------------------------------------------------------------------------------------------------------------------------------------------------------------------------------------------------------------------------------------------------------------------------------------------------------------------------------SQGA--GSSV---------------------------------------------ASSTGFVAF-TSAATKLAAAGL--------------------SLS----------------G--------------------------------------------------------KL---N--NMDAHNAP-AP-------NDVIWD-------NVTAT-------------------A-LFVEGRKKIANCVWMAGILFWAIPVAVVL-AISDL-DALKQR-----------------------------------------W---DWIPLPS-PS-SF-LY-GLIAGLLPVIAL-AV-L-T-AIVPIVIRLVAIKFCR-MKSEADVD-LYVFKWHFGFRVANLW-L-LIIG-------GS-IINQ-L---------DP----F---I------E---D--PA--SIIDLLGVSVP-GK-AQFFLNTLIVSLLAGLAMDLS-RIIP-LI---IKTILGA-LA----ND-VGKS--------D-R--------E-------------------------------------------------------L---------------------------------------------------------------------------------------------------RN-AQ-AAP----SLNWGVFYPQ-LLFVLLIVFCYA-AIAPIVLPTASLLYLGSYLVYKNQ---------------------------ALYVYVQTA-ESG--GG-SMYLLFSFSMACLYIG-EVVF-------------LAYIGI-KEGAYETI----------AAV-V--LIFITIF-W--HMHVNKKFVE-MSKVQCL--EA-AV-AADN----KLL----------------K---------A---T-A-A-Q-----------G--------------------------------------------------------------------------------------------------------------------------------------------------------------PSS----SADHPF-EGKA------------------------------------------------------------------------YVQ-SSLKKS----------------E----------------------WE----T--TPE--G---------Y---------------------------------------------------------------------------------RD-P-AN-AS----------------------------------------------------------------------------K------------------------------------------------------------------------------------------------------------L----P----------G---S-----------------------------------------------------------------------EM----------------------------------------------------------------------------------------------------------------------------------------------------------------------------------------------------------------------------------------------------------------------D----------------N-------------------------R----V------V-E-----------------------E-I-AGAALN-A*
>Ec-09_002680.1 Domain of unknown function DUF221 (1978) ;mRNA; f:3023108-3046738
M--------------------------------------------------------------------------------------------------------------AS-TS---AGTI-P-----------------------------------------------------------------------------------------P----S-----------------------------------------------------------------------------------L----------------------------------------------------------------------------------------------------------------------------------------------------------------------------------F---------------------------------------------------------------------------------------------------------------------------------------------T--------------------V---A-P------------TN-GT--T-G----GN----S--------T----V-A---TPFPTPAPAELPEGAAPN--VQTDD--W--RD------------------------------------------------------------VQ-VTA--FT-SLAAGAVLLTLFECL-R--GRRNR-G---C-----RS--LYRQRH-----------------------SLRFRKKNVRLK--------------------------------------------------------------------------------RI--------------A---------------------------------------------------------------------------------------------------------------------------------V-------------------KP--------------------------------------------------------------------------------------------------------------------------------------------------------------------------------------------------------------------------------------------------------------------------Y-P-------------------------------------------------------------------------------------------------------------------------------------------------------------------------------------------------------------------------------------------------------------------------------------------------------------------------------------------------------------------------------------------------------------------------------------------------------------------------------------------------------------------------------------------------------------------------------------------------------------------------------------------------------------------------------------------------------------------------------------------------------------------------------------------------------------------------------------------------------------------------------------------------------------------R-G-FL------------------------------------------------------------------------------------------------------------------------------------------------------------------------------------------------------------------------------------------------------------------RW------------------------------------------------I-----S-----------------------------------------S------------------------------------------------------TWRVSDAEF--------------------------------YEQV--------GMDGYVTLRFI----KLCKRLCAF------AAF-FGMVFLLPIYEQG-----IND-------------------------------------------------------------------------------------------------------------------------------------------------------------------------------------------------------------------------------------S-EG-------------ASR-L--SM--ANLQ--E----------------------------------------------------------------------------------------------------------------G--G-ETL------WSGVVFAYLFTIYFLYSLRKEFF--A-FSDLRNDWLA-------G--G--DV---------------------------------------------------------------------------------------------------------------------A------R--------------------------------------------------------------------------------------------------------------------------ST------------------------------------------------------------------------------------------------------------------------------------------------------------------------------------------------------------------------------QTA--------------YTVRVERIPRA------------------------------------------------------------------------------------------------------------------------------------------------------------------------------------------------------------------------------------------------------------------------------------------------------------------------------------------------------------------------------------------------------------------------------------------------------------------------------------------------------------------------------------------------------------------------------------------------------------------------------------------------------------------------------------------------------------------F-------RS---------------------------------------P-V----------------------------------------------------------------------------------------------------------------------------------------------------------------------------------------------------------------------------------------------------------------------------------------------------------------------------------------------------------------------------------------------------------------------------------------------------------------------I-L-QKF--------------------------------------------------------------------F---------------------------------------------------------------------------------------------------------------------------------------------------------------------------------------------------------------------------------------------------------------------------------------------------------------------------------------------------------------------------------------------------------------------------------------------------------------------------------------ST-LFP-G---------------------------------QI--------H----------------------SATV-CLGLK-----------------------------------------------------DLRALTL-----------------------------------------KR-----------------------AKCLQ---ALERAIIRQ----EVL--------------------KL---S--------------------------------------------------------------------------------------------------------------------------------------------------------------------------------------------------------------------------------PQ--V-------R------P----S----------------------------------------------------------------------------------------------------------------------------------------------------------------------------------------------------------------------------------------------------------------------------------------------W--------------FG-P-----K----------------------EDAVRYY--GL----------------------------------------R-LAEINQKLRP-------KQEA-------------------------------------------------KLEN-----------I----------------ER-------------------------F-------RRKELRNMGASLENMAMYFVDQLARGSARAASEAGARPRRRAKGVGVEKPRRGLRNAREVARGARSSTDGAEPAAVEALSGVDGVVPSKAAAVVLMLLLVEGMTPATRSRGVVVVVVAAAAAAAACGLPLRCRRWRRSDGGGGGGRRSFLTGGGDRARAHTTNKDDGMHR----------------------A-------------------------------------------------------------------------S-----------------------------------------------------------------------------------------S--WR---Q-L--V-------------------------------KR-----------------RD-----------------------------------------S-------------------------------H-V---A---------------------------------------------------------------------------------------------------------------------------------------------------------------------------------------------EDQQQAVKEAEELINKQGGDLIRFNLDHARQMSNLHQSLGAGALGRSVAAPRVSVLVQPSHRDGNDGWVSGDESRSRSGRGGGSLGPPPRLTMFGGTPAGGGRSRSYGRNNSFLFNSRHGFDSDGGDDEDAAAASSGGLGVMRSGSGNALSAGTHGGGGGDAAAAAMPWRQVFQNAPVASPTDSIASSFFSVSSPRRLPPAVAAAAAQSRRWSSAEAGGEGVRVGGDASAAGGGHRGGRRSVSDAVYATHAGAHVDRRSFGRDGSREGGVGGGGRTRSGRRIVAGGSATGEGGATVPATVVEPVEGEGGEGEEEGRGRGGGGRGGRGGARGAGRGRGRRRDSEVEDEDELSDGYNSDSRRRGRGVKMLDQPRRRSLSGTRTAAGGDDRRRCSRSPAPRHRRTRGDSEGRGRGGHPQNAEGRGAESPGGEEQPAREGQEEADDMGDTSDSLMSAQNVARWPSSDGEKTMEKVAARGEEALNALSPPPAPTAAAAAAAAGSPPSEAGVLPRSKLPRY-I------------------------------------------------------------------------------------------------------------D----D---------------E-------------------------------------------------------D----------D-D----------------HD------------------------D-S---------S-N-----------------G---SSAVRNWSETPPTGRGGEAKSKSGVVPSSPSLHRASLSDEDGGVDGDNGDQSPKNSRTSYSVSSSGCRSDAALLRHSARGV---------A------------A-------DG-------------------------------------------------------------------------------------------------------------------------------------------------D----------------------A------------V------------------------------------------------P-R-------------QE------------------------------------------------------Q----------------------------------------------------------------------------------------------------------------------------------------E-------------------------------------------------------------------------------------------------------------------------------------------G-------ASPARAGRE----------GVRRRGGSGR----TRG-RQ------K----------G------S--L---------------------------TPF-----------------------P-----------------A------L-FS-------------------------R-----------------------------------------------------------------------------------------------------------R---------SR---------------------------------------------------------------------------------------------------------------------------S-----------P--------------AKTR-----------------------------------------------------------------------------------------------VSSGTGLEN-GGD----------------------FSSSSPKSPSSFALASPK-DRRR--ISPRS-----------RR---PPG-------AATPSSNPETGGG-GGGGGATKGSRQ------------------R-SA--AL-ATA----R---------RRVGGDARWVAATSSESAVSPEKPLMPWDEEWDAMEGMEAGLGGGGTDSDNGRPTGKWNGGSIPRPPGDTMRDASAAVREGVRQG-------------------------------L-----M------------N---------------------------------------VN--S---------------------------------G---------------VTKRAVRTGRKMKRGV-------N----------------EVKDTVKDTVNDLRRGVGESV-----------S----------------------------------------------------------E-------------------------------------------------V-----------A--D--AV--KVLT--KAGG---------------------------------------------MSGTGFVTF-KCLSGRACAVST--------------------LVT----------------N--------------------------------------------------------RP---E--VFNLTPAP-EP-------RDIVWK-------NVTNH-------------------V-IHVQNRNRFVNLGLALGIIFWSVVVSGIQ-TLSKV-ETIAQV------F----------------------------------P---AVEKAAE-EN-TF-LT-SLLEAYLPVTIL-LI-I-I-NLLYFILKWMALHLEG-YKTYSEVE-RAVMSRYFFYQLANVF-V-TIGA-------GS-IKDA-I---------EK----I---L------Q---Q--PR--ELLNVLGETVP-KV-AVYFINLIIVKVVTGLLLELC-FGGR-SLKFWRILIAET-FT----DP-GLRT--------KAG--------K-------------------------------------------------------T---------------------------------------------------------------------------------------------------RG-AY-EPS----EPWYGRFFAD-FLLIMLIVFTFQ-VIAPVVAVAGLLYFIFAEIIYKYQ---------------------------LLHCYWPLY-ESG--GL-FFHKLFRQLVVGAVAG-QVTL-------------IGYMSI-RQGLRQWP----------FLL-P--LPLVVLY-S--SSRWRDAGRQ-TSNMLSL--DK-AV-LQDV----QNE----------------I---------N---V-R-E----------------------------------------------------------------------------------------------------------------------------------------------------------------------------GAK----PAWESF-TPTA------------------------------------------------------------------------YVQ-PSLLPG----------------D----------------------------P--DVEFDG---------EVDVGDPRDDSDVDVEGLLDLDSKGNVIVGNHGKSAQRRKAGQVLRRGSTSRRRRRSSALLYSAFPWLASSPRDDAGRPAASSR-E-YG-RE----------------------------------------------------------------------------E------------------------------------------------------------------------------------------------------------E----R----------E---S-----------------------------------------------------------------------RR----P--T-R-TM-S-----------------------------------------------------------------------------------------------------------------------------SL--------F---------R-S----Q------S----------------------------G----------------------------G-----------------------------S---------------IN-------------------------T----S------G-R-----------------------N-R-RPDVSI-A*
>Ec-09_002680.2 Domain of unknown function DUF221 (1460) ;mRNA; f:3031934-3046738
M-----------------------------------------------------------------------------------------------------------------------------------------------------------------------------------------------------------------------------------------------------------------------------------------------------------------------------------------------------------------------------------------------------------------------------------------------------------------------------------------------------------------------------------------------------------------------------------------------------------------------------------------------------------------------------------------------------------------------------------------------------------------------------------------------------------------------------------------------------------------------------------------------------------------------------------------------------------------------------------------------------------------------------------------------------------------------------------------------------------------------------------------------------------------------------------------------------------------------------------------------------------------------------------------------------------------------------------------------------------------------------------------------------------------------------------------------------------------------------------------------------------------------------------------------------------------------------------------------------------------------------------------------------------------------------------------------------------------------------------------------------------------------------------------------------------------------------------------------------------------------------------------------------------------------------------------------------------------------------------------------------------------------------------------------------------------------------------------------------------------------------------------------------------------------------------------------------------------------------------------------------------------------------------------------------------------------------------------------------------------------------------------------------------------------------------------------------------------------------------------------------------------------------------------------------------------------------------------------------------------------------------------------------------------------------------------------------------------------------------------------------------------------------------------------------------------------------------------------------------------------------------------------------------------------------------------------------------------------------------------------------------------------------------------------------------------------------------------------------------------------------------------------------------------------------------------------------------------------------------------------------------------------------------------------------------------------------------------------------------------------------------------------------------------------------------------------------------------------------------------------------------------------------------------------------------------------------------------------------------------------------------------------------------------------------------------------------------------------------------------------------------------------------------------------------------------------------------------------------------------------------------------------------------------------------------------------------------------------------------------------------------------------------------------------------------------------------------------------------------------------------------------------------------------------------------------------------------------------------------------------------------------------------------------------------------------------------------------------------------------------------------------------------------------------------------------------------------------------------------------------------------------------------------------------------------------------------------------------------------------------------------------------------------------------------------------------------------------------------------------------------------------------------------------------------------------------------------------------------------------------------------------------------------------------------------------------------------------------------------------------------------------------------------------------------------------------------------------------------------------------------------------------------------------------------------------------------------------------------------------------------------------------------------------------------------------------------------------------------------------------------------------------------------------------------------------------------------------------------------------------------------------------------------------------------------------------------------------------------------------------------------------------------------------------------------------------------------------------------------------------------------------------------------------------------------------------------------------------------------------------------------------------------------------------------------------------------------------------------------------------------------------------------------------------------------------------------------------------------------------------------------------------------------------------------------------------------------------------------------------------------------------------------------------------------------------------------------------------------------------------------------------------------------------------------------------------------------------------------------------------------------------------------------------------------------------------------------------------------------------------------------------------------------------------------------------------------------------------------------------------------------------------------------------------------------------------------------------------------------------------------------------------------------------------------------------------------------------------HR----------------------A-------------------------------------------------------------------------S-----------------------------------------------------------------------------------------S--WR---Q-L--V-------------------------------KR-----------------RD-----------------------------------------S-------------------------------H-V---A---------------------------------------------------------------------------------------------------------------------------------------------------------------------------------------------EDQQQAVKEAEELINKQGGDLIRFNLDHARQMSNLHQSLGAGALGRSVAAPRVSVLVQPSHRDGNDGWVSGDESRSRSGRGGGSLGPPPRLTMFGGTPAGGGRSRSYGRNNSFLFNSRHGFDSDGGDDEDAAAASSGGLGVMRSGSGNALSAGTHGGGGGDAAAAAMPWRQVFQNAPVASPTDSIASSFFSVSSPRRLPPAVAAAAAQSRRWSSAEAGGEGVRVGGDASAAGGGHRGGRRSVSDAVYATHAGAHVDRRSFGRDGSREGGVGGGGRTRSGRRIVAGGSATGEGGATVPATVVEPVEGEGGEGEEEGRGRGGGGRGGRGGARGAGRGRGRRRDSEVEDEDELSDGYNSDSRRRGRGVKMLDQPRRRSLSGTRTAAGGDDRRRCSRSPAPRHRRTRGDSEGRGRGGHPQNAEGRGAESPGGEEQPAREGQEEADDMGDTSDSLMSAQNVARWPSSDGEKTMEKVAARGEEALNALSPPPAPTAAAAAAAAGSPPSEAGVLPRSKLPRY-I------------------------------------------------------------------------------------------------------------D----D---------------E-------------------------------------------------------D----------D-D----------------HD------------------------D-S---------S-N-----------------G---SSAVRNWSETPPTGRGGEAKSKSGVVPSSPSLHRASLSDEDGGVDGDNGDQSPKNSRTSYSVSSSGCRSDAALLRHSARGV---------A------------A-------DG-------------------------------------------------------------------------------------------------------------------------------------------------D----------------------A------------V------------------------------------------------P-R-------------QE------------------------------------------------------Q----------------------------------------------------------------------------------------------------------------------------------------E-------------------------------------------------------------------------------------------------------------------------------------------G-------ASPARAGRE----------GVRRRGGSGR----TRG-RQ------K----------G------S--L---------------------------TPF-----------------------P-----------------A------L-FS-------------------------R-----------------------------------------------------------------------------------------------------------R---------SR---------------------------------------------------------------------------------------------------------------------------S-----------P--------------AKTR-----------------------------------------------------------------------------------------------VSSGTGLEN-GGD----------------------FSSSSPKSPSSFALASPK-DRRR--ISPRS-----------RR---PPG--------AATPSSNPETGGGGGGGGATKGSRQ------------------R-SA--AL-ATA----R---------RRVGGDARWVAATSSESAVSPEKPLMPWDEEWDAMEGMEAGLGGGGTDSDNGRPTGKWNGGSIPRPPGDTMRDASAAVREGVRQG-------------------------------L-----M------------N---------------------------------------VN--S---------------------------------G---------------VTKRAVRTGRKMKRGV-------N----------------EVKDTVKDTVNDLRRGVGESV-----------S----------------------------------------------------------E-------------------------------------------------V-----------A--D--AV--KVLT--KAGG---------------------------------------------MSGTGFVTF-KCLSGRACAVST--------------------LVT----------------N--------------------------------------------------------RP---E--VFNLTPAP-EP-------RDIVWK-------NVTNH-------------------V-IHVQNRNRFVNLGLALGIIFWSVVVSGIQ-TLSKV-ETIAQV------F----------------------------------P---AVEKAAE-EN-TF-LT-SLLEAYLPVTIL-LI-I-I-NLLYFILKWMALHLEG-YKTYSEVE-RAVMSRYFFYQLANVF-V-TIGA-------GS-IKDA-I---------EK----I---L------Q---Q--PR--ELLNVLGETVP-KV-AVYFINLIIVKVVTGLLLELC-FGGR-SLKFWRILIAET-FT----DP-GLRT--------KAG--------K-------------------------------------------------------T---------------------------------------------------------------------------------------------------RG-AY-EPS----EPWYGRFFAD-FLLIMLIVFTFQ-VIAPVVAVAGLLYFIFAEIIYKYQ---------------------------LLHCYWPLY-ESG--GL-FFHKLFRQLVVGAVAG-QVTL-------------IGYMSI-RQGLRQWP----------FLL-P--LPLVVLY-S--SSRWRDAGRQ-TSNMLSL--DK-AV-LQDV----QNE----------------I---------N---V-R-E----------------------------------------------------------------------------------------------------------------------------------------------------------------------------GAK----PAWESF-TPTA------------------------------------------------------------------------YVQ-PSLLPG----------------D----------------------------P--DVEFDG---------EVDVGDPRDDSDVDVEGLLDLDSKGNVIVGNHGKSAQRRKAGQVLRRGSTSRRRRRSSALLYSAFPWLASSPRDDAGRPAASSR-E-YG-RE----------------------------------------------------------------------------E------------------------------------------------------------------------------------------------------------E----R----------E---S-----------------------------------------------------------------------RR----P--T-R-TM-S-----------------------------------------------------------------------------------------------------------------------------SL--------F---------R-S----Q------S----------------------------G----------------------------G-----------------------------S---------------IN-------------------------T----S------G-R-----------------------N-R-RPDVSI-A*
>Ec-16_003890.1 Domain of unknown function DUF221 (1045) ;mRNA; f:3962603-3985313
M--------------------------------------------------------------------------------------------------------------SM-TP---SPSA-I-----------------------------------------------------------------------------------------P----T-----------------------------------------------------------------------------------SD----------M------------------------------------------------------------------------------------------------------------------------TTPAP-------------E---P--P--------------------L---------------------------------------------------------------------------------------------------------------------------------------------I--------------------N---E-L------------VG-AS--S-N----GT----T--------A----N-T--------------------E--ISSQG--L--SE------------------------------------------------------------FL-TTL--LL-SAVLGLGLWLLFEIK-R--------N---K-----RS--VYAPRP-----------------------AK--------LP--------------------------------------------------------------------------------HR--------------A---------------------------------------------------------------------------------------------------------------------------------P-------------------PA--------------------------------------------------------------------------------------------------------------------------------------------------------------------------------------------------------------------------------------------------------------------------L-V-------------------------------------------------------------------------------------------------------------------------------------------------------------------------------------------------------------------------------------------------------------------------------------------------------------------------------------------------------------------------------------------------------------------------------------------------------------------------------------------------------------------------------------------------------------------------------------------------------------------------------------------------------------------------------------------------------------------------------------------------------------------------------------------------------------------------------------------------------------------------------------------------------------------Y-G-PL------------------------------------------------------------------------------------------------------------------------------------------------------------------------------------------------------------------------------------------------------------------RW------------------------------------------------V-----G-----------------------------------------T------------------------------------------------------GATLPGSDP--------------------------------FPLA--------GMDAYCLLRFI----YLCLRICLF------SSF-WGMLVLTPVYVLD-----GSE---A---------------------------------------------------------------------------------------------------------------------------------------------------------------------------------------------------------------------------------V-NT-------------IYY-V--TL--ANVP--S----------------------------------------------------------------------------------------------------------------G--S-NTL------WVTVVFAYLFTWHALYVLRGEHQ--A-FAEMREEFLT-------K--G--DP---------------------------------------------------------------------------------------------------------------------D------F--------------------------------------------------------------------------------------------------------------------------AT------------------------------------------------------------------------------------------------------------------------------------------------------------------------------------------------------------------------------QTR--------------YTTKVENVPAE------------------------------------------------------------------------------------------------------------------------------------------------------------------------------------------------------------------------------------------------------------------------------------------------------------------------------------------------------------------------------------------------------------------------------------------------------------------------------------------------------------------------------------------------------------------------------------------------------------------------------------------------------------------------------------------------------------------L-------RS---------------------------------------A-V----------------------------------------------------------------------------------------------------------------------------------------------------------------------------------------------------------------------------------------------------------------------------------------------------------------------------------------------------------------------------------------------------------------------------------------------------------------------A-L-EAY--------------------------------------------------------------------F---------------------------------------------------------------------------------------------------------------------------------------------------------------------------------------------------------------------------------------------------------------------------------------------------------------------------------------------------------------------------------------------------------------------------------------------------------------------------------------ED-LFP-G---------------------------------CI--------H----------------------SAVM-CLNMP-----------------------------------------------------NLEAKVE-----------------------------------------RR-----------------------EVVAD---WLEKTRSLQ----LLT--------------------GK---V--------------------------------------------------------------------------------------------------------------------------------------------------------------------------------------------------------------------------------VQ--H-------K------N----R------------------------------------------------------------------------------------------------------------------------------RFP----G--D--CC--------------------G-------------------------------------------------------------------------------------------------------------------------------------------SA-S-----G----------------------MSEAEYL--AG----------------------------------------E-LAKLNEEIEK-------EQKA-------------------------------------------------FLQA-----------A----------------QR-------------------------L-------NS---------------------------------------------------------------------------------------------------------------------------------------------------------------------MDDRLMRA-------A-SVARKMKGKE-GG---------------G------------------REEEEGAAASSERPESKAASVDQIDFFLRAKSQKES-----------------------------------------------------------------------------------------Q--WA---M-Q--E-------------------------------VD-----------------DV-----------------------------------------S-------------------------------D-V---S---------------------------------------------------------------------------------------------------------------------------------------------------------------------------------------------P--------------------------------------------------------------------------------------------------------------------------------------------------------------------------------------------------------------------------------------------------------------------------------------------------------------------------------------------------------------------------------------------------------------------------------------------------------------------------------------------------------------------------------SS-R------------------------------------------------------------------------------------------------------------R----V------------------------------------------------------------------------------------D----------------EG------------------------------------------------------------------------------------------------------------------------------------------------------------------------------------------------------------------------------------------------------------------------------------------------------------------------------------------------------------------------------------------------------------------------------------------------------------------------------------------------------------------------------------------------------------------------------------------------------------------------------------------------------------------------------------------------------------------------------------------------------------------------------------------------------------------------------R------T----------GSSSLDVE--G---------------------------GGAAE----------SA---------S-----------------G------I-EE--------------E-LE-------A-----------------------------------------------------------------------------------------------------------R---------RR----------------------------------------------------------------------------------------------------------------------RSKNRS-----------P--SS---------GGDEL--------------------------------------------------------------------------------------------------K--PGP-RPG-------------------------------------------V---------------------------------------------------------------------------------T--SA-LDT----D---------Q---------------------------------------------------------------------------------PLA-----------GGAAGLIEAAPDMAKEALSSL-----A------------S---------------------------------------VG-NS---------------------------------A------------------------------F-------N----------------T-------------------T-----------R----------------------------------------------------------R-------------------------------------------------V-----------A--R--GV--LYLT--LGQR---------------------------------------------MSTTGFVTF-RQMAACAASRQV--------------------LLA----------------P--------------------------------------------------------RP---D--WCDCEPAP-DP-------RDVVWK-------NIAVP-------------------Q-PQNDLRQNVAAWLVAAGAIFWSFPVLLIQ-LWASY-SELEKI------F----------------------------------P---VLADL-D-PD-SF-LY-YVIAGYLPVVLL-LL-L-M-LLLPFLFQALAYRYER-RKSHSEVQ-QSILTRYFTYQVANIY-V-TVAS-------GS-IISA-L---------QE----I---L------D---D--PA--SVLNILGETFP-AV-AVYFLDVIVVKIFVGLPFELL-RGWP-LI---RVLWSQR-CT----NR-DFAT--------E-R--------E-------------------------------------------------------I---------------------------------------------------------------------------------------------------RTGPF-GPA----ELLYGWVYPT-LLLVLVVCFVYA-VISPFIMPAGALFFALAYLVYKYQ---------------------------ALYVYVPKY-ESG--GV-FWFSVYPRVLIGLALA-QLTL-------------AGYVYV-RAGFTQAS----------LIL-P--LPVFIYW-Y--GYRSFKRYLG-PAESISM--ET-AA-RIDR----RGA----------------S---------A---M-A-A-AVKA-------AAE------------------------GR---------------------------------RRRHWE-------D---------------------------SGRQDGDDEE---------------GD---------------------------E--DDG----VNPDEF-EPLL------------------------------------------------------------------------YAQ-LALTSP----------------S----------------------------V--EPS--D---------C---------------------------------------------------------------------------------SP-P-DP-EA----------------------------------------------------------------------------R------------------------------------------------------------------------------------------------------------R----T----------R---A--------------------------------------------------GSGAPSSLEGAGEASSGLPSP--------------------------------------------------------------------------AALASL-------------------------------Q-----------------------------APL--------L---------------------GSR----------------------------A------------------A---------A-----------------------------A---------------RV-------------------------A---AS------DDR-----------------------S-S-SADYVE-V*
>Ec-26_005450.1 Domain of unknown function DUF221 (916) ;mRNA; r:5635151-5648677
M--------------------------------------------------------------------------------------------------------------SY-ES---SSGS-T-----------------------------------------------------------------------------------------S----V-----------------------------------------------------------------------------------S-----------------------------------------------------------------------------------------------------------------------------------------------------GV---S--S--------------------W---------------------------------------------------------------------------------------------------------------------------------------------W--------------------D---W---------------I-PS--WLL----DY----D--------A----Y-E--------------------E--TENED--L--TA------------------------------------------------------------IG-IVA--MY-TSAMSLLFWLYWTYK-R--W-----N---D-----PG--FFSPKR-----------------------AE--------RP--------------------------------------------------------------------------------PD--------------L---------------------------------------------------------------------------------------------------------------------------------P--------------------------------------------------------------------------------------------------------------------------------------------------------------------------------------------------------------------------------------------------------------------------------------------G--P-R-------------------------------------------------------------------------------------------------------------------------------------------------------------------------------------------------------------------------------------------------------------------------------------------------------------------------------------------------------------------------------------------------------------------------------------------------------------------------------------------------------------------------------------------------------------------------------------------------------------------------------------------------------------------------------------------------------------------------------------------------------------------------------------------------------------------------------------------------------------------------------------------------------------------E-G-LF------------------------------------------------------------------------------------------------------------------------------------------------------------------------------------------------------------------------------------------------------------------AW------------------------------------------------V-----W-----------------------------------------A------------------------------------------------------LYRIPEEEF--------------------------------IRFA--------GFDAQIYVRMY----SLAGKMLSV------IAL-YALPVVLPVNCLG-----HFE---TT--------------------------------------------------------------------------------------------------------------------------------------------------------------------------------------------------------------------------------D-NL-------------LSK-M--SM--SNVG--V----------------------------------------------------------------------------------------------------------------D--S-PWL------WVHVTGIYVVTLVCLLFLKAEFR--A-YIRLRQRYLQ-------Q--R--K----------------------------------------------------------------------------------------------------------------------------------------------------------------------------------------------------------------------------------------------------------------------------------------------------------------------------------------------------------------------------------------------------------------------------------------------------------------------------------------PHM--------------RTIML-DVPAD------------------------------------------------------------------------------------------------------------------------------------------------------------------------------------------------------------------------------------------------------------------------------------------------------------------------------------------------------------------------------------------------------------------------------------------------------------------------------------------------------------------------------------------------------------------------------------------------------------------------------------------------------------------------------------------------------------------A-------RS---------------------------------------N-A----------------------------------------------------------------------------------------------------------------------------------------------------------------------------------------------------------------------------------------------------------------------------------------------------------------------------------------------------------------------------------------------------------------------------------------------------------------------I-L-ESY--------------------------------------------------------------------F---------------------------------------------------------------------------------------------------------------------------------------------------------------------------------------------------------------------------------------------------------------------------------------------------------------------------------------------------------------------------------------------------------------------------------------------------------------------------------------GY-LYP-D---------------------------------AV--------L----------------------TAVC-TQRVD-----------------------------------------------------AVTYLT-------------------------------------------------------------------------------------------------------------------------------------------------------------------------------------------------------------------------------------------------------------------------------------------------------------------------------------------------------------------------------------------------------------------------------------------------------------------------------------------------------------------------------------------------------------------------------------------------------------------------------------------------------------------------------------------------------------------------------------E----------------------------------------E-LSYYNTEVSR-------EQAK-------------------------------------------------RLHH-----------L----------------RK-------------------------I-------DQ---------------------------------------------------------------------------------------------------------------------------------------------------------------------RAL---RM------A-A-Q------G---T---------------L-----------------------------------------------------Q-----------------------------------------------------------------------------------------Q--AI---Q-A--I-------------------------------MA-----------------QG-----------------------------------------GGQILD-D------------------------E-ETGLV---------------------------------------------------------------------------------------------------------------------------------------------------------------------------------------------E--------------------------------------------------------------------------------------------------------------------------------------------------------------------------------------------------------------------------------------------------------------------------------------------------------------------------------------------------------------------------------------------------------------------------------------------------------------------------------------------------------------------------------QL-L-RRS--------------------------------------------------------------------------------SG---------A-----RG-S---S----E---------------D-------------------------------------------------------L------------E----------------EG---------------EEEEEEGMIG-R---------P-G-----------------S---VG------------------------------------------------------------------------------S---------G------------H--------G-------------------------------------------------------------------------------------------------------------------------------------------------G----------------------G------G---GARGRGGGGGGGGR----------LGREGVPR-G------------G--S-E-H-------------G-------------------------------------------------------GL-----------------------------------------------------------------------------------------------------------------------------------------------------------------------------------------------------------------------------------------------------------------------------------V-------A-------Y--------------------P-----R-RR------T---GP-----K------T--L---------------------------FE--Q-----------Q---------Q-----------------S------L-YG------------GTG-DD-------S---------------------------------------------------------------------------------------------------DA------E---------GT---------------------------------------------------------------------------------------------------------------------------T-----------T--L-------------------------------------------------------------------------------------------------------------------------------------------------------------------------------------------------A-------------YGDDRGDGGGTGLSAL-LSS------------------A-FD--GS-S-A----H---------S---------------------------------------------------------------------------------GGA-------------------------------E-----S---------R-PL---------------------------------------LG--R---------------------------------S------------------------------Q---------------------------------------------------------------------------------------------------------------------------------------------------------------------------------S--S--VR--VRKI--NFPE---------------------------------------------MTPRAFVTF-KTFSAATVARQV--------------------LHG----------------A--------------------------------------------------------AP---G--RMAAEESP-EA-------RDIYWF-------NTRVT-------------------Q-NQRNRRRVLVEVFLGLLYVFYVVPVTLLY-LLLSE-DSVTTY------A----------------------------------D---WVADLYD-NS-TI-FA-AFVQLLQP-IAL-LV-L-M-NTLPPLIRLLG-MAEG-FPAESRNQ-QAVLSRYFYFQIINVFLV-TTVA-------NS-ILDT-I---------SE----I---V------E---E--PT--KTFTLLGEALP-KV-AGFFCEYIILKMFAGLWIELT-RSIS-LM---QEYLLRV-IW----PR-K--T--------P-R--------D-------------------------------------------------------RA-----------------------------------TV----------------------------------------------------VM-GI----RP-YF-DAG----WFNYPKYIAQ-DLLVVVICLTYA-IVNPFILVVGIPYFFACHLVYKHQ---------------------------MLFVYEPMY-ETG--GV-FFPKIFRRFIFALIIA-QATM-------------VGILIL-KVAYYQAG----------LVF-L--LMILTYI-A--KSSLRGSYEP-AALSLPL--EI-AK-VLDD----VEP----------------A---------R---R-P-A-RDH--------------------------------------------------------------------------------------------------------------------------------------------------------------------------E----DGDDGD-ARTA------------------------------------------------------------------------YLQ-PSLKAE----------------P----------------------F-----A--RPE--L---------E---------------------------------------------------------------------------------RD-H-----------------------------------------------------------------------------------------------------------------------------------------------------------------------------------------------Q----A---------------------------------------------------------------------------------------------------------------------------------------------------------------------------------------------------------------------------------------------------------------------------------------------------------------------------------------------------------------------------------------------------------------------N-I-----------------------D-F-ERFRGR-V*
>ISG|UNPIN0597CG0080|len:3123|ori:-|TentativeLG00  type:complete  +1
M--------------------------------------------------------------------------------------------------------------VS-LL---SDHA-F-----------------------------------------------------------------------------------------E----D------------------------------------------------------------------------------------------------------------------------------------------------------------------------------------------------------------------------------------------------------------------------------------FHRH-----LQPPLEQ-LGLLSL--------------------------------------------------------------------------------------NDGMEHHRGL---------L--------------------N---L-T------------MM-PR--Y-E----NA----S--------A----F-H--------------------Q--TEWVD--V--DT------------------------------------------------------------IS-ITL--VA-NIVLCLLALVYFWSS-R--R-----H---H-----PG--CFSSKR-----------------------FY--------LP--------------------------------------------------------------------------------DH--------------T---------------------------------------------------------------------------------------------------------------------------------P-------------------PD-----------------------------------------------------------------------------------------------------------------------------------------------------------------------------------------------------------------------------------------------------------------------L--P-S-------------------------------------------------------------------------------------------------------------------------------------------------------------------------------------------------------------------------------------------------------------------------------------------------------------------------------------------------------------------------------------------------------------------------------------------------------------------------------------------------------------------------------------------------------------------------------------------------------------------------------------------------------------------------------------------------------------------------------------------------------------------------------------------------------------------------------------------------------------------------------------------------------------------A-G-FL------------------------------------------------------------------------------------------------------------------------------------------------------------------------------------------------------------------------------------------------------------------SW------------------------------------------------I-----F-----------------------------------------P------------------------------------------------------LMSMPEEDI--------------------------------LTYA--------GFDAAIFLRFY----SLAFKVFAL------FTP-YGLLVLIPVNMKE-----VPV---GS--------------------------------------------------------------------------------------------------------------------------------------------------------------------E--------D-----V-----R-------------------------------HE---SSI-NT-------------FNK-L--SM--SNIQ--H----------------------------------------------------------------------------------------------------------------Y--D-SRM------WLHALGVYLL---------------Y-YTRLRHRFLR-------R--K--S----------------------------------------------------------------------------------------------------------------------------------------------------------------------------------------------------------------------------------------------------------------------------------------------------------------------------------------------------------------------------------------------------------------------------------------------------------------------------------------AHL--------------RTIVVEGVPKE------------------------------------------------------------------------------------------------------------------------------------------------------------------------------------------------------------------------------------------------------------------------------------------------------------------------------------------------------------------------------------------------------------------------------------------------------------------------------------------------------------------------------------------------------------------------------------------------------------------------------------------------------------------------------------------------------------------M-------RS---------------------------------------D-S----------------------------------------------------------------------------------------------------------------------------------------------------------------------------------------------------------------------------------------------------------------------------------------------------------------------------------------------------------------------------------------------------------------------------------------------------------------------K-L-FTY--------------------------------------------------------------------F---------------------------------------------------------------------------------------------------------------------------------------------------------------------------------------------------------------------------------------------------------------------------------------------------------------------------------------------------------------------------------------------------------------------------------------------------------------------------------------NT-LYP-D---------------------------------EV--------V----------------------NVHI-PQNLR-----------------------------------------------------LLRSLIR-----------------------------------------ER-----------------------QSVLE---NLGRCLAER----GVR--------------------GE---E--------------------------------------------------------------------------------------------------------------------------------------------------------------------------------------------------------------------------------QY--H-------Y------T----G--------------------------------------------------------------------------------------------------------------------------------------------------------------------------------------------------------------------------------------------------------------------------------------V----WC-F--------------WR-R-----R----------------------VNTVDYC--SL----------------------------------------R-LERLNLAISN-------EQDQ-------------------------------------------------RMPR-----------R----------------RR-------------------------R---LGWGPS---------------------------------------------------------------------------------------------------------------------------------------------------------------------LPS--------------------------I---------------S-----------------------------------------------------S-----------------------------------------------------------------------------------------V--DI---S-Y--D-------------------------------LG-----------------AK-----------------------------------------P--DREAG------------------------P-I-------------------------------------------------------------------------------------------------------------------------------------------------------------------------------------------------E--------------------------------------------------------------------------------------------------------------------------------------------------------------------------------------------------------------------------------------------------------------------------------------------------------------------------------------------------------------------------------------------------------------------------------------------------------------------------------------------------------------------------------RV-V-LQE--------------------------------------------------------------------------------DP---------GEDLDITA-G---V----A---------------G----------------------------------------------------IAGV-----IDNGTSTG----------------DA------------------------A-S---------P-P-----------------G---GG------------------------------------------------------------------------------R---------A----------------------------------------------------------------------------------------------------------------------------------------------------------------------------------------------A--------------------------------------------------------ATVS-P-D-------------D-------------------------------------------------------SV-----------------------------------------------------------------------------------------------------------------------------------------------------------------------------------------------------------------------------------------------------------------------------------V-------G-------EISHLGRAAGKEDGADSGAAAA-----K-TM------Q----Q-----H------Q--E---------------------------AY--W-----------G---------K-----------------G------Q-QT------------AKG-GS-------P---------------------------------------------------------------------------------------------------RG------V--YGTGWGSP-----------------------------------------------------------------------------------------------------------------------------------------------------------------------------------------------------------------------------------------------------------------------------------------------------------------------------------------------------------------------------------------------------------------------------------------------------------------------------------------------------------------------------------------------------D---------T-RS---------------------------------------RP--P---------------------------------P------------------------------Q-------R----------------L-------------------S-------------------------------------------------------------------V-DL-------------------------------------------------------------I--N--VD--PVKE--AVKNTAQQTLNSMRVSTFQYRVRGREGYGATPGQRAGNGNGGGGVGGAGTSGLALAKARLGGLAATVARQV--------------------LHC----------------A--------------------------------------------------------RP---G--RMAASSAP-EP-------WDVYWP-------NAIVT-------------------R-RQHTVRRLCVEILLAFLMLLFPALMSFLS-FSLSA-ESIMQR------S----------------------------------A---VVKALCQ-RS-SL-FQ-SMIQLIQP-MCV-IA-V-M-ATLPLVLRWVG-HFEG-ILAESWIQ-MQTLSRFFTFQVLNVFLV-TTIA-------GF-AVEI-V---------QR----L---V------D---K--PA--VLFTLLGETLP-KV-CGFFCDYVIIRAFSGMSMELV-RAYS-LL---PAVLALM-TS----KK-K--WGRAPYRSSA-E--------D----------------RRQRFDSLASNGSSGLGGTVNSADRVWGNPRSRAGSQAATA-----------------------------------TH----------------------------------------------------FN-GA----RR-PL-GPS----CFYYGQVYAQ-DLLVVVVVMTYA-CIAPAVLIPALMFFAMAQLVYRHQ---------------------------LLYVYVPTF-ESG--GS-FFPKMFRRWIFALFTA-QATM-------------VGMCLL-KQGFNQAY----------SVM-F--LMVLTYA-Y--KRKVRSMYEP-VSFSLPL--EI-AR-ALDL----DRA----------------E---------S---G-PEG-REE-------------------------------------------------------------------------------------------------------------------------------------------------------------------------------DEALHP-AAKE------------------------------------------------------------------------YLQ-PELREP----------------A----------------------F-----V--GPE--D---------I---------------------------------------------------------------------------------LG-G-AA-------------------------------------------------------------------------------------------------------------------------------------------------------------------------------------------------------------------------------------------------------------------------------------------------------------------------------------------------------------------------------------------------------------------------------------------------------------------------------------------------------------------------------------------------------------------------------------------------------------------------------------------------G-G-SPDETF-G*
>ISG|UNPIN0904CG0030|len:2088|ori:+|TentativeLG12  type:complete  +1
M--------------------------------------------------------------------------------------------------------------S---------------------------------------------------------------------------------------------------------------------------------------------------------------------------------------------------------------------------------------------------------------------------------------------------------------------------------------------------------------------------------------------------------------------------------------------------------------------------------------------------------------------------------------------------------------------------------------------------------------------------------------------------------------------------------------------------------------------------------------------------------------------------------------------------------------------------------------------------------------------------------------------------------------------------------------------------------------------------------------------------------------------------------------------------------------------------------------------------------------------------------------------------------------------------------------------------------------------------------------------------------------------------------------------------------------------------------------------------------------------------------------------------------------------------------------------------------------------------------------------------------------------------------------------------------------------------------------------------------------------------------------------------------------------------------------------------------------------------------------------------------------------------------------------------------------------------------------------------------------------------------------------------------------------------------------------------------------------------------------------------------------------------------------------------------------------------------------------------------------------------------------------------------------------------------------------------------------------------------------------------------------A-G-LF------------------------------------------------------------------------------------------------------------------------------------------------------------------------------------------------------------------------------------------------------------------SW------------------------------------------------L-----G-----------------------------------------A------------------------------------------------------IGKIDDAEL--------------------------------HRMV--------GMDHYVLLRHC----LFGFNLTFI------PSL-IGVFLMVFVYRTG-----GNN-------------------------------------------------------------------------------------------------------------------------------------------------------------------------------------------------------------------------------------E-ES-------------FNE-I--TM--GNVK--A----------------------------------------------------------------------------------------------------------------E--S-NRL------WYSVAFYYIVVLWALLLMWREWE--N-FVPKRFEFLA-------E--G--DP---------------------------------------------------------------------------------------------------------------------D------M--------------------------------------------------------------------------------------------------------------------------NK------------------------------------------------------------------------------------------------------------------------------------------------------------------------------------------------------------------------------EVA--------------FSTMVENIPDT------------------------------------------------------------------------------------------------------------------------------------------------------------------------------------------------------------------------------------------------------------------------------------------------------------------------------------------------------------------------------------------------------------------------------------------------------------------------------------------------------------------------------------------------------------------------------------------------------------------------------------------------------------------------------------------------------------------A-------RS---------------------------------------S-P----------------------------------------------------------------------------------------------------------------------------------------------------------------------------------------------------------------------------------------------------------------------------------------------------------------------------------------------------------------------------------------------------------------------------------------------------------------------A-L-YGY--------------------------------------------------------------------F---------------------------------------------------------------------------------------------------------------------------------------------------------------------------------------------------------------------------------------------------------------------------------------------------------------------------------------------------------------------------------------------------------------------------------------------------------------------------------------DK-LFP-G---------------------------------KV--------S----------------------YASL-CMDAV-----------------------------------------------------ELEDILG-----------------------------------------KK-----------------------QQALE---KIEHAVAQE----HLD--------------------PP---K--------------------------------------------------------------------------------------------------------------------------------------------------------------------------------------------------------------------------------EDMTK-------I------G----G------------------------------------------------------------------------------------------------------------------------------V---------L---------------------------------------------------------------------------------------------------------------------------------------------------C-C--------------GG-T-----Q----------------------VNTAVHY--RG----------------------------------------E-LQKFLSDADK-------EHSR-------------------------------------------------ISQV-----------A------------------------------------------------------------------------------------------------------------------------------------------------------------------------------------------------------------------------------------------------------------------------------------------------------------------------------------------------------------------------------------------------------------------------------------------------------------------------------------------------------------------------------------------------------------------------------------------------------------------------------------------------------------------------------------------------------------------------------------------------------------------------------------------------------------------------------------------------------------------------------------------------------------------------------------------------------------------------------------------------------------------------------------------------------------------------------------------------------------------------------------------------------------------------------------------------------------------------------------------------------------------------------------------------------------------------------------------------------------------------------------------------------------------------------------------------------------------------------------------------------------------------------------------------------------------------------------------------------------------------------------------------------------------------------------------------------------------------------------------------------------------------------------------------------------------------------------------------------------------------------------------------------------------------------------------------------------------------------------------------------------------------------------------------------------------------------------------------------------------------------------------------------------------------------------------------------------------------------------------------------------------------------------------------------------------------------------------------------------------------------------------------------------------------------------------------------------------------------------------------------------------------------------------------------------------------------------------------------------------------------------------------------------------------------------------------------------------------------------------------------------------------------------------------------------------------------------------------------------------------------------------------------------------------------------------------------------------------------------------------------------------------------------------------------------------------------------------------------------------------------------------------------------------------------------------------------------------------------------------------------------------------------------------------------------------------------------------------------------------------------------------------------------------------------------------------------------------------------------------------------------SQGA--GSSV---------------------------------------------ASSTGFVAF-TSAATKLAAAGL--------------------SLS----------------G--------------------------------------------------------KH---N--EMDAYNAP-SP-------DDVIWE-------NVTVP-------------------A-PLISMKRKLANCLWMAGILFWSIPVIFVQ-GIADL-DQLAER-----------------------------------------F---SWLWTPD-RN-SF-LY-GLIAGLLPVVAL-AV-L-T-ALIPIVIRLVAVKFIR-MKNEADVD-LYVFKWHFGFRVANLW-L-IIIG-------GS-LINK-L---------DA----F---V------N---K--PS--SIVDLLGSSVP-AK-AQFFMGILLVSLLAGLAMDLS-RVVP-VI---IGFIMGA-MS----DD-RGKS--------D-R--------E-------------------------------------------------------L---------------------------------------------------------------------------------------------------RN-AY-APP----SLNWGVFYPP-LLFVLLVVYCYA-AIAPLLLPVACLLYRGSYWVYKNN---------------------------SLYVYVQTA-ESG--GA-AMYLLFAFSMACLYVG-EVVF-------------VAYMGI-KEGVDQGV----------VAL-V--LIFITLL-W--HWTVNKKFVD-ISKKQCL--QA-AV-AADS----KIL----------------K---------A---VAG-E-Q-----------G--------------------------------------------------------------------------------------------------------------------------------------------------------------PSS----TADHPF-EGKA------------------------------------------------------------------------YVQ-SSLKKS----------------E----------------------WE----T--KPE--G---------Y---------------------------------------------------------------------------------RD-P-AN-TS----------------------------------------------------------------------------K------------------------------------------------------------------------------------------------------------I----S----------V---P-----------------------------------------------------------------------RA-----------------------------------------------------------------------------------------------------------------------------------------------------------------------------------------------------------------------------------------------------------------------------------------------------------------R----L------H-K-----------------------V-E-QAIEGV-V*
>ISG|UNPIN1601CG0010|len:2598|ori:+|TentativeLG00  type:complete  +1
M--------------------------------------------------------------------------------------------------------------SS-TM---DDGT-E-----------------------------------------------------------------------------------------I-----------------------------------------------------------------------------------------------------------------------------------------------------------------------------------------------------------------------------------------------V---S--S--------------------W---------------------------------------------------------------------------------------------------------------------------------------------F--------------------D---W---------------I-PS--WLL----DY----S--------S----F-E--------------------E--TENED--L--ES------------------------------------------------------------IG-IVA--GY-NIALAFIFWLYWTYK-R--W-----N---D-----PG--FFSCKR-----------------------AE--------RP--------------------------------------------------------------------------------PD--------------L---------------------------------------------------------------------------------------------------------------------------------P-------------------G---------------------------------------------------------------------------------------------------------------------------------------------------------------------------------------------------------------------------------------------------------------------------V-R-------------------------------------------------------------------------------------------------------------------------------------------------------------------------------------------------------------------------------------------------------------------------------------------------------------------------------------------------------------------------------------------------------------------------------------------------------------------------------------------------------------------------------------------------------------------------------------------------------------------------------------------------------------------------------------------------------------------------------------------------------------------------------------------------------------------------------------------------------------------------------------------------------------------E-G-VF------------------------------------------------------------------------------------------------------------------------------------------------------------------------------------------------------------------------------------------------------------------AW------------------------------------------------L-----I-----------------------------------------T------------------------------------------------------LCRISEEEF--------------------------------IRFA--------GFDALVYIRMY----LLAGKMLLV------IAL-FALPVILPINLMG-----GFE---KT--------------------------------------------------------------------------------------------------------------------------------------------------------------------------------------------------------------------------------N-NT-------------LSK-M--SM--SNIS--I----------------------------------------------------------------------------------------------------------------G--N-SIL------WVHVVGMFFLTAVCLYFLKTEFR--T-YIGLRQRYLQ-------Q--R--K----------------------------------------------------------------------------------------------------------------------------------------------------------------------------------------------------------------------------------------------------------------------------------------------------------------------------------------------------------------------------------------------------------------------------------------------------------------------------------------AHM--------------RTIML-DVPSD------------------------------------------------------------------------------------------------------------------------------------------------------------------------------------------------------------------------------------------------------------------------------------------------------------------------------------------------------------------------------------------------------------------------------------------------------------------------------------------------------------------------------------------------------------------------------------------------------------------------------------------------------------------------------------------------------------------A-------RS---------------------------------------N-A----------------------------------------------------------------------------------------------------------------------------------------------------------------------------------------------------------------------------------------------------------------------------------------------------------------------------------------------------------------------------------------------------------------------------------------------------------------------I-L-ETY--------------------------------------------------------------------F---------------------------------------------------------------------------------------------------------------------------------------------------------------------------------------------------------------------------------------------------------------------------------------------------------------------------------------------------------------------------------------------------------------------------------------------------------------------------------------GY-LYP-G---------------------------------S---------------------------------------DLH-----------------------------------------------------VLRGLLD-----------------------------------------KR-----------------------ESVLT---RLERAELKR----RAS--------------------KD-GDE--------------------------------------------------------------------------------------------------------------------------------------------------------------------------------------------------------------------------------PM--V-------W------T----G--------------------------------------------------------------------------------------------------------------------------------------------------------------------------------------------------------------------------------------------------------------------------------------A----CC-L--------------LG-D-----R----------------------VEAVGYL--NE----------------------------------------E-LSYYNIEVSR-------EQAK-------------------------------------------------RLHH-----------L----------------RK-------------------------M-------DQ---------------------------------------------------------------------------------------------------------------------------------------------------------------------KAL---QM------A-S-Q------G---T---------------L-----------------------------------------------------Q-----------------------------------------------------------------------------------------Q--AI---Q-A--I-------------------------------MA-----------------QG-----------------------------------------GGQLLD-D------------------------D-ETGLV---------------------------------------------------------------------------------------------------------------------------------------------------------------------------------------------E--------------------------------------------------------------------------------------------------------------------------------------------------------------------------------------------------------------------------------------------------------------------------------------------------------------------------------------------------------------------------------------------------------------------------------------------------------------------------------------------------------------------------------QL-L-RRG--------------------------------------------------------------------------------H----------------GG-S---S----E---------------D-------------------------------------------------------L------------Q----------------EQ-----------------------E------------R-A-----------------A---AG------------------------------------------------------------------------------A---------A------------A--------G-------------------------------------------------------------------------------------------------------------------------------------------------A----------------------G------G---APL----------P----------GDE-----------------------------------------------------------------------------------------------------------------------------------------------------------------------------------------------------------------------------------------------------------------------------------------------------------------------------------------------------------------------------------------------------R--------------------P-----R-TR------F----------G------M----------------------------------A--------------------------------------------------------------------------------------------------------------------------------------------------------------------------------------------------------------------------------------------------------------------------------------------------------------------------------------------------------------------------------------------------------------------------------------------------------------------------------------------------------------------------------------------------------------------------------R------------------G-RG--AT-G-H----P---------G---------------------------------------------------------------------------------SAD-------------------------------S----G---------------------------------------------------------------------------------------------------------------------------------------------------D-------------------S----------------------------------------------------------------------Q-------------------------------------------------------------G--F--PR--RRKI--VFPE---------------------------------------------MTTRAFVTF-KTFSAATVARQV--------------------LHG----------------A--------------------------------------------------------AP---G--RMAAEESP-EP-------RDIYWF-------NTRVT-------------------Q-TQRKRRRVLVEAFLFVLYVFYVVPVTLLY-LLLSA-DSVTSY------A----------------------------------D---WIADWYA-NS-DV-FA-ALVELLQP-VAL-VV-L-M-NTLPPLIRLLG-MVEG-FPAESRNQ-QAVLSRYFYFQIINVFLV-TTIA-------GT-LLDT-V---------SE----I---V------E---E--PT--KTFTLLGEALP-KV-TGFFVEYIILKMFAGLGIEMT-RGIA-LL---QEYILRV-IW----PR-S--T--------P-R--------D-------------------------------------------------------KA-----------------------------------AV----------------------------------------------------VM-GI----RP-YF-DAG----WFNYPKYIAQ-DLLVVVVCLTYA-IINPFILVVGIPYFFSCHLAYKHQ---------------------------MLFVYEPLY-ETG--GV-FFPKIFRRFIFGLIIA-QATM-------------VGILIL-KVAYYEAA----------MVV-V--LMFLTYI-A--KSSLRGSYEP-SALSLPL--EI-AK-VLDD----VEP----------------P---------R---R-Q-A-RDN--------------------------------------------------------------------------------------------------------------------------------------------------------------------------E----EREEGE-ARTA------------------------------------------------------------------------YLQ-PSLKAE----------------P----------------------L-----A--RPE--L---------E---------------------------------------------------------------------------------RD-H-----------------------------------------------------------------------------------------------------------------------------------------------------------------------------------------------Y----A---------------------------------------------------------------------------------------------------------------------------------------------------------------------------------------------------------------------------------------------------------------------------------------------------------------------------------------------------------------------------------------------------------------------N-V-----------------------D-F-ERYRGR-V*
>ISG|UNPIN1612CG0010|len:2598|ori:-|TentativeLG00  type:complete  +1
M--------------------------------------------------------------------------------------------------------------SS-TM---DDGT-E-----------------------------------------------------------------------------------------I-----------------------------------------------------------------------------------------------------------------------------------------------------------------------------------------------------------------------------------------------V---S--S--------------------W---------------------------------------------------------------------------------------------------------------------------------------------F--------------------D---W---------------I-PS--WLL----DY----S--------S----F-E--------------------E--TENED--L--ES------------------------------------------------------------IG-IVA--GY-NIALAFIFWLYWTYK-R--W-----N---D-----PG--FFSCKR-----------------------AE--------RP--------------------------------------------------------------------------------PD--------------L---------------------------------------------------------------------------------------------------------------------------------P-------------------G---------------------------------------------------------------------------------------------------------------------------------------------------------------------------------------------------------------------------------------------------------------------------V-R-------------------------------------------------------------------------------------------------------------------------------------------------------------------------------------------------------------------------------------------------------------------------------------------------------------------------------------------------------------------------------------------------------------------------------------------------------------------------------------------------------------------------------------------------------------------------------------------------------------------------------------------------------------------------------------------------------------------------------------------------------------------------------------------------------------------------------------------------------------------------------------------------------------------E-G-VF------------------------------------------------------------------------------------------------------------------------------------------------------------------------------------------------------------------------------------------------------------------AW------------------------------------------------L-----I-----------------------------------------T------------------------------------------------------LCRISEEEF--------------------------------IRFA--------GFDALVYIRMY----LLAGKMLLV------IAL-FALPVILPINLMG-----GFE---KT--------------------------------------------------------------------------------------------------------------------------------------------------------------------------------------------------------------------------------N-NT-------------LSK-M--SM--SNIS--I----------------------------------------------------------------------------------------------------------------G--N-SIL------WVHVVGMFFLTAVCLYFLKTEFR--T-YIGLRQRYLQ-------Q--R--K----------------------------------------------------------------------------------------------------------------------------------------------------------------------------------------------------------------------------------------------------------------------------------------------------------------------------------------------------------------------------------------------------------------------------------------------------------------------------------------AHM--------------RTIML-DVPSD------------------------------------------------------------------------------------------------------------------------------------------------------------------------------------------------------------------------------------------------------------------------------------------------------------------------------------------------------------------------------------------------------------------------------------------------------------------------------------------------------------------------------------------------------------------------------------------------------------------------------------------------------------------------------------------------------------------A-------RS---------------------------------------N-A----------------------------------------------------------------------------------------------------------------------------------------------------------------------------------------------------------------------------------------------------------------------------------------------------------------------------------------------------------------------------------------------------------------------------------------------------------------------I-L-ETY--------------------------------------------------------------------F---------------------------------------------------------------------------------------------------------------------------------------------------------------------------------------------------------------------------------------------------------------------------------------------------------------------------------------------------------------------------------------------------------------------------------------------------------------------------------------GY-LYP-G---------------------------------S---------------------------------------DLH-----------------------------------------------------VLRGLLD-----------------------------------------KR-----------------------ESVLT---RLERAELKR----RAS--------------------KD-GDE--------------------------------------------------------------------------------------------------------------------------------------------------------------------------------------------------------------------------------PM--V-------W------T----G--------------------------------------------------------------------------------------------------------------------------------------------------------------------------------------------------------------------------------------------------------------------------------------A----CC-L--------------LG-D-----R----------------------VEAVGYL--NE----------------------------------------E-LSYYNIEVSR-------EQAK-------------------------------------------------RLHH-----------L----------------RK-------------------------M-------DQ---------------------------------------------------------------------------------------------------------------------------------------------------------------------KAL---QM------A-S-Q------G---T---------------L-----------------------------------------------------Q-----------------------------------------------------------------------------------------Q--AI---Q-A--I-------------------------------MA-----------------QG-----------------------------------------GGQLLD-D------------------------D-ETGLV---------------------------------------------------------------------------------------------------------------------------------------------------------------------------------------------E--------------------------------------------------------------------------------------------------------------------------------------------------------------------------------------------------------------------------------------------------------------------------------------------------------------------------------------------------------------------------------------------------------------------------------------------------------------------------------------------------------------------------------QL-L-RRG--------------------------------------------------------------------------------H----------------SG-S---S----E---------------D-------------------------------------------------------L------------Q----------------EQ-----------------------E------------R-A-----------------A---AG------------------------------------------------------------------------------A---------A------------A--------G-------------------------------------------------------------------------------------------------------------------------------------------------A----------------------G------G---APL----------P----------GDE-----------------------------------------------------------------------------------------------------------------------------------------------------------------------------------------------------------------------------------------------------------------------------------------------------------------------------------------------------------------------------------------------------R--------------------P-----R-TR------F----------G------M----------------------------------T--------------------------------------------------------------------------------------------------------------------------------------------------------------------------------------------------------------------------------------------------------------------------------------------------------------------------------------------------------------------------------------------------------------------------------------------------------------------------------------------------------------------------------------------------------------------------------R------------------G-RG--AT-G-H----P---------G---------------------------------------------------------------------------------SAD-------------------------------S----G---------------------------------------------------------------------------------------------------------------------------------------------------D-------------------S----------------------------------------------------------------------Q-------------------------------------------------------------G--F--PR--RRKI--VFPE---------------------------------------------MTTRAFVTF-KTFSAATVARQV--------------------LHG----------------A--------------------------------------------------------AP---G--RMAAEESP-EP-------RDIYWF-------NTRVT-------------------Q-TQRKRRRVLVEAFLFVLYVFYVVPVTLLY-LLLSA-DSVTSY------A----------------------------------D---WIADWYA-NS-DV-FA-ALVELLQP-VAL-VV-L-M-NTLPPLIRLLG-MVEG-FPAESRNQ-QAVLSRYFYFQIINVFLV-TTIA-------GT-LLDT-V---------SE----I---V------E---E--PT--KTFTLLGEALP-KV-TGFFVEYIILKMFAGLGIEMT-RGIA-LL---QEYILRV-IW----PR-S--T--------P-R--------D-------------------------------------------------------KA-----------------------------------AV----------------------------------------------------VM-GI----RP-YF-DAG----WFNYPKYIAQ-DLLVVVVCLTYA-IINPFILVVGIPYFFSCHLAYKHQ---------------------------MLFVYEPLY-ETG--GV-FFPKIFRRFIFGLIIA-QATM-------------VGILIL-KVAYYEAA----------MVV-V--LMFLTYI-A--KSSLRGSYEP-SALSLPL--EI-AK-VLDD----VEP----------------P---------R---R-Q-A-RDN--------------------------------------------------------------------------------------------------------------------------------------------------------------------------E----EREEGE-ARTA------------------------------------------------------------------------YLQ-PSLKAE----------------P----------------------L-----A--RPE--L---------E---------------------------------------------------------------------------------RD-H-----------------------------------------------------------------------------------------------------------------------------------------------------------------------------------------------Y----A---------------------------------------------------------------------------------------------------------------------------------------------------------------------------------------------------------------------------------------------------------------------------------------------------------------------------------------------------------------------------------------------------------------------N-V-----------------------D-F-ERYRGR-V*
>jgi|Chaten1|424|CTEN210_00455
M--------------------------------------------------------------------------------------------------------------AE-TI---DPD----------------------------------------------------------------------------------------------------------------------------------------------------------------------------------------------------------------------------------------------------------------------------------------------------------------------------------------------------------------------------------------------------------------------------------------------------------------------------------------------------------------------------------------------------------------------------------------------------------------------------KES--W--AE------------------------------------------------------------VQ-VTL--GL-TAITSTIFIAVFEIA-R--R-----NPA-I-----TQ--VFDRRR-----------------------YT--------KP--------------------------------------------------------------------------------HR--------------T---------------------------------------------------------------------------------------------------------------------------------P-------------------AP-----------------------------------------------------------------------------------------------------------------------------------------------------------------------------------------------------------------------------------------------------------------------L--L-R-------------------------------------------------------------------------------------------------------------------------------------------------------------------------------------------------------------------------------------------------------------------------------------------------------------------------------------------------------------------------------------------------------------------------------------------------------------------------------------------------------------------------------------------------------------------------------------------------------------------------------------------------------------------------------------------------------------------------------------------------------------------------------------------------------------------------------------------------------------------------------------------------------------------K-S-LLEWLFLSNEPRYSEFSDLAHMRDVIAERRKQRQKKSRKFPKSHSTKSLRSKGVSVMDSVASPHDEYDSDDDYDSKPSNSNPALKPSDTFIPKIANHSDDEESMEEVEIHASGAVEVVSQKSSRGPLKIKQSSHLTPDVVEISGRRLPKEVAEWAIANDLSNEQLDQYESALIQQEKNDEAEFFRRVKAMKLRYRQTGNVMDDLRLAQDEENGQEEYVDNRKLTLPHRPSRLRYLNFQQGALTGRSNVPSSPRVNSLSPRSF------------------------------------------------F-----KKIWSNANLNSHASHTTPHSVTQAFDDDVYMNRHLQTTIIEKR------------------------------------------------------PLIQSDLEL--------------------------------LRCV--------GLDTFVMLRFL----RFCFDVTFY------PFL-VSLMILMPTYYTN-----NFN---GV-----------------------------------------------------------------------------------------------------------------------------------------------V--------------------F--------D-----N-----D-------FI----------------------IE---TQT-DG-------------YFR-F--TM--NRLE--T----------------------------------------------------------------------------------------------------------------N--S-PKI------WVPFGYTLLLVLFMLRRHWLEWE--T-FIALRFDFLA-------N--G--DV---------------------------------------------------------------------------------------------------------------------E------NEHKKEIEGSFS----F--KS-R----------------------------------------------------------------------------------------LLSNEKDMVQLHLD------------------------------------------------------------------------------------------------------------------------------------------------------------------------------------------------------------------------------QYR--------------NSCIVEFIPES------------------------------------------------------------------------------------------------------------------------------------------------------------------------------------------------------------------------------------------------------------------------------------------------------------------------------------------------------------------------------------------------------------------------------------------------------------------------------------------------------------------------------------------------------------------------------------------------------------------------------------------------------------------------------------------------------------------H-------RR---------------------------------------D-V----------------------------------------------------------------------------------------------------------------------------------------------------------------------------------------------------------------------------------------------------------------------------------------------------------------------------------------------------------------------------------------------------------------------------------------------------------------------D-L-FNF--------------------------------------------------------------------F---------------------------------------------------------------------------------------------------------------------------------------------------------------------------------------------------------------------------------------------------------------------------------------------------------------------------------------------------------------------------------------------------------------------------------------------------------------------------------------DS-LFP-G---------------------------------QV--------K----------------------RAEV-VLNAS-----------------------------------------------------KLAKIVK-----------------------------------------ER-----------------------QTLIE---LYETVYAKH----QYQ--------------------QK---Q--------------------------------------------------------------------------------------------------------------------------------------------------------------------------------------------------------------------------------YV--M-------------------R------------------------------------------------------------------------------------------------------------------------------RDG----I--IVDKC--------------------GL---M---------------------Y------C-L----KCKC---FK----------------------KEPT----RPL--------------DP-T---------LTL-NKKF----WC-C--------------GG-R-----K----------------------VKALPHL--LS----------------------------------------E-IRRLNREADR-------EFEK-------------------------------------------------IGAT-----------K----------------DE-------------------------V-------ED---------------------------------------------------------------------------------------------------------------------------------------------------------------------E---------------------------------------------------------------------------------------------------------------------------------------------------------------------------------------------------------------------------------------------------------------------------------------------------------------------------------------------------------------------------------------------------------------------------------------------------------------------------------------------------------------------------------------------------------------------------------------------------------------------------------------------------------------------------------------------------------------------------------------------------------------------------------------------------------------------------------------------------------------------------------------------------------------------------------------------------------------------------------------------------------------------------------------------------------------------------------------------------------------------------------------------------------------------------------------------------------------------------------------------------------------------------------------------------------------------------------------------------------------------------------------------------------------------------------------------------------------------------------------------------------------------------------------------------------------------------------------------------------------------------------------------------------------------------------------------------------------------------------------------------------------------------------------------------------------------------------------------------------------------------------------------------------------------------------------------------------------------------------------------------------------------------------------------------------------------------------------------------------------------------------------------------------------------------------------------------------------------------------------------------------------------------------------------------------------------------------------------------------------------------------------------------------------------------------------------------------------------------------------------------------------------------------------------------------------------------------------------------------------------------------------------------------------------------------------------------------------------------------------------------------------------------------------------------------------------------------E---------------------------------------------------------------------------------RKK-------------------------------F-----N------------F---------------------------------------------------------------------------------------------------------------------------------------------------------------------D----------------------------------------------------------A-------------------------------------------------N-----------P--A--HY--LKGV--GSDL---------------------------------------------KSDTGFVEF-TNLTAKQSALQC--------------------NLT----------------G--------------------------------------------------------TN---S--HFVTGSAP-DP-------RDMLWE-------NATVK-------------------K-SFINVKRLQCNFLFFVGTLFWAGVVSLFT-AIADI-DRLPTI------I----------------------------------P---SFKVP-E-ED-SL-LY-VAIEGYLPVVIL-EL-I-M-LPVPIIIRIIATRFIR-FKTHSEID-SYVYKWHFAYRVANLI-I-IIVR-------HQ-VLKT-F---------KS----I---L------L---S--PT--VTIGTLTASLA-YS-SQFFLNNMLLAAGTETLFELS-QLPR-II---SHFMIHR-FV----TI-EATS--------R-R--------K-------------------------------------------------------M---------------------------------------------------------------------------------------------------EK-LK-EAI----SLEWGDIIPK-FIFALLIAAVYS-SVVPIVSGACALFFYVATKVYTHQ---------------------------ALFVYAQPY-EGG--GK-LMYQLNRSVLSVVYTT-INVF-------------AVLLAL-KKERVTAI---------VFAI-V--MNALTFR-V--DREIKKKFIT-PGLTLAL--TN-AR-MIDE----QNK----------------L---------D---E-D-R-VHQ--------YRE------------------------YR---------------------------------------------------------------------------------------------------------------------------------RAKIAKRRKEAQSKF-VESKTEKPSLLNVGRSSSILLGARKTDDSPIKSRPKVKRTRFNATADKSVAGKSIAALEDDSDSDDSMENDQDFYLYRQ-PELNKS----------------I----------------------------W-------------------------------------------------------------------------------------------------------------------------------------------------------------------------------------------------------------------------------------------------------------------------------------------------------------------------------------------------------------------------------------------------------------------------------------------------------------------------------------------------------------------------------------------------------------------------------------------------------------------------------------------------------------------------------------------------------------------------------------------------------------E-TKPRSY-M*
>jgi|Chaten1|584|CTEN210_00615
M--------------------------------------------------------------------------------------------------------------DQ-AQ---EHEL-F-----------------------------------------------------------------------------------------DG---A-----------------------------------------------------------------------------------AGG---------L-----------------RG----------------------------M-------------MN----SLATGERFL-------QNEEILQQQP---YYPPPPP-----------------VEPQQQQQHDRFYYDKQELIDHQ--I--------------------F---------------------------------------------------------------------------------------------------------------------------------------------N--------------------Q---E-V------------LS-KL--H-G----FG---GA--------T----T-P--------------------G--AKDVA--V--SD------------------------------------------------------------AM-ASF--GF-NSFLFLFLMIGYEFF-S--R-----V---V-----PS--VYSSRK-----------------------LH--------VS--------------------------------------------------------------------------------DD--------------ST-----------------------------------------------------------------------------------------------------------------------------V--V-------------------QL-----------------------------------------------------------------------------------------------------------------------------------------------------------------------------------------------------------------------------------------------------------------------P--K-S-------------------------------------------------------------------------------------------------------------------------------------------------------------------------------------------------------------------------------------------------------------------------------------------------------------------------------------------------------------------------------------------------------------------------------------------------------------------------------------------------------------------------------------------------------------------------------------------------------------------------------------------------------------------------------------------------------------------------------------------------------------------------------------------------------------------------------------------------------------------------------------------------------------------I-L-PL------------------------------------------------------------------------------------------------------------------------------------------------------------------------------------------------------------------------------------------------------------------AW------------------------------------------------V-----P-----------------------------------------K------------------------------------------------------VLSASWESV--------------------------------RKSG--------GLDSYFFLRFI----RLCFRITFV------SGI-WGMCVLWPVFASG-----GEG-------------------------------------------------------------------------------------------------------------------------------------------------------------------------------------------------------------------------------------A-TG-------------FYY-F--SM--ANVP--N----------------------------------------------------------------------------------------------------------------T--S-WRL------WFPTCFMIFLTIYVLYAMRDELL--H-YLEMRMLYLA-------E--G--DP---------------------------------------------------------------------------------------------------------------------AN----EL--------------------------------------------------------------------------------------------------------------------------NP------------------------------------------------------------------------------------------------------------------------------------------------------------------------------------------------------------------------------QAQ--------------RSLIVEELPKN------------------------------------------------------------------------------------------------------------------------------------------------------------------------------------------------------------------------------------------------------------------------------------------------------------------------------------------------------------------------------------------------------------------------------------------------------------------------------------------------------------------------------------------------------------------------------------------------------------------------------------------------------------------------------------------------------------------L-------RS---------------------------------------D-M----------------------------------------------------------------------------------------------------------------------------------------------------------------------------------------------------------------------------------------------------------------------------------------------------------------------------------------------------------------------------------------------------------------------------------------------------------------------A-L-YEY--------------------------------------------------------------------F---------------------------------------------------------------------------------------------------------------------------------------------------------------------------------------------------------------------------------------------------------------------------------------------------------------------------------------------------------------------------------------------------------------------------------------------------------------------------------------DK-LFP-G---------------------------------QI--------H----------------------SACV-VLNIP-----------------------------------------------------ELDKLSA-----------------------------------------KR-----------------------KRVAR---RLEKSIAYH----EAT--------------------GM---R--------------------------------------------------------------------------------------------------------------------------------------------------------------------------------------------------------------------------------GT--H-------V------V----G------------------------------------------------------------------------------------------------------------------------------QKR----F--M--FL--------------------GI---E---------------------T------FPI----KSMR---GKN-------------------------------V-----------------D-----------I-DETT----SA-Q--------------KG-E-----K----------------------VDSINYY--TK----------------------------------------S-LEDLNEKIAT-------MQNE-------------------------------------------------AHEI-----------M----------------NE-------------------------G-------NI---------------------------------------------------------------------------------------------------------------------------------------------------------------------AAK----------------------A------------------------------------------------------------------------AR-----------------------------------------------------------------------------------------K--WV---A-N--V-------------------------------IS-----------------ST-----------------------------------------T-------------------------------G-A---A---------------------------------------------------------------------------------------------------------------------------------------------------------------------------------------------T--------------------------------------------------------------------------------------------------------------------------------------------------------------------------------------------------------------------------------------------------------------------------------------------------------------------------------------------------------------------------------------------------------------------------------------------------------------------------------------------------------------------------------SS-L------------------------------------------------------------------------------------------------------------S----R---------------T-------------------------------------------------------S----------T-E----------------DG------------------------F-L---------G------------------------------------------------------------------------------------------------------------------------------------------------------------------------------------------------------------------------------------------------------------------------------------------------------------------------------------------------------------------------------------------------------------------------------------------------------------------------------------------------------------------------------------------------------------------------------------------------------------------------------------------------------------------------------------------------------------------------------------------------------------------------------------------------------------------------------------------------------------------------------------------------------------------------------------------------------------------------------------------------------------------------------------------------------------------------------------------------------------------------------------------------------------------------------------------------------------------------------------------------------------------------------------------------------------------------------------------------------------------------------------------------------------------------------------IRN------------------R-KG--SL-FGF----F---------F---------------------------------------------------------------------------------QLF-------------------------------A-----D------------F---------------------------------------FF--G---------------------------------G------------------------------F-------A----------------L-------------------I-----------D----------------------------------------------------------K-------------------------------------------------E-----------I--N--AV--VDTM--SVQK---------------------------------------------MSATGFVTF-NNLTGVTMAVKI--------------------PLS----------------D--------------------------------------------------------NP---D--VIKSSVAP-DP-------RDIIWE-------NAHVN-------------------L-SFSKGRELTANFCIALGALLWSTIVASIQ-SFSNI-EYIASL-----------------------------------------P---GFGWILDG-N-PH-MI-SFVNGYLPVVAL-LA-I-I-SILPTIFAAIGLKFES-RKTKSDIQ-RTVLGRYFYYQLANIY-I-TVTS-------GS-IWMA-F---------ST----I---V------D---H--PG--SIFAILGRSLP-TM-VGFFISLLMTKTMAGLPMKLL-QLPV-LA---KKTLIKT-LF----RQ-KFLT--------Q-R--------E-------------------------------------------------------I---------------------------------------------------------------------------------------------------DE-VY-KKE----YLDTGIWYPD-QLLVIVICFTYA-CISPIILPVGAVYFLCALIVYKKQ---------------------------VLLVYAQEF-ESG--GS-LFPSACRRTLVGLILS-QCTL-------------IGYTAM-RQGLYQPL----------FLI-P--LPFYTYN-M--MKKFDNSYIT-PSALLSL--DK-AS-DLDV----QSM----------------V-------------------------------------------------------------------------------------------------------------------------------------------------------------------------------------------------------KIQF-DEDL------------------------------------------------------------------------YRQ-PVLAEK----------------I----------------------------V--SPL--P---------Y---------------------------------------------------------------------------------RV-R-TQ-SQ----------------------------------------------------------------------------T------------------------------------------------------------------------------------------------------------S----P----------K----------------------------------------------------------------------------------------------------------------------------------------------------------------------------------------------------------------------------------------------------------------------------------------------------------------------------------------------------------------------------------------------G----L------G-V-----------------------F-S-DDFEKK-T*
>jgi|Chaten1|2086|CTEN210_02113
M--------------------------------------------------------------------------------------------------------------TS-LQ-------------------------------------------------------------------------------------------------------------------------------------------------------------------------------------------------------------------------------------------------------------------------------------------------------------------------------------------------------------------------------------------------------------------------------------------------------------------------------------------------------------------------------------------------------------------------------------------------------------------------------------------G------------------------------------------------------------IG-YNT--AG-CAIVSVFTFGFFAVAVR--A-----R---------SY--NIAPRC-----------------------TA--------RP--------------------------------------------------------------------------------RN--------------T---------------------------------------------------------------------------------------------------------------------------------I-------------------YNPKARRGKFSFFLFDREKYSRKK-----------------------------------------------------------------------------------------SDDDPGSN---------------------------------------------------------------------------------------------------------------VDGDYDS-GGQKKE----------------EVQY--R-G-------------------------------------------------------------------------------------------------------------------------------------------------------------------------------------------------------------------------------------------------------------------------------------------------------------------------------------------------------------------------------------------------------------------------------------------------------------------------------------------------------------------------------------------------------------------------------------------------------------------------------------------------------------------------------------------------------------------------------------------------------------------------------------------------------------------------------------------------------------------------------------------------------------------G-P-MF------------------------------------------------------------------------------------------------------------------------------------------------------------------------------------------------------------------------------------------------------------------GW------------------------------------------------I-----P-----------------------------------------W------------------------------------------------------TLSLSYDTL-WKGVPGTGTRKD--------------GMEGSLLKV--------NMDGIVLLRFH----ALCLKVAIA------ATI-IGCGFILPLNLSA-----RCF---KF-----------------------------------------------------------------------------------------------------------------------------------------------S--------------------E----D---D-----I--I-PP---Q---CNS---------------------SD---YNI-TN-------------YEQ-T--TL--SNIP--SLDI-T----------------------------------------------------------------GASS--WQYGFFGST-VTIFGSKFS-----------------DY--L-GRL------YAAVAFSWCLVLLTLRLIRHEWV--E-ALAMRRAYYL-------E--G--LH---------------------------------------------------------------------------------------------------------------------W------ENRTSELEETMT----N--AE-D---------------SD--------DDEDDLKPGA---LN-------KRRM-----K---------NKR-------I-KKKKKKALRDPWIPHPEQRETVPN------------------------------------------------------------------------------------------------------------------------------------------------------------------------------------------------------------------------------IEL--------------YSILVGNIPSV------------------------------------------------------------------------------------------------------------------------------------------------------------------------------------------------------------------------------------------------------------------------------------------------------------------------------------------------------------------------------------------------------------------------------------------------------------------------------------------------------------------------------------------------------------------------------------------------------------------------------------------------------------------------------------------------------------------P-------GEI-MGNSDDVE---K----------ADIEK-SIVGSLDWQQ-N----------------------------------------------------------------------------------------------------------------------------------------------------------------------------------------------------------------------------------------------------------------------------------------------------------------------------------------------------------------------------------------------------------------------------------------------------------------------V-T-AGF--------------------------------------------------------------------F---------------------------------------------------------------------------------------------------------------------------------------------------------------------------------------------------------------------------------------------------------------------------------------------------------------------------------------------------------------------------------------------------------------------------------------------------------------------------------------HQ-CVP-R---------------------------------QPG--FSSSVA----------------------AVTI-LPDAP-----------------------------------------------------KLAAAWR-----------------------------------------AW-----------------------YKHVG---VLRRLRFIR----SLI--------------------DK---HRYY-E-ID-----------------EVAQN-SD---S-------E------------------------------------------------------------------------------------------------------------------------------------------------EDEESKAQKPMTAAES----MNAVFDS--------PK--K-----------------------------------------------------------------------------------------------------------------------------T-------------------AEGK----T--K--LI--------------------DD---N--------------------QE-----DHLW------------------------------------TEV----Y-EDEGFDEQDLIAARIKY-F-----------S-E--V----FG----------------TT-F-----DEHDELGKLELEHSLMKYVLEYGPEQTSVF--AREFAQGAAACCPHGC--REERLHD-Y-DLTELEKHFEETAER-LKVAFEDLVV-------AQNQ-------------------------------------------------NILN-----------E----------------ID-------------------------L------APE---------------------------------------------------------------------------------------------------------------------------------------------------------------------ESP----------------------A-------------------T-----------------------------------------------------E-----------------------------------------------------------------------------------------Q--DI---A------------------------------------------------------------------------------FLDSQFSK------------NEKGLF--------------------------P-I---K-----------------------------------------------------------------------------------------------------------------------------------------------------DTSIKGGEEFVTQNYRDSEHEEEPDKAQER--TTAAIRPSS--------------------------------------------------------------------------------------------------------------------------------------------------------------------------------------------------------------------------------------------------------------------------------------------------------------------------------------------------------------------------------------------------------------------------------------------------------------------------------------------------------------------------------RL-I------------------------------------------------------------------------------------------------------------K----T---------------E-------------------------------------------------------Q----------S-A----------------LG------------------------L-Q---------D-Y-----------------------------------------------------------------------------------------------------------------------------------------------------------------------------------------------------------------------------------------------------------------------LPHDNSM--------SV-------------------R-FA----SSG---GSM----------P----------RPPTMVLS-A----------------QGKM-K-S-I--MTNVYDD------------------------------------------------------VS----------------------------------------------------------------------------------------------VAAQSYGTGHGVTSDKSVRINEPLPAPPSGEYDNEIKPS-LS--------------------------------------------------------------------------------------------------------------------------------------R---SG-------A-------H--------------------I-----R-RR------L----D-----T------G--N-----------------------R---S---I-----------I---------S-----------------M------S-VN------------DDG-NE-------W-----------------------------------------------------------------------------------------------------------E---------KF---------------------------------------------------------------------------------------------------------------------------R-----------G--FV---------QDDNR--------------------------------------------------------------------------------------M----------------N-DG-----------------------------D--------------QN------E-----------RV---HDG------------------------------VWN------------------I--P--SI-GTF----F---------S---------------------------------------------------------------------------------NLM-------------------------------Q------------------R---------------------------------------------------------------------------------------------------------------------------------------------------------F-----------VT---------------------------------------W--------------I-KS-------------------------------------------------C-----------T-----K----PVN--ELKS---------------------------------------------ESTFAVVTF-TSRQAAVAARHC--------------------LAD----------------G--------------------------------------------------------RG---AKRWTPVEDIP-VPPLADAAACDFVTCRGCCRPVTLTIN-------------------S-QQQFLRTTCANIMLALIFVFYTVPLTVIG-NLASR-ENLEAL------I----------------------------------P---GLAEIAN-QN-VF-VD-RLLQGFIPALLF-SL-F-F-ALCPVMFKAIS-NFGSNAISVNQAE-FKALQYYWWFMLFTAFSG-TTLA-------QF-GVTY-V---------TQR--SL-PGN------N---T--FT--EILIEIAKTLP-GKVSSQWLNWIILRTFIVLPLQYMLQVNT-FL---FQWLGWK-CC-------------------R-R--------C-------------------------------------------------------V---------------------------------------------------------------------------------------------------MG--G-GPG---GPIPY-RIYID-SGVVFMCIVALT-PVAPLIGPAALIYFLYCAPLWRRN---------------------------CIYVYRPKF-DTG--GL-RWPFISDMLFSSLFIA-VILL-------------TTAMAL-KEAVGPAF----------LAA-L--AIIPIYV-S--RRDNRRRFLR-AYLDCAL--LQ-TS-QLDG----WDV----------------T---------Q--SQ-T-S-FEK--------RAE------------------------YL------------------------------------------------------------------------------------------------------------------------------------------KFLVDA-HKAA------------------------------------------------------------------------YVP-ICISGGS-------TSALTREEA----------------------I-----V--VAH--E---------N---------------------------------------------------------------------------------DP-M-D---M----------------------------------------------------------------------------D--------ESI--------------------PLSHMHSHELDDNMHGQDSIL------------------------P-TFDQ---I---P-------QPV------Q-L----P----------S---I------------------------------------------------------------------------------------------------------NHQFSSN------------------------------LVR-------------------------------------------------------------------------------------------------------PRN----------------------------------------------------VE---------------------------------------------R---RE-------------------------T----F------G-A-----------------------E-D-TKAQQF-Y*
>jgi|Chaten1|4187|CTEN210_04215
M--------------------------------------------------------------------------------------------------------------QQ-ES---IELH-P-----------------------------------------------------------------------------------------L----I-----------------------------------------------------------------------------------LRGLSWFSSSSSS-----------------SS----------------------------S-------------YN----ATS-S--SS-------SAN----ESD---D-----W-----------------HISNW--FHNN----TFD----Y--E--------------------E---------------------------------------------------------------------------------------------------------------------------------------------F----N---------------E---D-V------------SD-AT--S-S----LE----K--------S----L-H--------------------P--AADVD--I--NG------------------------------------------------------------VL-TST--AF-NAVVFIVLMITYEIL-R--R-----F---F-----PN--VYASRQ-----------------------SR--------SA--------------------------------------------------------------------------------KV--------------EL--------------------------------------------------------------------------------------------------------------------------------P-------------------DL-----------------------------------------------------------------------------------------------------------------------------------------------------------------------------------------------------------------------------------------------------------------------Y--Q-S-------------------------------------------------------------------------------------------------------------------------------------------------------------------------------------------------------------------------------------------------------------------------------------------------------------------------------------------------------------------------------------------------------------------------------------------------------------------------------------------------------------------------------------------------------------------------------------------------------------------------------------------------------------------------------------------------------------------------------------------------------------------------------------------------------------------------------------------------------------------------------------------------------------------N-A-PL------------------------------------------------------------------------------------------------------------------------------------------------------------------------------------------------------------------------------------------------------------------EW------------------------------------------------I-----S-----------------------------------------P------------------------------------------------------VFGISWKQV--------------------------------KQTA--------GLDAYFLLRYI----RMCFRITSV------SSF-WGMLILFPCFAMG-----QNG-------------------------------------------------------------------------------------------------------------------------------------------------------------------------------------------------------------------------------------A-QG-------------WYH-F--SM--ANIQ--Q----------------------------------------------------------------------------------------------------------------K--STLGI------WTPTLFMYFFSMFVLFVMKQEFK--H-YVELRLDFLG-------K--G--DT----------------------------------------------------------------------------------------------------V---------------ED------T--------------------------------------------------------------------------------------------------------------------------EH------------------------------------------------------------------------------------------------------------------------------------------------------------------------------------------------------------------------------QHH--------------YSLKVEKIPSE------------------------------------------------------------------------------------------------------------------------------------------------------------------------------------------------------------------------------------------------------------------------------------------------------------------------------------------------------------------------------------------------------------------------------------------------------------------------------------------------------------------------------------------------------------------------------------------------------------------------------------------------------------------------------------------------------------------L-------RS---------------------------------------E-K----------------------------------------------------------------------------------------------------------------------------------------------------------------------------------------------------------------------------------------------------------------------------------------------------------------------------------------------------------------------------------------------------------------------------------------------------------------------A-L-FDY--------------------------------------------------------------------F---------------------------------------------------------------------------------------------------------------------------------------------------------------------------------------------------------------------------------------------------------------------------------------------------------------------------------------------------------------------------------------------------------------------------------------------------------------------------------------EQ-LFP-N---------------------------------RV--------H----------------------SATV-IINLP-----------------------------------------------------ELEILNN-----------------------------------------KK-----------------------LRAAK---RLEKSIARY----QAT--------------------KK---R--------------------------------------------------------------------------------------------------------------------------------------------------------------------------------------------------------------------------------PT--H-------V------V----G------------------------------------------------------------------------------------------------------------------------------RKR----I--E--IL--------------------GI---E---------------------F------GII----ENLLNFFTWN--------------------KTL-K----Q-V--------------DF-D-----------D-FENN----TI-Q--------------KG-D-----L----------------------VDSIDYY--TK----------------------------------------Q-LMDMNKGMFV-------MQKQ-------------------------------------------------KRDI-----------A----------------EY-------------------------G-------NK---------------------------------------------------------------------------------------------------------------------------------------------------------------------SLK----------------------A-------------------------------------------------------------------------N-----------------------------------------------------------------------------------------S--WF---E-R--V-------------------------------EE-----------------YA-----------------------------------------E-------------------------------H-F---I---------------------------------------------------------------------------------------------------------------------------------------------------------------------------------------------Y--------------------------------------------------------------------------------------------------------------------------------------------------------------------------------------------------------------------------------------------------------------------------------------------------------------------------------------------------------------------------------------------------------------------------------------------------------------------------------------------------------------------------------DVEQ------------------------------------------------------------------------------------------------------------S----D---------------S-------------------------------------------------------D----------E-D----------------ESSISNASLWSGSINHALDADRGSNLL-F---------T-P-----------------P---ET------------------------------------------------------------------------------V---------H------------Q--------N-------------------------------------------------------------------------------------------------------------------------------------------------I----------------------DMTQEEMENSLRID------------------------------------------------S-E-RAI-GSTRISNIDT------------------------------------------------------L----------------------------------------------------------------------------------------------------------------------------------------R-------------------------------------------------------------------------------------------------------------------------------------------G-------S---------------NNHAGFVDTGRGVLSPINSP-AS------Y----------G------S--L---------------------------NNVGDIQEKTSPEVILK----TARRRR-----------------R------L-FR-KLRRKRKDEKEESS-SN-------G-----------------------------------------------------------------------------------------------------------S---------KK---------------------------------------------------------------------------------------------------------------------------E-----------P--LL---------EDTAT--------------------------------------------------------------------------------------E---------HAT--SNI-RGD-------------------------QSTI-------PSVRRRRNG----EKK----------R-N---SLD-------------YY--T-QYQSQATMCIGDEK------------------T-SR--KI-SKF----A---------G---------------------------------------------------------------------------------RLG-------------------------------L-----D------------F---------------------------------------GA--Y---------------------------------T------------------------------L-------K----------------V-------------------L-----------H----------------------------------------------------------R-------------------------------------------------F-----------I--Y--RS--IDSE-EKKNV---------------------------------------------MSKTGFVTF-TDLATVTCIASA--------------------PLT----------------H--------------------------------------------------------KP---S--TLETSVAP-EA-------RDIIWA-------NAHYS-------------------L-ENTKRRQGIANNLLAIGALLWSIPLALIQ-GLSSA-ENVANL-----------------------------------------P---GMDWILEYDN-GN-LA-LLLNAYLPVVAL-LS-L-I-LILPIVFEWVARSYEK-RKTTSDVQ-RSLLGRYFYYQLANIY-I-SVTA-------GS-LWKS-A---------AD----I---I------A---R--PS--AAFEILGNSLP-TV-VGYFISLIITKILAGLPMVIL-RIGA-LF---RYLILRL-VT----RE-AYLT--------Q-R--------E-------------------------------------------------------L---------------------------------------------------------------------------------------------------DQ-VY-RNL----PCYYGWEYPT-QLLVIVICFTYA-CISPIILPIGAIYFLGALMVYKKQ---------------------------LLYVYTPSY-ETG--GS-LFPLVCDRTIVGLICG-QCTF-------------MGYSLI-RGGYYQPL----------AIV-P--LIYFSLW-T--MTYFHENYAE-PSDRLTL--ER-AM-ELDK----KVE----------------I---------V---E-H-A-TTRQ-------KRK-------------------------------------------------------------------------------------------------------------E----------------------------------------------MNCP----IPKDTF-SKDH------------------------------------------------------------------------YKQ-PVLTEK----------------H----------------------------G--YPL--F---------Y---------------------------------------------------------------------------------RM-G-KE-DE----------------------------------------------------------------------------L------------------------------------------------------------------------------------------------------------T----L----------K---A-----------------------------------------------------------------------RD----R--L-G-VG---------AR-----------S------------------------------D--L---------------------------------------------------------------------WMG--------Y---------D-I----N----------------------------------------------------------------Q-----------------------------G---------------SS-------------------------G----D------L-S-----------------------S-G-RDENII-V*
>jgi|Chaten1|9517|CTEN210_09533
M--------------------------------------------------------------------------------------------------------------DG-DV---ITSS-A-----------------------------------------------------------------------------------------A----T-----------------------------------------------------------------------------------MA----------N-------------------------------------------------------------------TTL---------------------------------------------------V---------------NV---P--Q--------------------W--LIDLHNYRKSLFMRI-----VEPVIVYILGPVVEDDISH------D------------------------------------------------T------------HSTN-------MYQEALDDRRR----------L--------------------G---F---------------L-PN--YVE----DV----S--------S----F-R--------------------E--TS-MS--F--AT------------------------------------------------------------LV-MMF--TI-MTCVLLVFLSCFYHN-Q--K-----T---A-----PL--FASPRR-----------------------HR--------LP--------------------------------------------------------------------------------KL--------------V---------------------------------------------------------------------------------------------------------------------------------P-------------------PP-----------------------------------------------------------------------------------------------------------------------------------------------------------------------------------------------------------------------------------------------------------------------L--P-V-------------------------------------------------------------------------------------------------------------------------------------------------------------------------------------------------------------------------------------------------------------------------------------------------------------------------------------------------------------------------------------------------------------------------------------------------------------------------------------------------------------------------------------------------------------------------------------------------------------------------------------------------------------------------------------------------------------------------------------------------------------------------------------------------------------------------------------------------------------------------------------------------------------------D-G-TF------------------------------------------------------------------------------------------------------------------------------------------------------------------------------------------------------------------------------------------------------------------SW------------------------------------------------I-----K-----------------------------------------V------------------------------------------------------CFYLSDEEL--------------------------------INRV--------GFDSLIFIRFH----RLALRCIFK------MSL-FSFSVLLPLNFTG-----GGH---AN-----------------------------------------------------------------------------------------------------------------------------------------------A--------------------S--------D-----L-----K---G---YV----------------------GS---LLF-TD-------------FLR-F--SM--ANVT--G----------------------------------------------------------------------------------------------------------------G--S-PRL------WVHCAAAYLLSGIVMRELVVEYN--A-FNNIRHRYML-------S--K--E----------------------------------------------------------------------------------------------------------------------------------------------------------------------------------------------------------------------------------------------------------------------------------------------------------------------------------------------------------------------------------------------------------------------------------------------------------------------------------------PHL--------------RTVLVSNIPRH------------------------------------------------------------------------------------------------------------------------------------------------------------------------------------------------------------------------------------------------------------------------------------------------------------------------------------------------------------------------------------------------------------------------------------------------------------------------------------------------------------------------------------------------------------------------------------------------------------------------------------------------------------------------------------------------------------------L-------RS---------------------------------------P-K----------------------------------------------------------------------------------------------------------------------------------------------------------------------------------------------------------------------------------------------------------------------------------------------------------------------------------------------------------------------------------------------------------------------------------------------------------------------K-I-RNY--------------------------------------------------------------------F---------------------------------------------------------------------------------------------------------------------------------------------------------------------------------------------------------------------------------------------------------------------------------------------------------------------------------------------------------------------------------------------------------------------------------------------------------------------------------------KH-VYP-N---------------------------------AV--------R----------------------NVTM-CQNLI-----------------------------------------------------RLEKLVA-----------------------------------------AR-----------------------NQILN---KIEKEILNL----CRS--------------------EK---R--------------------------------------------------------------------------------------------------------------------------------------------------------------------------------------------------------------------------------KL--I-------G------RSKLQN------------------------------------------------------------------------------------------------------------------------------VTQ----A-----SV----------------------------------------------------------------------------------------------------------------------Q-Y-----------F-E--D----LG-I--------------VR-G-----T----------------------SERLTNL--YG----------------------------------------R-LEFMNTMVQE-------EQSR-------------------------------------------------RQRV-----------M----------------KK-------------------------L-------DK---------------------------------------------------------------------------------------------------------------------------------------------------------------------MEA----------------------K---I---------------G-----------------------------------------------------R-----------------------------------------------------------------------------------------K--DI---D-Y--I-------------------------------LA-----------------TP-----------------------------------------Y--LGQEA------------MRRSRKDANASGP-T---K---------------------------------------------------------------------------------------------------------------------------------------------------------------------------------------------R--------------------------------------------------------------------------------------------------------------------------------------------------------------------------------------------------------------------------------------------------------------------------------------------------------------------------------------------------------------------------------------------------------------------------------------------------------------------------------------------------------------------------------RG-N-GET--------------------------------------------------------------------------------N-----------------------------------------------------------------------------------------------------------------------------------------------------------------------------------------------------------------------------------------------------------------------------------------------------------------------------------------------------------------------------------------------------------------------------------------------------------------------------------------------------------------------------------------------------------------------------------------------------------------------------------------------------------------------------------------------------------------------------------------------------------------------------------------------------------------------------------------------------------------------------------------------------------------------------------------------------------------EK------S----F-----G------P--T---------------------------GF-------------------------------------------------D-YV------------NFG-EN-------E---------------------------------------------------------------------------------------------------KK------K---------KK---------------------------------------------------------------------------------------------------------------------------R-----------P--F-------------------------------------------------------------------------------------------------------------------------------------------------------------------------------------------------A--------------------------------K------------------A-RQ--AI-K-R----Y---------S---------------------------------------------------------------------------------KSV-------------------------------F-----D---------A-SL---------------------------------------IG--K---------------------------------P------------------------------V-------R----------------R-------------------Y-----------ED--------------------------------------G---------------L-GE-------------------------------------------------------------P--E--YD--AIEN--HYNE---------------------------------------------VTDKAFVEM-KTFTASTIAIQS--------------------MHS----------------S--------------------------------------------------------KP---G--AMQVKMAP-EP-------RDVLWN-------NIYVS-------------------K-GAKRTRAYIGDTIVILLISFYVVPVALIS-LLVSE-SALISI------S----------------------------------P---RLAQLDE-AS-AL-FS-TLLALVQP-ICL-II-I-Q-QLLPPLFMQIS-KAEG-ITAFSECQ-MRSFSRYFMFQVLNVFLV-TAVA-------GS-IFDT-L---------AI----I---I------E---N--PE--AAFEMLGNSLP-RL-SSFFISLVTMKTFLGLGVELV-RAIS-IV---QSLLRFL-IA----RN-A--T--------L-R--------M-------------------------------------------------------KK-----------------------------------KI----------------------------------------------------IV-GM----RA-ID-DPG----WFPFHKILAQ-DMLVVVISVVFA-VVAPIVLLPCILYFLFSRILWTHH---------------------------HLYIYESVF-ESG--GQ-FWPKIFRRFVFGLIIA-QMTI-------------TGQFIL-KEARHEAY----------ATI-A--LMFITYF-F--LRSTRSRYDP-PSSTLPL--EV-AT-IMDI----TVA----------------Q---------E---K-E-A-RKES-------KKA------------------------------------------------------------------EG--------------------LD-SM-DID-------I---ND---------------ED---------------------------DDDRYL----LSNFDP-FEHA------------------------------------------------------------------------YAQ-PALRAS----------------G----------------------V-----A--KPE--Q---------P---------------------------------------------------------------------------------FP-P-GQ-LG----------------------------------------------------------------------------RED--V-LYGEQ-------------S----N-LN----------------S-E-------------------------E-NNP---L---L---------------DD-K----A----------T---V-----------------------------------------------------------------------RL----KSLN-Q-RD-R--------S-----------I------------------------------LNQW-------W--------------T--------------N-Q------------------------------IL--------A-AGPQDNF-S-V----L--I-GEE----------------------------S------------------G---------T-----------------------------V---------------RL---------------GRR---------------------------------------------N-N-DENYGV-V*
>jgi|Chaten1|13160|CTEN210_13173
M--------------------------------------------------------------------------------------------------------------DG-LT---YQGL-D-----------------------------------------------------------------------------------------Q----S-----------------------------------------------------------------------------------L------------------------------------------------------------------------------------------------------------------------------------------------------L---P--S-------------------------------------------------------------------------------------------------------------------------------------------------------R----------L------------------------L---------------I-EA--EVD----DV----G--------D----V-T---------------------------S--T--KV------------------------------------------------------------IA-ETF--KI-YGSVFLGLFALFIVL-R--S-----K---F-----PL--TFTYNS-----------------------RS--------LK--------------------------------------------------------------------------------YM--------------T---------------------------------------------------------------------------------------------------------------------------------P-------------------LS-----------------------------------------------------------------------------------------------------------------------------------------------------------------------------------------------------------------------------------------------------------------------K--D-R-------------------------------------------------------------------------------------------------------------------------------------------------------------------------------------------------------------------------------------------------------------------------------------------------------------------------------------------------------------------------------------------------------------------------------------------------------------------------------------------------------------------------------------------------------------------------------------------------------------------------------------------------------------------------------------------------------------------------------------------------------------------------------------------------------------------------------------------------------------------------------------------------------------------H-G-TF------------------------------------------------------------------------------------------------------------------------------------------------------------------------------------------------------------------------------------------------------------------NW------------------------------------------------I-----Y-----------------------------------------K------------------------------------------------------IFKFTDDEI--------------------------------FQHC--------GMSAIVYIRFL----RLGLKVSGV------G-I-LCSFFLIPANLYG-----CNL---IE-----------------------------------------------------------------------------------------------------------------------------------------------D--------------------VTQAWNGTDG-----I-----K---Y---NE----------------------TC---LGITDN-------------VRK-V--SF--GHLS--D----------------------------------------------------------------------------------------------------------------S--S-NSA------FATTVAAYVMFGSAMYFIFDEFE--W-FTKKRHEFLT-------S--Q--R----------------------------------------------------------------------------------------------------------------------------------------------------------------------------------------------------------------------------------------------------------------------------------------------------------------------------------------------------------------------------------------------------------------------------------------------------------------------------------------CDN--------------YSVYVEHIPKE------------------------------------------------------------------------------------------------------------------------------------------------------------------------------------------------------------------------------------------------------------------------------------------------------------------------------------------------------------------------------------------------------------------------------------------------------------------------------------------------------------------------------------------------------------------------------------------------------------------------------------------------------------------------------------------------------------------Y-------QT---------------------------------------D-D----------------------------------------------------------------------------------------------------------------------------------------------------------------------------------------------------------------------------------------------------------------------------------------------------------------------------------------------------------------------------------------------------------------------------------------------------------------------K-L-KAY--------------------------------------------------------------------F---------------------------------------------------------------------------------------------------------------------------------------------------------------------------------------------------------------------------------------------------------------------------------------------------------------------------------------------------------------------------------------------------------------------------------------------------------------------------------------EQ-LNL-----------------------------------HV--------I----------------------DAKM-VRDIE-----------------------------------------------------MLEKKVA-----------------------------------------ER-----------------------ESVLD---SLEHAVNIR----DVK--------------------KV---E--------------------------------------------------------------------------------------------------------------------------------------------------------------------------------------------------------------------------------PT--I-------T------K------------------------------------------------------------------------------------------------------------------------------------------------------------------------------------------------------------------------------------------------------------------------------------------------IG-K--------------TGPM-----K----------------------RNAIQNY--SK----------------------------------------E-LNSLNEDISS-------YVDK-------------------------------------------------VAKK-----------K----------------QK-------------------------E---------------------------------------------------------------------------------------------------------------------------------------------------------------------------------------------------------------------------------------------------------------------------------------------------------------------------------------------------------------------------E--EI---E-Y--T-------------------------------YE-----------------AG-----------------------------------------T---------------------------------------------------------------------------------------------------------------------------------------------------------------------------------------------------------------------------------------------------------------------------------------------------------------------------------------------------------------------------------------------------------------------------------------------------------------------------------------------------------------------------------------------------------------------------------------------------------------------------------------------------------------------------------------------------------------------------------------------------------------------------------------------------------------------------------------------------------------------------------------------------------------------------------------------------------------------------------------------------------------------------N---------P-P-----------------V---DT------------------------------------------------------------------------------I---------A------------E-----------------------------------------------------------------------------------------------------------------------------------------------------------------------------------------------------------------------------------------------------------------------------------------------------------------------------------------------------------------------------------------------------------------------------------------------------------------------------------------------------------------------------------------------------------------------------------------------------------------------------------------------------------------N----P-----F------P--I---------------------------VL--K-----------E---DT----P-----------------L------I-VD------------SLK-ED-------S---------------------------------------------------------------------------------------------------MK------K---------GH--------------------------------------------------------------------------------------------------------------------------------------------------------------------------------------------------------------------------------------------------------------------------------------------------------------------------------------------R--------------------------------K------------------G-AS--SL-S-A----F---------G---------------------------------------------------------------------------------KKA-------------------------------F-----E-------TAK-AG---------------------------------------VG--G---------------------------------A------------------------------V-------G----------------G-------------------V---------------------------------------------------------------------AS-------------------------------------------------L-----------A--L--NM--FEGE--DLGQ---------------------------------------------VRDSGFVTF-SSLLAANQCTQS--------------------VHY----------------A--------------------------------------------------------VP---F--KFVTTRAP-RP-------EDIVWT-------NIGKS-------------------H-KEQTVSKFLAQVATAATCLFWTIPVSFIS-SFSEV-ENLTAL------L----------------------------------P---FLEKSIE-KN-PW-LK-EFLAMIAP-LLL-VI-L-T-SLLPAILTVFC-KKEG-HIGSDSLN-ASLLYKLALFMIIQIFFV-QSIS-------GS-IFES-L---------EV----M---L------Q---D--NT--KIITQLAESIP-GQ-AKSFIQFVQVQNFLGCGLELL-RVPR-VV---MALIRNK-VG----PN-L--T--------E-E--------E-------------------------------------------------------KA-----------------------------------KP----------------------------------------------------FL-GI----LP-MS-ESE----ELDYPMLFAE-LILYFMINLVYS-SIAPIISYIMFLAFLVLTLVYRHQ---------------------------LIYTYNREN-DDG--GQ-LWASAIMLFITCMLIS-EVVL-------------IGIVLL-KKAFIAGM----------LLI-P--LIIITFL-F--TGYIKQQHFR-VTVFAPT--TL-CA-SVDK----ANI----------------D------------------------------------------------------------------------------------------------------------------------------------------------------------------------------------------------------MDLGF-LKNK------------------------------------------------------------------------YVQ-PALNTK----------------D----------------------------E--YPD--N---------I---------------------------------------------------------------------------------AI-------------------------------------------------------------------------------------ED-VKA-YGNN------------E-----DALG----------------RDN-------------------------E-TDD---V---E---------------FL-G----A----------G---L-----------------------------------------------------------------------ET----STFE-P-LD-K--------I-----------E------------------------------TNTN-------V--------------M--------------K-P------------------------------IE--------------------------------H----------------------------L------------------G---------E-----------------------------V------------------------------------------------------K-S-----------------------L-G-SGDFDD-G*
>jgi|Chaten1|17389|CTEN210_17401
M--------------------------------------------------------------------------------------------------------------EF-SD---AELE-L-------------------------------------------------------------------------------------------------------------------------------------------------------------------------------------------------------------------------------------------------------------------------------------------------------------------------------------------------------------------------------------------------------------------------------------------------------------------------------------------------------------------------------------------------------------------------------------------------------------------------LTT--S--TV------------------------------------------------------------IA-TTF--KF-YGSIFLICFTVFLVL-R--A-----K---L-----PS--IYTYNS-----------------------VH--------ED--------------------------------------------------------------------------------QV--------------T---------------------------------------------------------------------------------------------------------------------------------K-------------------LS-----------------------------------------------------------------------------------------------------------------------------------------------------------------------------------------------------------------------------------------------------------------------R--D-R-------------------------------------------------------------------------------------------------------------------------------------------------------------------------------------------------------------------------------------------------------------------------------------------------------------------------------------------------------------------------------------------------------------------------------------------------------------------------------------------------------------------------------------------------------------------------------------------------------------------------------------------------------------------------------------------------------------------------------------------------------------------------------------------------------------------------------------------------------------------------------------------------------------------L-G-RV------------------------------------------------------------------------------------------------------------------------------------------------------------------------------------------------------------------------------------------------------------------KW------------------------------------------------I-----Y-----------------------------------------K------------------------------------------------------IFKHSDEEL--------------------------------FESC--------GLSAIVYLRFL----RLGLKLSAW------G-V-FNSIYLLPLMVYG-----CKS---ET-----------------------------------------------------------------------------------------------------------------------------------------------D-----------------------------E-----C--------------------------------------S---NLI-DR-------------INK-A--SL--GNIS--S----------------------------------------------------------------------------------------------------------------R--N-PSL------LGTTVASYILFGKAMHYIFKEFR--W-FTKWRHKFCI-------Q--P--T----------------------------------------------------------------------------------------------------------------------------------------------------------------------------------------------------------------------------------------------------------------------------------------------------------------------------------------------------------------------------------------------------------------------------------------------------------------------------------------PDN--------------YTVYVGHIPKR------------------------------------------------------------------------------------------------------------------------------------------------------------------------------------------------------------------------------------------------------------------------------------------------------------------------------------------------------------------------------------------------------------------------------------------------------------------------------------------------------------------------------------------------------------------------------------------------------------------------------------------------------------------------------------------------------------------Y-------RS---------------------------------------D-V----------------------------------------------------------------------------------------------------------------------------------------------------------------------------------------------------------------------------------------------------------------------------------------------------------------------------------------------------------------------------------------------------------------------------------------------------------------------A-L-TEW--------------------------------------------------------------------F---------------------------------------------------------------------------------------------------------------------------------------------------------------------------------------------------------------------------------------------------------------------------------------------------------------------------------------------------------------------------------------------------------------------------------------------------------------------------------------RS-IFS-H--------------------------------DDV--------L----------------------EAKI-ALDIR-----------------------------------------------------NLEKKVA-----------------------------------------KR-----------------------ETVVD---NLEHALNIK----ANK--------------------SY---V--------------------------------------------------------------------------------------------------------------------------------------------------------------------------------------------------------------------------------PR--N--------------------------------------------------------------------------------------------------------------------------------------------------------------------------------------------------------------------------------------------------------------------------------------------------------------------------------------------------------------------IRSL--RK----------------------------------------E-LHKLNQEISN-------VIGQIDEAKLKEKKKFLRDMVEANLAGGLSDSNLSQASSVANMVHALMTPDDRRSRLKKFSQGSRHLTA----------------RT-------------------------L-------DL---------------------------------------------------------------------------------------------------------------------------------------------------------------------MDS----------------------S---D---------------V-----------------------------------------------------N-----------------------------------------------------------------------------------------I--NI---P-A--D-------------------------------FG-----------------VN-----------------------------------------PG-IE-LD------------------------P-S---L---------------------------------------------------------------------------------------------------------------------------------------------------------------------------------------------N--------------------------------------------------------------------------------------------------------------------------------------------------------------------------------------------------------------------------------------------------------------------------------------------------------------------------------------------------------------------------------------------------------------------------------------------------------------------------------------------------------------------------------TI-N-SLD--------------------------------------------------------------------------------SGDVVITLPSESSQVDLNG-L---D----T---------------T------------------------------------------------------SH------SDENM-G----------------H-------------------------K-K--------SP-T-----------------F---DS------------------------------------------------------------------------------I---------D------------T--------D-------------------------------------------------------------------------------------------------------------------------------------------------A----------------------S----------MN--------------------------QVFH---GTDVERAINFDTSLVIQ-E-------------D-------------------------------------------------------AE-----------------------------------------------------------------------------------------------------------------------------------------------------------------------------------------------------------------------------------------------------------------------------------L-------Q-------P--------------------L-----R-QR------R--------------------------------------------------------------------------------------------G------K-LA------------NGK--D-------H---------------------------------------------------------------------------------------------------KR------HHTFGSFGAATT---------------------------------------------------------------------------------------------------------------------------K-----------S--V-------------------------------------------------------------------------------------------------------------------------------------------------------------------------------------------------G--------------------------------S------------------A-KK--SL-G-T----L---------G---------------------------------------------------------------------------------KGV-------------------------------G-----NAGIHVGKNMQ-AA---------------------------------------YG--K---------------------------------T------------------------------V-------G----------------R-------------------L-----------GK--------------------------------------S---------------V-AQSKLGKTVAGTVNQSVVVMKKGAEKTVKKAMINTKDLAVYSAHIAFKASNR-----------V--A--RL--IVHG--DDGA---------------------------------------------VLESGFVTF-SNLSTKQQSLQV--------------------VHH----------------E--------------------------------------------------------KP---F--KFHVKDAP-LP-------RDIIWD-------NVGKP-------------------H-EEIQFSFWLAQAATVALLLFYTVPVAFFT-SLSEA-QSLKDL------L----------------------------------P---TLENTIE-KN-PW-IE-PFLAQLSP-VLL-VI-L-I-AVLPAILSLIC-KYEG-HIGQNELK-ASMMTKLASFMIIQIFFV-QAIS-------GS-IFDS-L---------ND----M---L------N---S--PS--KVVNLLATAIP-KQ-VKSFIQFVLVQMFMGCSVEVL-RLIR-VA---LGFARSR-IG----PN-L--T--------E-K--------E-------------------------------------------------------RK-----------------------------------KK----------------------------------------------------YL-FL----EP-LS-SPE----EIEYPMLYSE-LALYFMVNLVYS-NIAPIMSYFMVFTFSVLSVVYRHQ---------------------------LIYIYSKEG-DKG--GQ-LWPVMIHLLIVCIYVS-EITL-------------IGILIL-KEGIIAGA----------LMV-P--LFVFTVL-F--TFYIQNQHFR-CTKFVPS--TI-TK-EEDL----KNY----------------G-----------------------------------------------------------------------------------------------------------------------------------------------------------------------------------------------------KLDISF-LHNQ------------------------------------------------------------------------YLQ-PALKVK----------------M----------------------------L--FPD--N---------D---------------------------------------------------------------------------------IS-E-VD-VE-----APGTPLEKFQAANRLIQAANRLHTDKQKLHGLETVESKEYESDNSDSPSKTPNMRNTSIHRFNSSENDGVDTED-DV--YQTPNHESNIPRKSSRSRSSSASDIS----------------YDK-------------------------L-EDE---E---N---------------DT-N----KTCNEGIIVQDT---K-----------------------------------------------------------------------RR----KSSE-S-ND-S--------G-----------L------------------------------SYDI-------S--------------Q--------------D-N------------------------------NN--------D-G-----------------R-DEE---------------------------AT------------------G---------Q-----------------------------S-----------------------------------------S-----L------E-N-----------------------L-L-SELSFQ-F*
>jgi|Cyccr2_2|529|CCRYP_008971-RA
M--------------------------------------------------------------------------------------------------------------DE-IM---ALAG-S----------------------------------------------------------------------------------------------T-----------------------------------------------------------------------------------SS----------P-------------------------------------------------------------------STA---------------------------------------------------I---------------QI---P--Q--------------------W--MIELHQFRQQLFLRV-----IEPIIEFILGPSSTA------------------------------------------------------PSHVPHDLTL-SHEF---FTNP-------QGQHASAEHRR----------L--------------------G---F---------------L-PS--YIE----DA----S--------S----F-H--------------------A--TS-MS--F--AT------------------------------------------------------------LT-MMY--IF-MVIILLVFLSCFYHN-Q--K-----T---S-----PL--FVSPRR-----------------------HR--------LP--------------------------------------------------------------------------------KL--------------T---------------------------------------------------------------------------------------------------------------------------------P-------------------PP-----------------------------------------------------------------------------------------------------------------------------------------------------------------------------------------------------------------------------------------------------------------------L--P-V-------------------------------------------------------------------------------------------------------------------------------------------------------------------------------------------------------------------------------------------------------------------------------------------------------------------------------------------------------------------------------------------------------------------------------------------------------------------------------------------------------------------------------------------------------------------------------------------------------------------------------------------------------------------------------------------------------------------------------------------------------------------------------------------------------------------------------------------------------------------------------------------------------------------D-G-AF------------------------------------------------------------------------------------------------------------------------------------------------------------------------------------------------------------------------------------------------------------------SW------------------------------------------------V-----K-----------------------------------------I------------------------------------------------------CLFISDEEI--------------------------------IHKV--------GFDALIFLRFH----RLALRCIVK------MSV-FSFLVLMPLNFTG-----GGK---AK-----------------------------------------------------------------------------------------------------------------------------------------------A--------------------N--------D-----L-----K---G---YV----------------------DS---LLF-TD-------------FLR-F--SM--ANIS--S----------------------------------------------------------------------------------------------------------------G--S-NLL------WIHCFAAYLLTIIVVNELLTEYN--A-YSSIRHRYLL-------S--K--E----------------------------------------------------------------------------------------------------------------------------------------------------------------------------------------------------------------------------------------------------------------------------------------------------------------------------------------------------------------------------------------------------------------------------------------------------------------------------------------PHL--------------RTVLVSNIPRH------------------------------------------------------------------------------------------------------------------------------------------------------------------------------------------------------------------------------------------------------------------------------------------------------------------------------------------------------------------------------------------------------------------------------------------------------------------------------------------------------------------------------------------------------------------------------------------------------------------------------------------------------------------------------------------------------------------L-------RS---------------------------------------P-R----------------------------------------------------------------------------------------------------------------------------------------------------------------------------------------------------------------------------------------------------------------------------------------------------------------------------------------------------------------------------------------------------------------------------------------------------------------------K-I-GTY--------------------------------------------------------------------F---------------------------------------------------------------------------------------------------------------------------------------------------------------------------------------------------------------------------------------------------------------------------------------------------------------------------------------------------------------------------------------------------------------------------------------------------------------------------------------RQ-VYP-E---------------------------------AV--------K----------------------SVTI-CQNLL-----------------------------------------------------YLENLVA-----------------------------------------ER-----------------------TGVLA---QIEKELLVL----CRY--------------------EK---R--------------------------------------------------------------------------------------------------------------------------------------------------------------------------------------------------------------------------------KL--L-------A------RDHLTY------------------------------------------------------------------------------------------------------------------------------RIT----TAFR--SC----------------------------------------------------------------------------------------------------------------------N-V-----------C-E--K----IG-V--------------ID-E-----A----------------------QERISKL--YV----------------------------------------R-LEEMNKQIEQ-------EQAR-------------------------------------------------RRRV-----------M----------------RY-------------------------M-------DK---------------------------------------------------------------------------------------------------------------------------------------------------------------------MSS----------------------G---E---------------G-----------------------------------------------------R-----------------------------------------------------------------------------------------E--DI---D-Y--T-------------------------------LA-----------------SS-----------------------------------------F--DARES------------------------P-A---W---------------------------------------------------------------------------------------------------------------------------------------------------------------------------------------------K--------------------------------------------------------------------------------------------------------------------------------------------------------------------------------------------------------------------------------------------------------------------------------------------------------------------------------------------------------------------------------------------------------------------------------------------------------------------------------------------------------------------------------RA-L-TNR--------------------------------------------------------------------------------RN----------------H-A--AA----F---------------S-------------------------------------------------------S------AAGESCR----------------TA------------------------Y-R---------P-P-----------------A---IG------------------------------------------------------------------------------A---------P------------R--------N-------------------------------------------------------------------------------------------------------------------------------------------------A----------------------N------G---TIA----------A----------KSEKQTAV-Y---------------S--------------------------------------------------------------------------------------------------------------------------------------------------------------------------------------------------------------------------------------------------------------------------------------------------------------------------------------------------------------N-------D-------N--------------------R--------E------G----F-----G------Q----------------------------------D-----------N---HQ-----------------------------I-IS-------------EP----------G---------------------------------------------------------------------------------------------------TI------A---------RK---------------------------------------------------------------------------------------------------------------------------A-----------K--F-------------------------------------------------------------------------------------------------------------------------------------------------------------------------------------------------A--------------------------------K------------------A-KQ--AI-K-R----Y---------S---------------------------------------------------------------------------------GTI-------------------------------R-----D---------E-SL---------------------------------------FG--R---------------------------------S------------------------------L-------T----------------D-------------------L-----------TS--------------------------------------L---------------T-EE--------------------------------RV---------------------------S--Q--FG--SIED--HLNE---------------------------------------------VTDKAFVVM-RTYTASTIAIQS--------------------MHS----------------S--------------------------------------------------------KP---G--SMEVSTAP-EP-------RDILWE-------NIYLS-------------------K-GARRTREFAAEFLCLFLIAFYVVPVALVS-LLVSE-SALISI------S----------------------------------P---RLNQLDK-AS-AI-FS-AAIATVQP-MSL-VG-I-Q-MLLPPLFIRIS-QSEG-ILSFSEAQ-MKAFSRYFTFQVLNIFLV-TSIA-------GS-IFDT-L---------AI----I---I------D---T--PE--SAFEMLGNSLP-RM-SSFFVSFVTIKTFIGLGVEIS-RVVS-IM---QSTILLV-LF----PN-T--T--------L-R--------A-------------------------------------------------------KR-----------------------------------ST----------------------------------------------------RF-AM----RA-ID-DPG----WFTYHKVLAQ-DMLVVVISVVFA-VVAPIVLIPCALFCFVSRIIWTHQ---------------------------FLYVYESAF-ETG--GL-FWPKIFRRFVFGLLIA-QATI-------------TGQFIL-KDARHEAY----------ATI-A--LMFLTYV-F--LRSTRARYDA-TTKNLPL--EV-AT-VMDI----SMG----------------H---------D---E-E-I-KQQR-------RNE------------------------IK---------------------------------------------MQQIRLHSGDKTSILTKTAG-KHNNTD------D---RG---------------DD---------------------------ESLGNL----IGDSDP-FEFA------------------------------------------------------------------------YVQ-PVLRAT----------------P----------------------N-----A--RPE--Q---------P---------------------------------------------------------------------------------FP-P-EQ-LG----------------------------------------------------------------------------REE---VLFGSS-------------A---GSTVG----------------L-I-------------------------G-EEA---V---Y---------------DD-S----A----------T---V-----------------------------------------------------------------------RV----KYHN-Q-HD-R--------R-----------L------------------------------LNRW-------W--------------K--------------D-Q------------------------------LK--------R-HGQQRLF-H-I----L--I-GEE----------------------------S------------------G---------T-----------------------------L---------------SC-------------------HEA--------P--------P-----------------------P-D-SRNGEL-V*
>jgi|Cyccr2_2|11833|CCRYP_007266-RA
M--------------------------------------------------------------------------------------------------------------NS-NS---TTQI-K-----------------------------------------------------------------------------------------N----A-----------------------------------------------------------------------------------TN----------A-----------------TA------------------------------------------------------------------------------------------------------APS--------------A---STLP--------------------FASPSQFPSLPPSMFPSASPSLFPSPS-------------------------------------------------------------------------------------------------------------------L--------------------F---P-S------------LS-PT--D-K--PVSS----S--------T----IFS--------------------R--SEGMT--L--QA------------------------------------------------------------IG-FTL--GG-GLCVTLFATIAFGIAVS--R-----R---------ST--NIAPRC-----------------------TA--------RH--------------------------------------------------------------------------------PN--------------T---------------------------------------------------------------------------------------------------------------------------------I-------------------YRSRKDI------YDKAKKGKRKANRQSLSKRNTRTRTAAKSQQPNAVDETNKTTNKNTRISSTPLKTARQATRKSTAIATKLVTGLDLDGLCAAEQKQHVEEEEEQRREFVNNAIGQPVYVGAGARRRE-SSQHPKTSEHPSGSRSEGRTNSDSYDEIMVRTNSGSRLSSGHGDMVVRTAHSNTSGSRIRSEHGMKVQGKLYDVDAGVAVDELGNEISATNNEQDYVNEGAIDFEIDN--NDQFI----------------HPQD--R-G-------------------------------------------------------------------------------------------------------------------------------------------------------------------------------------------------------------------------------------------------------------------------------------------------------------------------------------------------------------------------------------------------------------------------------------------------------------------------------------------------------------------------------------------------------------------------------------------------------------------------------------------------------------------------------------------------------------------------------------------------------------------------------------------------------------------------------------------------------------------------------------------------------------------N-P-FL------------------------------------------------------------------------------------------------------------------------------------------------------------------------------------------------------------------------------------------------------------------GW------------------------------------------------I-----P-----------------------------------------W------------------------------------------------------TLHLSYDRM-LRGIPGTGTRDG--------------GMGGKLLGV--------NLDAVVLFRFH----DLCLRVTAM------ATF-LCVCIILPINLSA-----CGF---DD-----------------------------------------------------------------------------------------------------------------------------------------------E--------------------Y--------C--------------------T----------------------QH---ANL-TN-------------YGR-T--TI--ANII--QTT--------------------------------------------------------------------NTT------------------NVESQNFQFWTAFFWTHSSVSH--L-IRL------YAISICTWLITYYTLKNIKREWR--E-NLVLRRVYYL-------E--A--DH---------------------------------------------------------------------------------------------------------------------Y------GNRQSELEKTIY----N--PH-A---------------DDTDEESAASDDGDDDDAMD---IR-------TRRA----------------IN---KGQNP-NTKPKYKCRQPWIPHPEHRDTIPN------------------------------------------------------------------------------------------------------------------------------------------------------------------------------------------------------------------------------IEL--------------YSVLVGGLPSL------------------------------------------------------------------------------------------------------------------------------------------------------------------------------------------------------------------------------------------------------------------------------------------------------------------------------------------------------------------------------------------------------------------------------------------------------------------------------------------------------------------------------------------------------------------------------------------------------------------------------------------------------------------------------------------------------------------P-------TEV-VNTE-DIE---T----------A-IGF-SKRASIDWQL-A----------------------------------------------------------------------------------------------------------------------------------------------------------------------------------------------------------------------------------------------------------------------------------------------------------------------------------------------------------------------------------------------------------------------------------------------------------------------V-A-TTF--------------------------------------------------------------------F---------------------------------------------------------------------------------------------------------------------------------------------------------------------------------------------------------------------------------------------------------------------------------------------------------------------------------------------------------------------------------------------------------------------------------------------------------------------------------------DH-CVP-N---------------------------------QPG--FSSSVV----------------------AVTI-LPAAP-----------------------------------------------------ELAKAWR-----------------------------------------KW-----------------------YAAAA---ALRRLRFIR----SII--------------------NE---KRYY-D-ID-----------------EVGE--GD---E-------E------------------------------------------------------------------------------------------------------------------------------------------------SAKNSTK--------EVV----A----NDLHSEHTPT--R-------D------A----P--------------------------------------------------------------------------------------------------------------------Q--------SRPR----V--T--FL--------------------DD---E---------------------T------ASN------------------------------------RFY----D-SE--------MKRQISQ-Y-----------R-Q--T----YG----------------PS-E-----DV------SDLDYRIF-RSLNYGPEQQAVY--SREMAQGAAACCPNGC--CEGRVRR-Q-PIDRLLEMEEATIER-LENAQYQLQC-------AQMQ-------------------------------------------------AAVS-----------I----------------VD-------------------------K------GDT---------------------------------------------------------------------------------------------------------------------------------------------------------------------PHK----------------------K-G-K---------------S-----------------------------------------------------F-----------------------------------------------------------------------------------------D--ET---E-M--M-------------------------------LQ--------NTESTMKNSPI------------RSTAQGVATNYSPNCEGVELPTLDEIFSSSNDGID--------------------------S-V---D--------------------------------------------------------------------------------------------------------------------------------VQPKCQDIISNAGNQGGKLLSKSLSNDSNLSYRNKTLAVETSRSKDSDASSKV-NNNSR------------------------------------------------------------------------------------------------------------------------------------------------------------------------------------------------------------------------------------------------------------------------------------------------------------------------------------------------------------------------------------------------------------------------------------------------------------------------------------------------------------------------------------------------------------------------------------------------------------------------------------------------------------------------Q-------------------------------------------------------S----------T-S----------------SA------------------------L-R---------T-I-----------------N---EH------------------------------------------------------------------------------S--------SD------------P--------R----------------------------------------------------------------------------------------------------------------------------------NVSSPTPNFDIS-SPS---------------------S-----I-F---PNS----------L----------GGSILRMT-S----------------EGRF-VFN-TT-ITD-NDD------------------------------------------------------ES-----------------------------------------------------------------------------------------------------------------LSSSALNATSFGMNNTEQDI-LS---------------------------------------------------------------------------------------------------------------------------------------P--NE-------S-------S--------------------L-----R-RR------T----L-----T------G--Q-----------------------S---SKTVK-----------S---------D-----------------A------E-QT------------KAS-NQ-------W-----------------------------------------------------------------------------------------------------------E---------QV---------------------------------------------------------------------------------------------------------------------------K-----------N--IL---------RKDDV--------------------------------------------------------------------------------------E-----------G----Q-TE-----------------------------S---------AK---NK------P-----------EI---ETG------------------------------VWT------------------M--P--SF-KST----A---------S---------------------------------------------------------------------------------SLR-------------------------------R------------------N---------------------------------------II--S---------------------------------H------------------------------L-------K----------------A-------------------I-----------GR---------------------------------------W--------------T-KV-------------------------------------------------K-----------T--SDNI----LTK--KLAK---------------------------------------------DSTYAVVTF-SSRQAAVAARHC--------------------LAD----------------G--------------------------------------------------------RG---VHRWLSLETVP-VPPLADAAPFDLITCRGCCRPVTLNLN-------------------Q-NQLMIRRYIALASLVSIYIFYTIPITTAQ-KVVEP-SNLQTT------L----------------------------------P---GFYNLFN-NS-SF-LSADIVSGLISGLLY-TA-F-F-ALCPVMFKMIA-NAGSQATSVQEAE-KYALNYYWYFMLTTAFVF-TYIA-------DA-AIDI-W---------YHS--NV---E------Q---S--LS--ELVTNIANATP-LRTSATWLNWIIVRTTMTLPLQYMLQINT-FI---FGCIGWK-CC-------------------A-R--------C-------------------------------------------------------T---------------------------------------------------------------------------------------------------MG--G-GPG---GPIPY-RIYID-GGVVFVCVIALA-PQSPLVAPMALLYYVVCTPLWRRN---------------------------CIFMYRPKF-DSG--GE-RWPFLSDVMITSLYMG-QFLL-------------TLQMAL-RDAFGPAL----------FAG-L--PAIPTYL-Y--RNYLHKRFKR-AYQDAGL--LQ-TS-LLDG----WDN----------------T---------I---P-S-S-VEK--------REE------------------------FR------------------------------------------------------------------------------------------------------------------------------------------KFLVDA-HKAA------------------------------------------------------------------------YIP-VCIAGGA-------TNILTAEPA----------------------V-----V--IPN--E---------N---------------------------------------------------------------------------------DD-M-I---G----------------------------------------------------------------------------Y--------SDL--------------------TS---------------S--L------------------------K-PELL-INSPGSP----YF-GDQAPIFQPA-R----G----------S--QR-----------------------------------------------------------------------ES----EEF----TA-A--------T---LQT-NRGAC------------------------------MRRA-------M------SFS----TP--------------R-S----------------------------S-LA--------------A----------Q--N---Y----------------------------A---------------DSGGPGMTTNGTET---------------------NKQNLFSQK--------WQRAQEEIE-------------------------S----L------SIQ-----------------------N-E-DPGCTQ-Q*
>jgi|Cyccr2_2|12728|CCRYP_012233-RB
M--------------------------------------------------------------------------------------------------------------NQ-QQ---IEFQ-Q----------------------------------------------------------------------------------------------Q-----------------------------------------------------------------------------------QQ----------P-----------------GY------------------------------------------YV----DNQ-QQQFE-------Q-N----VQS---M-----F-----------------GIGQQ-SPNE----------------------------------------------------------------------------------------------------------------------------------------------------------------------------------M--------------------A---G-Y------------NY-ND--P-Y---YDP----Y--------A----M-P--------------------R--TKDVD--T--SA------------------------------------------------------------FL-TAL--CF-NAIVFVILMGSYELF-K--R-----W---F-----PS--VYSPRN-----------------------IT--------KT--------------------------------------------------------------------------------PT--------------SP-IEG-----G------------------------------------------------------------------------------------------------------GV-GT--S-SSPSA--A-------------------VN-----------------------------------------------------------------------------------------------------------------------------------------------------------------------------------------------------------------------------------------------------------------------M--D-G-------------------------------------------------------------------------------------------------------------------------------------------------------------------------------------------------------------------------------------------------------------------------------------------------------------------------------------------------------------------------------------------------------------------------------------------------------------------------------------------------------------------------------------------------------------------------------------------------------------------------------------------------------------------------------------------------------------------------------------------------------------------------------------------------------------------------------------------------------------------------------------------------------------------R-I-PL------------------------------------------------------------------------------------------------------------------------------------------------------------------------------------------------------------------------------------------------------------------GW------------------------------------------------V-----Q-----------------------------------------G------------------------------------------------------VARASWSAV--------------------------------RNSG--------GLDSYMFLRYV----RLCFSITFT------SAI-WGMVVLWPVYASS-----DGG-------------------------------------------------------------------------------------------------------------------------------------------------------------------------------------------------------------------------------------A-EG-------------WYF-L--SM--ANVS--Q----------------------------------------------------------------------------------------------------------------G--S-AKL------WAPTVFIWLQTFYVLFLMNEEYK--H-YLECRVDFLA-------R--G--EG---------------------------------------------------------------------------------------------------------------------MV-----T--------------------------------------------------------------------------------------------------------------------------CQ------------------------------------------------------------------------------------------------------------------------------------------------------------------------------------------------------------------------------QHM--------------YSLIVERIPHE------------------------------------------------------------------------------------------------------------------------------------------------------------------------------------------------------------------------------------------------------------------------------------------------------------------------------------------------------------------------------------------------------------------------------------------------------------------------------------------------------------------------------------------------------------------------------------------------------------------------------------------------------------------------------------------------------------------L-------RS---------------------------------------D-R----------------------------------------------------------------------------------------------------------------------------------------------------------------------------------------------------------------------------------------------------------------------------------------------------------------------------------------------------------------------------------------------------------------------------------------------------------------------A-L-YDY--------------------------------------------------------------------F---------------------------------------------------------------------------------------------------------------------------------------------------------------------------------------------------------------------------------------------------------------------------------------------------------------------------------------------------------------------------------------------------------------------------------------------------------------------------------------NR-LFP-G---------------------------------KV--------H----------------------SAAV-VLNLP-----------------------------------------------------DLERVSQ-----------------------------------------NR-----------------------KRVLR---RLEKSMVRL----EVT--------------------GK---R--------------------------------------------------------------------------------------------------------------------------------------------------------------------------------------------------------------------------------PF--H-------V------V----G------------------------------------------------------------------------------------------------------------------------------RKR----I--R--CC--------------------GI---E---------------------S------API----FSGF---GGR-------------------T-AS--------P---------------N-D-----------L-NNIS----DP-K--------------KG-E-----R----------------------VDSINYY--TR----------------------------------------K-LTVINEKLAK-------MQHE-------------------------------------------------KIEF-----------A----------------QR-------------------------G-------ND---------------------------------------------------------------------------------------------------------------------------------------------------------------------QVR----------------------A-------------------------------------------------------------------------------------------------------------------------------------------------------------------S--WI---S-D--A-------------------------------IG-----------------RV-----------------------------------------S-------------------------------T-A---A---------------------------------------------------------------------------------------------------------------------------------------------------------------------------------------------G--------------------------------------------------------------------------------------------------------------------------------------------------------------------------------------------------------------------------------------------------------------------------------------------------------------------------------------------------------------------------------------------------------------------------------------------------------------------------------------------------------------------------------TT-F------------------------------------------------------------------------------------------------------------E----T---------------H-------------------------------------------------------P----------D-G----------------DD------------------------L-L---------S-G-----------------F---R---------------------------------------------------------------------------------------------------------------------------------------------------------------------------------------------------------------------------------------------------------------------------------------------------------------------------------------------------------------------------------------------------------------------------------------------------------------------------------------------------------------------------------------------------------------------------------------------------------------------------------------------------------------------------------------------------------------------------------------------------------------------------------------------------------------------------------------------------------------------------------------------------------T-----------------------------------------------------------------------------------------------------------R---------RR---------------------------------------------------------------------------------------------------------------------------K-----------P--------------------------------------------------------------------------------------------------------------------------------------------------------------------------------------------------------------------------------------------------------------LL-FVI----L---------D---------------------------------------------------------------------------------RLG-------------------------------V-----D------------F---------------------------------------IC--G---------------------------------G------------------------------L-------N----------------F-------------------I-----------Q----------------------------------------------------------Q-------------------------------------------------N-----------I--D--EV--VDSV--VGAT---------------------------------------------MSSTGFITF-KDLQTVTCAVKT--------------------PLF----------------D--------------------------------------------------------KP---D--VLVVSMAP-EP-------RDLIWE-------NAHVN-------------------L-GWSKGREWTANMLLGLGAILWSIPVASIQ-ALATA-DQIATV-----------------------------------------P---GMAWISTLNG-GS-VA-GFVNGYLPVVLL-LL-I-I-MILPGIFYAVALHYED-RKTQSDIQ-KSIIGRYFYYQIANIY-V-TVTA-------GS-ILES-L---------GE----I---I------E---H--PS--NVLAILGKSLP-NV-VGYFATFIMTKILAGLPLILL-RGGA-LL---RTIFIRL-CF----RQ-KYLT--------P-S--------E-------------------------------------------------------V---------------------------------------------------------------------------------------------------DE-AL-HPEN-WSQILYGWEYPN-LLLVIVICFTYS-CISPVILPVGAAFFLGAWLVYKTQ---------------------------ILTVYRPSY-ESG--GT-MFPMACHRTLIGLVCG-QLTL-------------IGYTVM-REGFYQAL----------VMF-P--LPLIAIK-M--MNVFKNLYVA-PGTCISI--ER-AV-ELDA----RRN----------------V-------------------------------------------------------------------------------------------------------------------------------------------------------------------------------------------------------YTSF-SPDV------------------------------------------------------------------------YRQ-PVLTEK----------------M----------------------------A--EPQ--I---------P---------------------------------------------------------------------------------RS-L-FS-ST----------------------------------------------------------------------------I------------------------------------------------------------------------------------------------------------A----V----------G--------------------------------------------------------------------------------------------------------------------------------------------------------------------------------------------------------------------------------------------------------------------------------------------------------------------------------------------------------------------S-------------------------G----S------N-L-----------------------Q-L-GASGKI-V*
>jgi|Cyccr2_2|14015|CCRYP_005069-RA
[truncated: 1,167,015 more chars]
