# Supplementary material for: Channels of Evolution: Unveiling Evolutionary Patterns in Diatom Ca2+ Signalling
Source: Plants (Basel). 2024 Apr 26;13(9):1207. doi: 10.3390/plants13091207 (PMC11085791; doi:10.3390/plants13091207)
Supplement: Supplementary file 1 [file plants-13-01207-s001.zip › Supplementary Data S3 TPC alignment.fasta]

>Aphanomyces_invadans_gi|673049623|ref|XP_008878772.1|
MHQRGGGR-----------------------------------------------------------------------------AMD------------------S-------------------------------------------------------T-----PLL------------------------------------------------------------------------------------------------------------------------------------------------------------------------------------------------------------------------------------AK----------------------------------------------------------------------------------------------------------------------------------------------------------------------------------------------------------------------E--------------------------------------------------------------------------------------------------------------------------------------------------------------------------------------------------------------------------------------------------------------------------------------------------------------------------------------------------------NDDMLFSASWLVEDAFLCVS-R-P--EPVR----TP-------------L-A-H-RI--------YVVH-SK-----L---------AF-VGRYV-LYVLIGL-AFVQTPHW----------CDE-SKP-----------------FPC------------------------------G-DPADVATPMTFQMNY-LSTA-QSQTLEATCLFLLL----VNVLV--PFAYL-HER---F-------------------------------------------LV-R------------------H------ESRVELVLL-V----VSLVDLSLSA----VL-------------------------P---ET--------------YAP-IAHLHIHDYVRIALLV--TTHT--------SLRRSLRKILLVLSEIYSILSLVFVFILFYAWMSIVLFSG----TP-------EGDAQMPNMTTACWHFYVLLTTSNFPDIMMPAYNANRATC-LFFMLFICFGLFFLMNVVLAVIFNN-------------------FARYTEAETKLRHGIRETKLTQAFHLLATHT---------------------------------------TRFSRDG----ASADGIAL-DVCVR-----------------MFD-ELNR-CKHVSHIQKAKMR---QVFAAL------------------------------DT-----N----------------------------------G-----------------------DNQIQLGEFLQTCDVLETLLFADDV------------------------------------------------------F-----QS---------------------------------------EVEVWCPA-V-VHASWYVALDRVIRSQY---------FE----------------WIVDAALVLNAVLVVIES------SGVI-YGNT-SAD-----D--H----WDG---WDRFEVAFT-TLYVLEMTAKI---VLDGMR-R--------Y-WAS-------------------VKNRFDCII---TVAVVAVDM---VAY---IG-S------------------------------------------------A-S---------------PSPQLVR-VFLIARCLRLFRLIINVRGYRLIFTTWFRLLRFGMHLLLLLFCHMYMFALLGNQLFGGRISPA-GMRT------------A-FPDDPYTQ-ADYMANNFNDMPGAIVTLFELILVNNWVVIAGGHVAVTS----TY-ARWFFIAYHVLGVTF----------------------------------------------------------LLNLVVASILDAFLDEYKTEHAKTV------------------------------------T-E----------------------------------------------------------------------V-------------DG-TD-------------F------T-------------------------------------A--------------------------------------------------------------------------------------------------------------------------------------------------------------------------------------------------------------SP-WID-R-NAAGRV-----------------------------------------------------------------------------------------------------------------------------------------------------------------------------------------------------------------------------------------------------------------------------------------------------SRD----------------------------V-G-PL-A--S-----T-L-QH-R--------------------------------------------------------------------------------------------------------------------------------------------------------------------------------------------------------------------------------------------------------------------------------------------------------------------------------PNY---------------------------------------------------------------------------------------------------------------------------------------------------------------------------------------------------------------------------------------------------------------------------------GTSKVS-------------A
>Arabidopsis_thaliana_gi|4206210|gb|AAD11598.1|
MEDPLIG-----------------------------------------------------------------------------------------------------------------------------------------------------------------------------------------------------------------------------------R-----------------------------------DSL-----G-----------------------G-----GG---------------------------------------------------------TDR------------------V-RR-S----EAI----------------------------------------------------------------------------------------------------------------------------------------------------------------------------------------------------------------------T--H--G----------------------------------------------------------------------------------------------------------------------------------------------------------------------------------------------------------------------------------------------------------------------------------------------------------------------------------------------------TPFQKAAALVDLAEDGIG-L-P--VEIL----DQSS---FG------E-S-A-RY--------YFIF-TR-----L---------DL-IWSLN-YFALLFL-NFFEQPLW----------CEK-NPK-----------------PSC------------------------------K-DRD--YYY-LGELPY-LTNA-ESIIYEA------------------------SSRI--F-------------------------------------------WT-S------------------R------LNLVKVACV-V----ILFVDVLVDF----LYL-------------S----------P---LA--------------F-D-FLPFRIAPYVRVIIFI--LSIRQRCADHVMELRDTLVLLSGMLGTYLNILALWMLFLLFASWIAFVMFED----TQ-------QGLTVFTSYGATLYQMFILFTTSNNPDVWIPAYKSSRWSS-VFFVLYVLIGVYFVTNLILAVVYDS-------------------FKEQLAKQVSGMDQMKRRMLEKAFGLIDSDK---------------------------------------NG-------------EIDK-NQCIK-----------------LFE-QLTN-YRTLPKISKEEFG---LIFDEL------------------------------DD-----T----------------------------------R-----------------------DFKINKDEFADLCQAIALRFQKEEV------------------------------------------------------------PS---------------------------------------LFE-HFPQ-I-YHSALSQQLRAFVRSPN---------FG----------------YAISFILIINFIAVVVET------TLDI-EESS---------------A-QKP---WQVAEFVFG-WIYVLEMALKI---YTYGFE-N--------Y-WRE-------------------GANRFDFLV---TWVIVIGET---ATFI--TP-D-----------------E---NT-------------------------F-F---------------SNGEWIR-YLLLARMLRLIRLLMNVQRYRAFIATFITLIPSLMPYLGTIFCVLCIYCSIGVQVFGGLVNAG-NK--------------K-LFETELAE-DDYLLFNFNDYPNGMVTLFNLLVMGNWQVWMESYKDLTGT---WW-SITYFVSFYVITILL----------------------------------------------------------LLNLVVAFVLEAFFTELDLEEEEKC---------------------------------------------------------------------------------------------------------------------------QG-QD-------------S------Q-------------------------------------EK-----RN-------------------------------------------------------------------------------RR-------------------------------------------------------------------------------------------R----------------------SAG--------------------------------------------------------------------------------------------------------------------------------------------------------------------------------------------------------------------------------------------------------------------------------------------------------------------SKS----------------------------RSQ-RV-D--T-LLHHM-L-GDEL--------------------------------------------------------------------------------------------------------------------------------------------------------------------------------------------------------------------------------------------------------------------------------------------------------------------------------SKP---------------------------------------------------------------------------------------------------------------------------------------------------------------------------------------------------------------------------------------------------------------------------------ECSTSD-------------T
>AtTPC1
MEDPLIG-----------------------------------------------------------------------------------------------------------------------------------------------------------------------------------------------------------------------------------R-----------------------------------DSL-----G-----------------------G-----GG---------------------------------------------------------TDR------------------V-RR-S----EAI----------------------------------------------------------------------------------------------------------------------------------------------------------------------------------------------------------------------T--H--G----------------------------------------------------------------------------------------------------------------------------------------------------------------------------------------------------------------------------------------------------------------------------------------------------------------------------------------------------TPFQKAAALVDLAEDGIG-L-P--VEIL----DQSS---FG------E-S-A-RY--------YFIF-TR-----L---------DL-IWSLN-YFALLFL-NFFEQPLW----------CEK-NPK-----------------PSC------------------------------K-DRD--YYY-LGELPY-LTNA-ESIIYEVITLAILL----VHTFF--PISYE-GSRI--F-------------------------------------------WT-S------------------R------LNLVKVACV-V----ILFVDVLVDF----LYL-------------S----------P---LA--------------F-D-FLPFRIAPYVRVIIFI--LSIR--------ELRDTLVLLSGMLGTYLNILALWMLFLLFASWIAFVMFED----TQ-------QGLTVFTSYGATLYQMFILFTTSNNPDVWIPAYKSSRWSS-VFFVLYVLIGVYFVTNLILAVVYDS-------------------FKEQLAKQVSGMDQMKRRMLEKAFGLIDSDK---------------------------------------NG-------------EIDK-NQCIK-----------------LFE-QLTN-YRTLPKISKEEFG---LIFDEL------------------------------DD-----T----------------------------------R-----------------------DFKINKDEFADLCQAIALRFQKEEV------------------------------------------------------------PS---------------------------------------LFE-HFPQ-I-YHSALSQQLRAFVRSPN---------FG----------------YAISFILIINFIAVVVET------TLDI-EESS---------------A-QKP---WQVAEFVFG-WIYVLEMALKI---YTYGFE-N--------Y-WRE-------------------GANRFDFLV---TWVIVIGET---ATFI--TP-D-----------------E---NT-------------------------F-F---------------SNGEWIR-YLLLARMLRLIRLLMNVQRYRAFIATFITLIPSLMPYLGTIFCVLCIYCSIGVQVFGGLVNAG-NK--------------K-LFETELAE-DDYLLFNFNDYPNGMVTLFNLLVMGNWQVWMESYKDLTGT---WW-SITYFVSFYVITILL----------------------------------------------------------LLNLVVAFVLEAFFTELDLEEEEKC---------------------------------------------------------------------------------------------------------------------------QG-QD-------------S------Q-------------------------------------EK-----RN-------------------------------------------------------------------------------RR-------------------------------------------------------------------------------------------R----------------------SAG--------------------------------------------------------------------------------------------------------------------------------------------------------------------------------------------------------------------------------------------------------------------------------------------------------------------SKS----------------------------RSQ-RV-D--T-LLHHM-L-GDEL--------------------------------------------------------------------------------------------------------------------------------------------------------------------------------------------------------------------------------------------------------------------------------------------------------------------------------SKP---------------------------------------------------------------------------------------------------------------------------------------------------------------------------------------------------------------------------------------------------------------------------------ECSTSD-------------T
>Cc25289
SLL------------------------------------------------------------------------------------------------------------------------------------------------------------------------------------------------------------------------------------------------------------------------------------------------------------------------------------------------------------------------------------------------------------------------------------------------------------------------------------------------------------------------------------------------------------------------------------------------------------------------------------------------------------------------------------------------------------------------------------------------------------------------------------------------------------------------------------------------------------------------------------------------------------------------------------------------------------------------------------------------------------------------------------------------------------------------------------------------------------------------------------------------------------------------------------------------------------------------------------------------------------------------------------------------------------------------------------------------------------------------------------------------------------------------------------------------------------EGIWYVHHSIQCY-------E-------KYVSHLKSSLTSYRTLWICVTTANYPDVMMPSYNEHRFMA-LYFVSYMLFSFFYLMNLVLAVAVNS-------------------YDESIADRRKYREQLSRELLTKAFELLDHEK---------------------------------------KS-------------EISR-NTVMN-----------------VMV-ILNQDIPEISKLSHDEKS---IFFAML------------------------------DK-----D----------------------------------G-----------------------SSTISLDEFLLFGKVLLLDLHAQSE------------------------------------------------------Y-----AT---------------------------------------FVEMNLPR-I-YNSRFYQRVCNIVKSDN---------FE----------------IMVDFILIMNAGIIAIQD------YPML-SGQDVTEDPKYNDG--Y--I-DTV---WESIETLFT-ILYLVEAILKI---MVNGWK-K--------Y-SES-------------------GRNLFDFVI---TVVAAIASA---YVY---YP-N------------------------------------------------S-Y---------------SNSDLIK-FIVMARVLRLGRVMFTIDAFRMIGAISLDIIPAAASVFTVLLFIAYFFSWLGMMMFGGLITRD-PRDPTA---------FKLLEANDFVV-NEYWANNFNDMFSGLNVLFNLLVVNNWTECEIGFEVVTDR---KWIVRCFFFLFHVLGVIG----------------------------------------------------------ISNVITSFIINAFFQQMKTIEQRKGWE----------------------------------E-S----------------------------------------------------------------------I-------------EG-EA-------------I------I-------------------------------------KG-----SE----------A-FF----------------------------------------------------------------DTS-------------------------------------------------------------------------------------------M----------------------VTGTE-TGV-K-NMYIAR-----------------------------------------------------------------------------------------------------------------------------------------------------------------------------------------------------------------------------------------------------------------------------------------------------IKP----------------------------QHL-DV-E--T-DERAE-L-RELF--------------------------------------------------------------------------------------------------------------------------------------------------------------------------------------------------------------------------------------------------------------------------------------------------------------------------------TRT-S-------------------------------------------------------------------------------------------------------------------------------------------------------------------------------------------------------------------------------------------------------------------------------SCDESS-------------*
>Ct8604
MSEEESE---------------------------------------------------------------------------------------------------S-------------------------------------------------------A-----PLL---------------------------------------------------------C-DAK---------------------------------------------------------------------L-----C--------------------------------------------------------------FDPSFG------TIE-HK-KRWK--ETESI-----------------------------------------------------------------------------------------------------------------------------------------------------------------------------------------------------------------------------EI--Y-------------------------------------------------------------------------------------------------------------------------------------------------------------------------------------------------------------------------------------------------------------------------------------------------------------------------------------------NEEHPSIKKAAYLLRDAVILSKST-T--TFAH---TDYLL---SSKSGTQVEDS-G-IASVSRLMRKILVH-PA-----I---------SF-AVRVC-IIGTVLL-TFFEPPSW----------CRG-ME------------------GGCEEILNKKGVPLFYTD------------DTEAKIQS--YYP-NTNTML-ISLR-DSFIAESCFVSFLF----LHTFL--CFAKD-KFSVERF-------------------------------------------FYVNVGRLELDDISKRRMRMASM------YRYIRVVTL-A----LLVKG-LVTF----YLG------------------------------------------------NPNRPYAALLRIILFI--TYSE--------GLQIEIMFVRHIIPAVVTIFVGLCMVILFYGLIGVAAFNG----TK-------EGDLHFSSLIEGVWTLFTSMTTVIYPDVMMAGYNENRWVA-LYFTSFMVLTFFFFQNLVLGTITSV-------------------YEENRGEKTSELDLAREDLCKRAFRELAADE---------------------------------------LG-------------YVTR-QQMMA-----------------IFY-ILNSDCDEIDPIPENTAE---LLFAIL------------------------------DR-----D----------------------------------G-----------------------SEQLEEEEFLLFGNIMLLEFDEYES------------------------------------------------------Y-----GS---------------------------------------NLEKHFPF-I-AEHRTYMMMKSMVNSEI---------FD----------------CFVDGAVVLNAFFVIVQS------YPML-VGQTVQEDPALKDG--L--I-NDK---WEAVQNIFA-ILFTLEMICKV---AVFGWN-R--------Y-AAS-------------------IRNIFDGAI---TVAAFIATV---YDY---IP-G------------------------------------------------T-E---------------FNGNIIR-FIMMARAFRILRFFFLVKEFRQMVKTFLGILPATSRVALLLFVVVYTWSWVGLHFFGGLITRD-PSSMYA---------AK-LEGTDFAG-AFYWANSFNDMFSGANVCFNLLVINNWNEMESGIVAVAG----KT-SRFFFLTFYIVGVMI----------------------------------------------------------VNNIVVALVVDYFLNEFKVEEDEYE-E----------------------------------------------------------------------------------------------------------------------------DM-------------L------V-------------------------------------NE-----RQ----------I-IF----------------------------------------------------------------DSD-------------------------------------------------------------------------------------------D----------------------LCTKR-RF----EKHVAR-----------------------------------------------------------------------------------------------------------------------------------------------------------------------------------------------------------------------------------------------------------------------------------------------------LNS----------------------------KFR-YT-T--Q-ASKLT-L-NKIF--------------------------------------------------------------------------------------------------------------------------------------------------------------------------------------------------------------------------------------------------------------------------------------------------------------------------------ANR---------------------------------------------------------------------------------------------------------------------------------------------------------------------------------------------------------------------------------------------------------------------------------KKGHDT-------------*
>Ct16592
MGSIEND----------------------------------------------------------------------------I-VID------------------D-E-TES------------------ND----------------------------ENF-----------------------------------------------------------------------------------------------------------------------------------------------------------------------------------------------------------------------------------------------------------------------------------------------------------------------------------------------------------------------------------------------------------------------------------------------------------------------------------------------------------------------------------------------------------------------------------------LPSNSE-----------------G--E---A-SSYFG-NFDENLES--EFGD---L------------------ATPLLDVN---G--------EEN----------D---ELQQDRQGVLSFIKSKW-------------------------------------------NK-------------------------------------------------FFHDSDSLEVAIAASYLKDHEHSRS-C-S--LSSNISEITP-------------L-Q-I-RM--------VKMR-YS---YLW---------QY--CILI-ALLCLFLASCFEGKSG----------WGS-DS-----------------------------------------------------------------NRG----A-INFSLTLSSVIIFT----IDVIM--RSIHD-MEET--N--ESSIG---------------------NNSRI-SDDESCESASE-K------------------RRLRARRWKKPLLIML-F----ANALESF-------LNM----------------------------K---------------E-G-QNEYMWSGFLKPIAFF--YVST--------KARDALTALYYVSIIVFRVIFIELFLLLSFSAMACHLYFD---------------FDAFIDLPTSFLSLFEIQTAAATPSLWIPVYSQDKSSA-IFFVLFLIICVFFVHSIVLSVVFQT-------------------YIHSMKTIRERALADRQEALMLSFTALLGGDAEAS-I--------------------------------QVS-------------CIET-AKVRQ-----------------VVK-SIR------PHYNSSKID---ALMHIL------------------------------EP-----N----------------------------------G-----------------------LTEITFQEYKIRM---------------------------------------------------------------------------------------------------------------------------------PKLLRTSLRSTRRPT-SHSVFLG----------------SLTVFVAIANVTYVMLYS------SPL---------EF----L--L--L-SNL---IFPLGGTIA-ILGLVEVCLRL---RICSCL-R--------D-LSTSR------------------HKFLDGLA---IFASLVSIF---GL----LQ-H------------------------------------------------L-F---------------DDTMGLQ-ALLLGRAIDMIRMLRVSSIFQSIVKRSGEVLPAIVGPLALVLSCLHLYTYSGMLIWGGAVSVG-Q-------------------HNDSVV-PLYDLNNFNDYPSGLLTMFNIFVVNDWQTIAGVYLYADRYSSPYI-VYPFFIGANLIGVNI----------------------------------------------------------LLNVLTAFFVGAFVTKVEKSSHRTN-S-LN--ISMSTG--------------------------------------------------------------------------------------------------------------LD-VS-----------------------------------------------------------S-----AN----------L-TM----------------------------------------------------------------NAS-------------------------------------H-SQ-------------------------------------------------EN----------------------RPNYH-IRN-R-RSYDHV----ISTITG-EED----KDLF-KK--AHE---------M--------------------------LSTFE-------RL-----S-G--R-N-KIGYL------LCTSR--------------------------D-------------------------------------------------------------------------------------------------------------------------------------------------TDRVMN-SAFKSLCG---------------------------EYL-D--M--H-ELNSI-I-TELYATLC------------------------------------------------------------------------------NSQD-GI-------E------------------------------------------I-R----KDYISK---------------------SGD-DSVMTMGA-----------------------------------------------------SLCSK-NPN---------------------------------------------------------------------IMLLV-------------------------------------------------------------------------------------------------------------------------------------------------------------------------------------------------------------------------------------------------------------------------------------VQIK-------------*
>Ec-04_001620.1
MWEGAWGSYQEGRGRRK------------------------------------------------------------------R-DGE------------------R-------------------------------------------------------V-----PLA---------------------------------------------------------P-SSG-QHASGGATDGATTPATGG------------------GSG-----G-----------------------G-----GG---------------------------------------------------------STS------------R-----S-PR------NIL--------------------------------------------SRGDSG---------------------------------------------LR--P-------------------------------------------------------------------------REAKPRSSP-KKGFLRGMMMPARLKMKHQGGGDLT--AAAAA--A--A----A-AAAA-----------------------------------------------------------------AAA-EVDSSAS---------------PRRGRAMTSMEPSDEA-----------------EMRRRAGR-SPLWALERRSSAAGYEGLPEMPKS------------------LPSIADSL---E--------AVQ----------PKRSRSV-----------------------------------------------------------------------------------------------------------RIAEMSEEDALTRAITCLEDALGYRD-P-H--YYSD-----P-------------A-S-I-RS--------YRLR-QS---RAW---------QS-GTSLA-VLAYIAA-CFLGKPP----------------------------------------------------------------------------------------------------------------------------------------------------------------------------------------------------------------------------------------------------------------------------------------------------------------------------FSADWGGMPPLSALQGEMGQTWGLFLECGCVVFFA---------------FD-MYLLYNAFMNLFALSTTVNDPDVWMPLYDR------------------------------------------------------------------------AFEALDQEG---------------------------------------TG-------------HVTR-EKIMT-----------------LLK-TIR------PHYGESKRY---MMYERI------------------------------VQ-----S----------------------------------ASLRGRPAQRRGRAEKEYE--AAEVTQVYRRDFCNNV---------------------------------------------------------------------------------------------------------------------------------VEALSLKIRTMREQN-IASTGLY----------------L-LLPLYVWNMAFVVISC------A-M---------SP----W--V--F-NTG---IFWLTLLPTSILLGASVLTEL---VMTGVR-A--------Y-FIL-------------------PWNRVKTLSLALTASGLLWFV-----------------------------------------------------------------------------------------AFTSPRD------WGSVFTEGRGNKYMITPSVFAQAGVIFTVFHLYCYLGMALYGGVVTPG-AD----------------FGDTPFANSPYYYENNFNSYPEGLVTLFELLVVNNCGSAAEASGGGDGGR--DG-SYSLFSLRFRSGLLGRSSKGASTSAGGDGGGNGASSASGEMPPPPPRPPSAQAAKDAAPGSGARNTADTADTAAATVPAVWFPDPFQQPQQ-QSGRLS-G--------------LP---------------ENEE-V----------------------------------------------------------------------VP------------ESPGA-------------S------L-------------------------------------EG-----AR----------D-LD-----------------------------------------------------------------------------------------------------------------------------------LGWGKGGAEPPEPPQGVAGHGGRTRWGS----------------------GHYYK-VSR-R-NSYSDR----DMFEGG-EDE-----EDVPMK--ILG---------A--------------------------ISIGTRSFALGGTRPPGGWRGT--A-T-EGDSSDEDEARLEHPQ--------------------------S-------------------------------------------------------------------------------------------------------------------------------------------------HLMFES-SGFRRMVAPHLPLKPGAKALGLAKDDEGWEAMAMRDEL-T--D--V-MLHSA-F-GEAISKECPCYPPSPELGTSRSGGPSFGGKPAAGAAAAGARAPPAASPRRRARSTSSSDGRDDDEEEEEEEEDFDLPKDLGIRTWTKALT-KE-------E-------------------------------------------RA----KRMTGL---------------------KSK-TAILSVQC-----------------------------------------------------VLAAR-RPV---------------------------------------------------------------------P-V--VV---------------------------------------------------------------------------------------------------------------------------------------------------------------------------------------------------------------------------------------------------------------------------------YTAKPV-------------Q
>Fcr12670
MLEDRKSNLVDA----------CEMAQE--------------------------------L----------------------E-QSE------------------R-------------------------------------------------------T-----ALL---------------------------------------------------------SPNEK-R-----------------------------------DKH-----S-----------------------P-----PR---------------------------------------------------------TKR------------------L-LR-S--SSQLH----------------------------------------------------------------------------------------------------------------------------------------------------------------------------------------------------------------------S--F--SSL--V-EREE----------------------------------------------------------------------------------------------------------------------------------------------------------------------------------------------------------------------------------------------------------------------------------------------------------------------------------ARHRSLERRGVGQAAFLIRDAVMGTTES-S--LLGA---YDPYR---HP------NNY-W-LNTCSIVCRRFSSS-RP-----V---------RH-FKSVV-LCVLVLL-SLIEPPNW----------CRT-LIRAGEVVD----TSEYVETSHCVELMSARGPPAG---------------DGEN-DED--YYP-NTSTML-LTIQ-QSNIVELVCLAFLW----VFIIS--RFGRD-GLSLPRF-------------------------------------------FRPGPMR---------------T------VRCIEISAL-A----ILTTELILEM----TNT----------------------------------------------M-ELHRICTPYIRILLFI--LADR--------GCMREFKTLFNMMPEVASILFLLFLFIAFYAWIGVVIFFG----SD-------EGTQMFRNIFDAMFNLWIATTTANYPDVMMPIYNENRLST-LYFVVFMIVTFFFLMNVILASVVNS-------------------YDNELNRRREEGSKLAEEKFGAAFELLDYDN---------------------------------------RG-------------FIDR-DTVMA-----------------LFA-ILNEDFYEFRKIPPDEAM---LLFAIL------------------------------DK-----D----------------------------------G-----------------------KNSVSRSQFMEFGNVLLLEFEKVEN------------------------------------------------------R-----QT---------------------------------------FFQAHFPK-L-FESAGFKACCKFIDSNS---------FE----------------ACIDGILVLNAMVVLIQS------FPML-MGDTVNLDPNATDG--E--I-DTV---WERLETLFT-CIYVVEISVKV---LFKGWQ-E--------F-SRS-------------------SRNIFDMVI---TLLAVLATV---YVY---LP-N------------------------------------------------E-L---------------NDSRLIR-FIVMARVLRLTRLLAVLAPFQITAHIAMDVVSRAKVILVLLFCVCYVFAAFGVQVFGGMITRD-PADPRS---------YL-LLGSDFAA-NAYWANNFNDMCGALNVLFNLLVVNNWTECQSGFEAVTQN---RY-NRLFFIAFHICGVVL----------------------------------------------------------VNNLVLAFIINAFIKQWDFRHEQLK-T----------------------------------H-V----------------------------------------------------------------------I-------------EG-EA-------------V------I-------------------------------------TG-----RQ----------A-LF----------------------------------------------------------------DAT-------------------------------------------------------------------------------------------K----------------------VTGTT-TDL-T-GQYTAK-----------------------------------------------------------------------------------------------------------------------------------------------------------------------------------------------------------------------------------------------------------------------------------------------------IGQ----------------------------RRA-HFDE--A-HQQRI-L-KAMF--------------------------------------------------------------------------------------------------------------------------------------------------------------------------------------------------------------------------------------------------------------------------------------------------------------------------------TST-S------------------------------------------------------------------------------------------------------------------------------------------------------------------------------------------------------------------------------------------------------------------------------SSITGES-------------*
>Fcr23160
MSTNSRHGAAC----------------------------------------------------------------------------P------------------D-T-VHI------------------Q-----------------------------EQA----FAI---------------------------------------------------------E-----Y-----------------------------------PP------L-----------------------SDDGVAEDTPLFINLPSYQGPSHKHKTSARSSAIPSANF-------KSLPS-------------------E-----VDSIR---------DD--ESQII-------------------------------------------S---NSG---------------------------------------------LE--PDSLHS------------------------------------------ISSRIGRNKKQPAEWKTLKEDGGGNN-------------------------------------------------------A------------------------------------------------------------------------------------------------------------------------------------EY-IPF-----------------------------------------SIAESTFGID--------DGK----------ISSDASFMEK--------------------------------------------------------------------------------------------------------RRSAEEWEQAIFITSIFLSDYEQARS-P-T--LRSA-SNVSR-------------A-T-L-FI--------HCCR-YS---FLW---------KI--AKAL-AVCSLFFASCFEGNES----------I-----------------------------------------------------------------------------V-LPFSLNLFFIIILS----ADLLM--QRKLS-VSN--------------------------------------------------G------------------N------WTLPTLVMV-T----ALSMEML--F----VIR----------------------------FP--------------W-L-RGRFIISSIAKPIVLF--YCSA--------KARNAIEAVVRILPIVSRVLALELLLILSFAAVACRLFAN---------------FESFRDLPTAWVSLFQY---------------------------------------------------------------------------------REETLRLAFTSLQELDCADS----------------------------------TVR-------------VVQR-RNIWK-----------------TLK-ILR------PHYSANKLD---TLIGIV------------------------------AP-----A----------------------------------S-----------------------CDVIDYHTFRTKI---------------------------------------------------------------------------------------------------------------------------------PQALSATVRSAPSRPNFFSHIVE----------------ITGAVVAISNFIYVILVT------SQR---------QV----H--W--F-DRI---TLPAGFSIT-LLGLLELVART---TPCFRF-R--------Y-TPTTK-----------------LSFVFDGLA---ALAAVVSCW---GI----LR---------------------------------------------------------------------RKIGLD-LMLTGRAIDMIRITRFHRIFRDVIRRSGELMPALVGPLALVVTTHHIFVYIGMSMSGGGIDVG-K-------------------YGDLIS-PLYDLNNFNSYSDGLVTMFQILIVNDWHAIAAVFLHATSFHHPIF-VYSYFILANLASVSV----------------------------------------------------------VLNCLVAFFVGAFVAKIDGKSTGDK-G-TPVFAPQKRVSFLSE---------------TSCK-S--WRPPVA-----------A---L------------------------------------------------------------KD-TA-------------F---------------------------------------------S-----RA----------F-GH----------------------------------------------------------------SND-------------------------------------A-SS-------------------------------------------------AD----------------------VPEFH-VFE-R-EGFGNI----MRAAGG-GAD-TDDVDAYAKE--VYD---------M--------------------------LDLAD-------KL-----SPG--Q-F-KRGYL------VYCQQ--------------------------A-------------------------------------------------------------------------------------------------------------------------------------------------KGTYSNHHRFRALAE---------------------------DFL-E--G--H-QLHII-L-NDMHEQLL------------------------------------------------------------------------------HHQN-EE-------G------------------TVHR--------------------VFT--------------------------------RD-GHLLQLAA-----------------------------------------------------SLLRR-QPS---------------------------------------------------------------------ISLFVS-----------------------------------------------------------------------------------------------------------------------------------------------------------------------------------------------------------------------------------------------------------------------------------VIATR-------------*
>Fcy184553
MWWGF------------------------------------------------------------------------------------------------------------------------------------------------------------------------------------------------------------------------------------------------------------------------------------------------------------------------------------------------------------------------------------------------------------------------------------------------------------------------------------------------------------------------------------------------------------------------------------------------------------------------------------------------------------------------------------------------------------------------------------------------------------------------------------------------------------------------------------------------------------------------------------------------------------------------------------------------------------------------------------------------------------------------------------------------------------------------------------------------------------------------------------------------------------------------------------------------------------------A----TDLGY-------------------------------------------------------------------------------------------------------------------------------------------------------------------N-G-STSPLFCSFFKPLVFF--YVSS--------RARESLEAIWRISQIMIRVLIIEFVLILAFAAVACRMFGN----E----------YESFQDITSSWYSLFALSTTVNNPGIWMPIYATTPSCS-IFFVTFIITCVFYYHSLVLSVVFQT-------------------YIQAVTEVHEQTTSDRDDAIRLAFLALLKDGQ--------------------------------------SD-------------YIST-TSVRK-----------------CLQ-IVR------PHYNVLKMN---ALLEIV------------------------------DP-----T----------------------------------N-----------------------EQIIDYPTFRNKI---------------------------------------------------------------------------------------------------------------------------------RRALNSSVRTARTAT-PLAMGVE----------------FLAVIIAVANFLYVTAVI------GRT---------S-----------F-Q-H---QYYFGIGIT-LLGLLEVAIRI---NPLKLQ-N--------F-SPITR-----------------LNVFFDGLA---LIAALVSCV---GI----VQ-H-------------A-AGY---GN-------------------------S-I---------------QQGETFD-FLHLGRAIDMIRVMRFFPIFRDIVRRSADVLPAMGGPLMLVVSVIHILVCFGMVIWGGAIDVE-TL-----------------MKNTELT-PFYCLNNFNSYREGLITMFNIAVVNDWHAIAAVFLYADRNSSAII-VHSFFIFAICIMVYI----------------------------------------------------------MVNVLTAFFVESFVTKTTDAADDNQ-G-EE-MVVRKTKKFRIQ---------------NSEN-T--NVRRVR-----------SSELF-----------------------------S-S-TNFDS--------V-------------ED-ED-------------NDDENYLL-----------------------------------DHQD-----RS----------V-NS----------------------------------------------------------------TAS-------------------------------------S-TV-------------------------------------------------SS----------------------FATFD-IYE-R-EGFDQI----MRTVTG-MSD-S-DQEAFARS--VCD---------Y--------------------------LERFE-------SL-----TSG--R-E-KVGYM------VCCQQ--------------------------S-------------------------------------------------------------------------------------------------------------------------------------------------MNRFGN-RRFQTSSR---------------------------CFL-T--D--D-TLHKV-V-SDMHSELL------------------------------------------------------------------------------ALTS-TR-----KNS------------------FGNR--------------------CLV----RTFPRI--------------------AGDP-SQNLEIAA-----------------------------------------------------TLLRY-QPA---------------------------------------------------------------------ATLFVSRIR-S--------------------------------------------------------------------------------------------------------------------------------------------------------------------------------------------------------------------------------------------------------------------------S-EATSGTK-------------*
>Fcy237919
MTADTARTS--------------------------------------------------------------------------WRGGK------------------T-------------------------------------------------------TE----DII---------------------------------------------------------Q------------------------------------------D------T-----------------------E------------------------------------------------------------------------------------------------------------------------------------------------------------------------------------------------------------------------------------------------------------------------------------------------------------------------------------------------------------------------------------------------------------------------------------------------------------------------------------------------------------------------------------------------ED-------------PKI--------YHYW-------------------------------------------TEGKG------------------IFL-----------------------GNGLSRSEQKAATIAACCLKDYERGHS-P-T--LPRNFDGITR-------------Q-Q-L-IL--------YQVK-YS---YAW---------RI-FGISL-STFFIFVPS-FNGK------------------------------------------------------------------------------------------L-LTLFLHTYAILIFS----IDLYI--KDQFF-DDQK--Y-------------------------------------------NV-I------------------EGKRSRVLFHAMKFLL-I----LLSLQACLQY----LFM-------------N--------------SP--------------T-V-HAFTLAVSVFKPIIFF--YESR--------RARDALEALIRISKKLLHVILIEFFLILIFAAIACRLYYD---------------YESFQSLPQAWVSLFALSTTVVNPSIWMPAYNESRWNA-VFFVIFIIVSVFYLHSLVLSVVFQV-------------------FIQSATEIHRRSNSCKEESLQLAFLALTSTKNSAN-NDN--------N----------------QLPLDNNA-------------LVDT-RLICE-----------------TLR-LLR------PHYSQQKLN---VLIDII------------------------------LP-----P------------NFENN------------SGQEVN-----------------------ENNLNYDVFRRRI---------------------------------------------------------------------------------------------------------------------------------QRTLSSSIRSTRTHS-TLGIAVE----------------ILSVIVAILNFVFVVIFT------SLL---------QS----N--N--RNDKI---EFIVGSLLT-VLTLLEVSIRY---NPWQYS-N--------RKHFINR-----------------LNAALDGMG---CIGGIVSFI---GI----IL-Y------------------------------------------------M-S---------------GNERGME-YLWIGRAIGMVQSMRFSIWFREVLKRSLYVLPFLAGPIFLILTTMHVFVYIGMALWEGAIDVE-EQ-----------------ASNEDIQ-YLYYLNNFNSYGQGCITVFNVLVVNDWHEIATVFLYASRCSSPFI-VYLYFVLVVIVAVCI----------------------------------------------------------MLNVIVAFFVETFVAQLNLVDMEDG-S-QV-AGGN---N------------PSTGTL-HSEV-T--TRTASI-----------ARSWI------------------------------------------------------------FD-PN-------------DL-------------------------------------------KK-----TM----------V-KS----------------------------------------------------------------SSC-------------------------------------P-NT-------------------------------------------------GE----------------------IVDFD-VIR-K-EGFDDI----MQSVAN-DDD-K--QIEVARS--LID---------S--------------------------IEAVH-------AL-----TPG--WND-NVGHL------LCCRH--------------------------S-------------------------------------------------------------------------------------------------------------------------------------------------KIQFRT-KSFGNLVM---------------------------LYL-P--R--EEDVQSM-I-MGITESLS------------------------------------------------------------------------------SSDS-GD-------Q---------------SSANPNQ--------------------QIG----RYLPNP---------------------NDN-SKMLQING-----------------------------------------------------ALLPQ-NNG---------------------------------------------------------------------ILLITASV---------------------------------------------------------------------------------------------------------------------------------------------------------------------------------------------------------------------------------------------------------------------------------HEFQK-------------*
>Fcy255157
-----------------------------------------------------------------------------------------------------------------------------------------------------------------------------------------------------------------------------------------------------------------------------------------------------------------------------------------------------------------------------------------------------------------------------------------------------------------------------------------------------------------------------------------------------------------------------------------------------------------------------------------------------------------------------------------------------------------------------------------------------------------------------------------------------------------------------------------------------------------------------------------------------------------------------------------------------------------------------------------------------------------------------------------------------------------------------------------------------------------------------------------------------------------------------------------------------------------------------------------------------------------------------------------------------------------------------------------------------------------------------------------------------------------------------------------------------MAYILTMLAIIIIFYAWFGVIIFYD----SP-------QGNEGFQNLLEAVWTLWICVTTANYPDVMMPSYNESRLTA-LYFISFMVISFFYLMNLILAVTVNS-------------------YDESIAERRLSRAVLSKELLTTAFKMLDHDN---------------------------------------KG-------------SINR-ESVMA-----------------TML-ILNQDVPEIQKLSKDERS---IIFAFL------------------------------DK-----D----------------------------------G-----------------------SSDIDLDEFLNFGKILLLDLAKKSD------------------------------------------------------Y-----AT---------------------------------------FVEVRFPR-V-NQSNWYQGLCKFVKSKG---------FE----------------YALDIVLVLNAVIIAFQD------YPML-SGQDVTRDPHYSDG--Y--I-DTI---WELMETIFT-VVYVLEAILKI---TVEGWK-R--------Y-SES-------------------PRNMFDFSI---TLMAVLASA---YVY---YP-N------------------------------------------------A-Y---------------SNSALIQ-FVVMARVLRLGRILFAMKAFQMFGTITIDIIPAASSVFMILFFVEYFFASMGVLLYGGLITRD-PKNPLS---------YALLEADDFVD-NKYWANNFNDMVSGMNVLFNLVVVNNWTECEIGFEYVTGA---KW-VRIFFFCFHLMGVIV----------------------------------------------------------LSNVVTSFIINAYFQQMKTLVQRLGWE----------------------------------E-N----------------------------------------------------------------------V-------------EG-EA-------------M------L-------------------------------------KG-----AR----------G-VF----------------------------------------------------------------DAS-------------------------------------------------------------------------------------------T----------------------VTGTQ-TGV-Q-SIYIAR-----------------------------------------------------------------------------------------------------------------------------------------------------------------------------------------------------------------------------------------------------------------------------------------------------IKP----------------------------RHM-DI-E--V-DERAA-L-RNLF--------------------------------------------------------------------------------------------------------------------------------------------------------------------------------------------------------------------------------------------------------------------------------------------------------------------------------TRT-N-------------------------------------------------------------------------------------------------------------------------------------------------------------------------------------------------------------------------------------------------------------------------------SSDVEI-------------*
>Fs3916
PS---------------------------------------------------------------------------------------------------------------------------------------------------------------------------------------------------------------------------------------------------------------------------------------------------------------------------------------------------------------------------------------------------------------------------------------------------------------------------------------------------------------------------------------------------------------------------------------------------------------------------------------------------------------------------------------------------------------------------------------------------------------------------------------------------------------------------------------------------------------------------------------------------------------------------------------------------------------------------------------------------------------------------------------------------------------------------------------------------------------------------------------------------------------------------------------------------------------------------------------------------------------------------------------------------------------------------------------------------------------------------------------------------------------ARLAIVMS-LDNF--------GFQRELRDLVEVLPRVFQILALLSLLILFYGWFGTLLFAN----TM-------EGKTSFSNIVEAIWTLWMCVTTVNYPDVMMPAYNRNRWVA-LYFISFMAIAFFFLMNLILAVIVNQ-------------------YNEAATQRSKDHRALSKDCLTKAYKLLDPHE---------------------------------------VG-------------WIDR-RTVME-----------------LFR-LLKEDFPEFRHLSEEQGN---IIFGLL------------------------------AR-----S----------------------------------H-----------------------PSKISKEEFMKLSTLLLLEFVRESD------------------------------------------------------Y-----ST---------------------------------------WVERRYPE-Y-FQSSQHQAFCSHVKSDR---------FE----------------YAIDFILLMNAIVAVMQS------YPEL-SGST-ASDPLYIGG--P--I-DTT---EEIVGTFFT-ALYGVEVFTKI---TVYGRK-S--------Y-FED-------------------QRNVFDFTM---TMLAFVRVA---LMF---SP-E------------------------------------------------SVL---------------FDIQLIR-LIVMLRVLRIIRFLPGINVLQLLFRKEAKILKYAVSILLLLFFVFFLFSSFGVHHYGGLISRD-PSNRLS---------EL-VLNTVFSE-SDYWANNFNDMISGMN-----------------------------------------------------------------------------------------------------------------------------------------------------------------------------------------------------------------------------------------------------------------------------------------------------------------------------------------------------------------------------------------------------------------------------------------------------------------------------------------------------------------------------------------------------------------------------------------------------------------------------------------------------------------------------------------------------------------------------------------------------------------------------------------------------------------------------------------------------------------------------------------------------------------------------------------------------------------------------------------------------------------------------------------------------------------------------------------------------------------------------------------------------------------------------------------------------------------------------------------------------------------------------------------------------------------------------------------------------------------------------------------------------------------------------------------------------------------------------------------------------------------------------------------------------------V
>HSTPC1
M--------------------------------------------------------------------------------------------------------------------------------------------------------------------------------------------------------------------------------------------------------------------------------------------------------------------------------------------------------------------------------------------------------------------------------------------------------------------------------------------------------------------------------------------------------------------------------------------------------------------------------------------------------------------------------------------------------------------------------------------------------------------------------------------------------------------------------------------------------------------------------------------------------------------------------------------------------------------------------------------------NYQEAAIYLQEGENNDK-FFT--HPKD-----A-------------K-A-L-AA--------YLFA-HN---HLF---------YL-MELAT-ALLLLLL-SLCEAPAV----------PAL----------------------------------------------------------------------R-LGIY-VHATLELFALMVVV----FELCM--KLRWL-GLHT--F-------------------------------------------IR-H------------------K------RTMVKTSVL-V----VQFVEAIVVL----V----------------------------------------------R-Q-MSHVRVTRALRCIFLVDCRYCG--------GVRRNLRQIFQSLPPFMDILLLLLFFMIIFAILGFYLFSP----NP--------SDPYFSTLENSIVSLFVLLTTANFPDVMMPSYSRNPWSC-VFFIVYLSIELYFIMNLLLAVVFDT-------------------FNDIEKRKFKSLLLHKRTAIQHAYRLLISQRR--------------------------------------PA-------------GISY-RQFEG-----------------LMR-FYK------PRMSARERY---LTFKAL------------------------------NQ-----N----------------------------------N-----------------------TPLLSLKDFYDIYEVAALKWKAKKN------------------------------------------------------R-----EH---------------------------------------WFD-ELPR-T-A-LLIFKGINILVKSKA---------FQ----------------YFMYLVVAVNGVWILVET------FMLK-GGNF---------------F-SKH---VPWSYLVFL-TIYGVELFLKV---AGLGPV-E--------Y-LSS-------------------GWNLFDFSV---TVFAFLGLL---AL----------------------------------------------------------A---------------LNMEPFY-FIVVLRPLQLLRLFKLKERYRNVLDTMFELLPRMASLGLTLLIFYYSFAIVGMEFFCGIVFPN-CCNTSTVADAYRWRNHTVGNRTVVEE-GYYYLNNFDNILNSFVTLFELTVVNNWYIIMEGVTSQTS----HW-SRLYFMTFYIVTM-V----------------------------------------------------------VMTIIVAFILEAFVFRMNYSRKNQD-S------------------------------------E----------------------------------------------------------------------V-------------DG-GI-------------T------L-------------------------------------EK-----EI----------S-------------------------------------------------------------------------------------------------------------KE-------------------------------------------------EL----------------------VAVLE-LY--------------------------------------------------------------------------------R-------EA-----RGA--S-S-DVTRL------LETLS--------------------------Q-------------------------------------------------------------------------------------------------------------------------------------------------MERYQQ-HSMVFLGR---------------------------RSR-TK-S--D-LSLKM-Y-QEEIQEWY------------------------------------------------------------------------------EEHA-RE-------Q-----------------------------------------------------------------------------EQ-QRQLSSSA-----------------------------------------------------APAAQ-QPP-------------------------------------------------------------------------GSR---------------------------------------------------------------------------------------------------------------------------------------------------------------------------------------------------------------------------------------------------------------------------------QRSQTV-------------T
>HsTPC2
MAEPQAESE---------------------------------------------------------------------------------------------------------------------------------------------------------------PLL---------------------------------------------------------G-----G-----------------------------------AR------G-----------------------G------G---------------------------------------------------------GDWPAG-----LTTYRSIQ--V-GP-----------------------------------------------------------------------------------------------------------------------------------------------------------------------------------------------------------------------------------------------------------------------------------------------------------------------------------------------------------------------------------------------------------------------------------------------------------------------------------------------------------------------------------------------------------------------------------GAAARWDLCIDQAVVFIEDAIQYRS-I-N--HR-----VDA-------------S-S-M-WL--------YRRY-YS---NVC---------QR-TLSFT-IFLILFL-AFIETPSS----------LTS-TAD-----------------VRY------------------------------R-AA-------PWEPPC----G-LTESVEVLCLLVFA----ADLSV--KGYLF-GWAH--F-------------------------------------------QK-N------------------L-------W--LLGYL-V----VLVVSLVDWT----VSL----------------------------SL--------------V-C-HEPLRIRRLLRPFFLL--QNSS--------MMKKTLKCIRWSLPEMASVGLLLAIHLCLFTMFGMLLFAG----GKQDDGQDRERLTYFQNLPESLTSLLVLLTTANNPDVMIPAYSKNRAYA-IFFIVFTVIGSLFLMNLLTAIIYSQ-------------------FRGYLMKSLQTSLFRRRLGTRAAFEVLSSMVGEGG-AFP------------------------------QAV-------------GVKP-QNLLQ-----------------VLQ-KV--------QLDSSHKQ---AMMEKV------------------------------RS-----Y----------------------------------G-----------------------SVLLSAEEFQKLFNELDRSVV-----------------------------------------------------------------------------------------------------------KEHPPRPE-Y----QSPFLQSAQFLFGHY-----YFD----------------YLGNLIALANLVSICVFLVLD---ADV---------LP----A--E--RDDFI---LGILNCVFI-VYYLLEMLLKV---FALGLR-G--------Y-LSY-------------------PSNVFDGLL---TVVLLVLEI---ST----LAVY-------------RLPHPGWRPE--MVG-----------------LLSL-W---------------DMTRMLN-MLIVFRFLRII---PSMKLMAVVASTVLGLVQNMRAFGGILVVVYYVFAIIGINLFRGVIVAL-PGNSSL-----APANGS-APCGSFEQ-LEYWANNFDDFAAALVTLWNLMVVNNWQVFLDAYRRY---SG-PW-SKIYFVLWWLVSSVI----------------------------------------------------------WVNLFLALILENFLHKWDPRSHLQP-L-AG--TP-------------------------------------------------------------------------------------------------------------------------------------------------------------------------------------------------------E----------------------------------------------------------------ATY-------------------------------------Q-MT-------------------------------------------------VE----------------------LLFRD-ILE-E-PGEDEL----TER-----------------------------------------------------------------------------------------------------------------------------------------------------------------------------------------------------------------------------------------------------------------------------------------------------------------------------------------------------------------------------------------------------------------------------------------------------------------------------------------------------------------------------------------------------------------------------------------------------LSQ-HPH---------------------------------------------------------------------------------------------------------------------------------------------------------------------------------------------------------------------------------------------------------------------------------------------------------------------------------------------------------------LWLC-------------R
>Mp9846
MSSSYLPLLFFRRDDDDNDEQQGDDAAQSSSKD--------------------------------------------------N-SLD--EQNQNSDQDDEEEQGSS-SWHT-------------------RH----------------------------ASS----ITM---------------------------------------------------------E-----Y-----------------------------------SD------T-----------------------DDDD-RRH-F----------------------SVPSSNN-S-PLTINSSWLS-----------------G--------------------------RIY-------------------------------------------S----------------------------------------------------A--P-------------------------------------------------------------------------DDASDKTSR-DVSWMKQLAESFRPKDKQSS---KT---R--ARKHHRRVS--S-QREY-----------------------------------------------------------------PQI-MS-PSTS---------------SILANSKNFFSPSNGS-----------------N--PQSEA-SPLLGLSFASNATSMSTFAGATKS------------------KPPLASSS---N--------NNK----------DDNDETFKKKT--------KL---------------------------------------------------------------------------------------------------HPFYTALAASFLQDYEANRK-P-V--LCRDVAKITW-------------H-Q-L-QL--------HHIK-YS---GWL---------YS-LNLCI-ATLALFVSSALEEQGNEYTSYDATAGEGS-I------------------------------------------------------------------PKR----L-WLTGLNAYAICVLA----VDLWI--RNQLQ-PTEA--T-PMTSVMPRRITASFANPTKLQRQSSKGQQQRANLP--MQQPIKN-E------------------QATGDDALVKPLILFL-L----VLGLETTARLGIAYLALSKADDDGSDAAFDNVTQSHALHGQA-QQQQ--------------Q-Q-QPMVLFSSLLKPLVLF--YVSH--------RARNALEALGRIMRIVIRVLFMELLVIFIFAAIACRLFNE---------------FEAFKNLSRSWLSLFELSTTVVNPSLWMPMYQASKYSA-FFFIFFIVTSVLYLHSLVLSVVFQT-------------------YVLAASEIHERSVADREEAIHRSYLALRQHDTS-------------------------------------QG-------------LIST-ESVRE-----------------LLS-QLR------PHYNVYKID---ALVEIV------------------------------DP-----H----------------------------------R-----------------------RSVVDYSTYRTRI---------------------------------------------------------------------------------------------------------------------------------RQALNASIRTTRTAS-AVAMSVE----------------LLAVIVAIVNFAYVILVS------IAF---------DM----K--W--F-DSM---EATLGCIIT-VVAASELVVRF---NPLRIS-D--------F-TPLTR-----------------LNVCFDGLA---LLAALISTF---GM----VL-H------------------------------------------------A-R---------------GEPLAME-LILSGRAIDIFRVMRFFSMFRDVVRRSADVLPVLIGPCILVATTLHVFVYVGMALWGGAVNIG-Q-------------------R-HELA-QLYNLNNFNSYQEGLVTMFNVLVVNDWHAIAEVFLHAKRCSSTYI-VMPFFVIGNLMGVSI----------------------------------------------------------MLNVVTAFFVQAFVTKLDDDAIVAP-----------INALKLV--QPSKAPPDSGLR-NSEN-A--SFRVSS-----------STSSI------------------------------------------------------------YD-QG-------------SD-------------------------------------------QG-----AD----------A-DS----------------------------------------------------------------EG--------------------------------------S-SD-------------------------------------------------SD----------------------FLEFD-VYE-R-QGYDKV----MQTVAG-GSY-T--QSNIALD--VSE---------Y--------------------------LGTFE-------KL-----VPD--R-E-AVGYH------ICDQL--------------------------T-------------------------------------------------------------------------------------------------------------------------------------------------MERFGN-HLFMAMAE---------------------------GFV-E--S--N-ELHVI-V-SEMHAELI------------------------------------------------------------------------------ALAD-SP-------P------------------DKNR--------------------SLI----RTYSHH---------------------QRPDQESLEITA-----------------------------------------------------ALLRK-HPA---------------------------------------------------------------------LSLLVSRR---------------------------------------------------------------------------------------------------------------------------------------------------------------------------------------------------------------------------------------------------------------------------------RLKQA-------------*
>Ni22744
MSPPHPYHQNT-----------------------------------PP----PPPPAH-YLQQQRSI--------STDSKVSDI-SMD------------------D-F-AT-------------------G----------------------------SALE----SVF---------------------------------------------------------E-----Y-----------------------------------SD------T-----------------------SDDM-REDSY----------------------FLPEENP-YSPPSLLGNQNPFPRRPNNPYQRTGGRNDSG-----ESSFRELK--R-TGSK--SSRIV-------------------------------------------QFSSQYK---------------------------------------------NDSFSDSEVG--------DDIGSKHTPQI--------------------------SLDRQQQQHQQ-----Q--------------------------------TGFN---KT--AL--NNQAHKRVPSGS-TMEY-----------------------------------------------------------------AHA-LLRYPSQ---------------PK-SQ-ISDL------------------------KVSSYEA-SPLLKKNKSIPKYAPSESEHDREF------------------LPNLRPSN---A--------IIQAEATGIIKRTSGHNATMSP---------------------------------------------------------------------------------------------------------AFRFSNKRTASRVAAYFLMDYEASRP-P-T--LSSHFDTITN-------------E-Q-L-LL--------YQFH-FS---WPW---------RS--FVNL-AIAVLFLSHT-QNL------------------------------------------------------------------------------------------L-TTAILHTCVILVFA----VDIRI--KEGMY-GMDP----------------------------------------------KS-D------------------ISHTERKLARPMVAFL-L----FLGLESWMWY----LLS-------D--------------------NN--------------P-H-ITPPIFSSVCKPLVFF--YFSA--------KARDSLEALLRISRIVMRVLLVEFGLILTFASVACRMFGD---------------FESFHNLSRSWLSLFELSTTVVNPSLWMPVYKEGAANS-LFFILFIVTCTFYYHSLVLSVVFQT-------------------YIQAITEIHERSSSDREEAVRLSFLALMKNGKND-----------------------------------KTD-------------YISV-SSVRK-----------------CLQ-LVR------PHYNALKMK---ALMEIV------------------------------DP-----S----------------------------------N-----------------------ERVIDYPSYRTKI---------------------------------------------------------------------------------------------------------------------------------RASLNASIRTSRAST-NFAMGVE----------------LLAVVVAVLNFIYVLSVT------SEW---------NA----A--W--F-EDC---QIYFGAVLT-LLGLLELTVRF---NPLRFQ-H--------F-APITR-----------------LDPFFDGLA---LVAALISCL---GV----VQ-Y-------------A-ACF---AS-------------------------D-I---------------DTSRAID-VLLLGRAIDMIRVMRFFPIFRDVVRRSSDVLPALAGPLVLMLSVIHIFVFAGMVIWGGAIDVE-RL-----------------MANEDLT-PLYCLNNFNGYTTGLVTVFNVAVVNDWHAIAEVYLYADRNSSPLI-VYTFFIVTICITVFI----------------------------------------------------------MLNVITAFFVESFVTKNHDAMDDDP-G-S--EKETSHREFQIR---------------TGEN-T--NVKKYS-----------GPSIR-----------------------------S---SYHDK--------L-------------QD-DD-------------DE-RSSES-------------------------------------VE-----RD----------R-SI----------------------------------------------------------------ASN-------------------------------------T-SS-------------------------------------------------GE----------------------IFFFD-IYE-R-EGFDQI----MRTVAG-SSD-A-EQEMFARN--VCH---------Y--------------------------LEMFE-------SL-----TIG--R-E-KVGYM------VCCQQ--------------------------S-------------------------------------------------------------------------------------------------------------------------------------------------LNRFGN-RRFQISAQ---------------------------DFI-S--N--D-TLHKV-V-SDMHSEVL------------------------------------------------------------------------------VLSIHKK-------K------------------FQSR--------------------CLV----RNFPHP---------------------KDP-SKILEISA-----------------------------------------------------TLLRY-QPA---------------------------------------------------------------------ATLLVSRI----------------------------------------------------------------------------------------------------------------------------------------------------------------------------------------------------------------------------------------------------------------------------------RPKE-------------*
>Ni22753
MVPSPGNQN--------------------------------------------------------------------------NDAVD------------------D-A-TNA------------------VG----------------------------ES-----PSL---------------------------------------------------------T-----Y-----------------------------------DK------S-----------------------S------N-----------G------------SRPNRLS-A-LVIFLSSWCT-----------------T--------------------------R-------------------------------------------------------------------------------------------------------------------------------------------------------------------------------------------------AI--------------------------------------------------------------------------------------------------------------------------------------------------------------------------------NDCAD-----------------------------------------------------------------E---ELTSD--------YHMW-------------------------------------------NQQHCDT------------------------------------------NLLLTREEHRAASIAACFLKDYEDGRP-P-T--LSPKLKSISD-------------R-H-L-QM--------YRFK-HS---TVW---------SF-GGLSI-ATILLFVADG-PSR------------------------------------------------------------------------------------------I-WTLILNMTAVTLFG----MDLYM--KRQLH-MEND--T-RHYHAE-------------------------------P-QTSTN-R------------------STLYDRFMMYAVALFL-S----IFTIQSWLAFWL--LYD----------------------------DT--------------S-TYHPFTWAVSIFKPIVFF--YQSR--------RARDAFEALSRIGKKLLRVILIELFLILTFAAVACRLFSN---------------DENFQTLGRSWLSLFALSTTVVNPSIWMPAYNDSRWNA-IFFVTFIVVGVFYLHSLVLSVVFQV-------------------FIKSATEVHRRSVSDKEQSLRLAYLALTTNSFNDT-A--------------------------------EKS-------------FVHP-PTIRE-----------------AFR-LLR------PHYSRLKTT---VLMDIV------------------------------LP-----P------------IFDTS-----------------K------QQIQEEENLLYNGSLETKYPLSYTYFRNRI---------------------------------------------------------------------------------------------------------------------------------RQALTSSVRVARSHS-ALGLAVE----------------VLGATGAICNLAYVILLT------SKF---------DV----G--W--F-LNS---EFALGSILT-FAALVEAILRY---NPVKFAYR--------I-DPMSR-----------------LNAILDGTG---TIGAIVSLI---GI----IL-K------------------------------------------------L-T---------------RDENGLD-FLLTGRAIGMIQSMRFSVWFREVLQRSLYVLPLLSGPIFLVLSTMHVFVCCGMLLWSGSVDVD-EL-----------------STNENVE-SLFYLNNFNSYGQGFITIFNVLVVNDWNQIANVFLYADRHSDPVI-VYLFL--------------------------------------------------------------------------------------------------------------------------------------------------------------------------------------------------------------------------------------------------------------------------------------------------------------------------------------------------------------------------------------------------------------------------------------------------------------------------------------------------------------------------------------------------------------------------------------------------------------------------------------------------------------------------------------------------------------------------------------------------------------------------------------------------------------------------------------------------------------------------------------------------------------------------------------------------------------------------------------------------------------------------------------------------------------------------------------------------------------------------------------------------------------------------------------------------------------------------------------------------------------------------------------------------------------------------------------------------------------------------------------------------------------------------------------------------------------------------------------------------------SQL-------------*
>Ni25811
MAANNQGFSAQM----------SNDA----GNA----------------------------NIISHVDRPDDDGD--------V-CGE------------------S-------------------------------------------------------T-----PFL---------------------------------------------------------S-ENPVE-----------------------------------GSS-----K-----------------------Q-----PS---------------------------------------------------------TNRVSGFGSRITSSVRSVASNS-LRKA--SSRLL----------------------------------------------------------------------------------------------------------------------------------------------------------------------------------------------------------------------Q--S--MST--S-QREQ--------------------------------------------------------------------------------------------------------------------------------------------------------------------------------------------------------------------------------------------------------------------------------------------------------------------------------------A-MALGVGPAAFLIKDAVIGQQDA-P--YEGW---YDPYATFGHE------YDE-L-RNLISVLCGRTITSKWA-----K---------RF-LCYAP-NWILFIL-SFIEPPQW----------CRD-SDL--TIARDNP-SDSLREYGDCTIILNAWGLTA----------------DGND-TDQ--LYP-NSSSMW-ISVT-QCARVEMACMGVVT----FWMML--ELGRD-GMDLRLF-------------------------------------------FYNGAKK---------------V------LHSIRCCCL-V----ALLIGQVCDR----------------------------------------------------------TSLNPFFRMVLLA--SHLR--------SFQVELLSVARMIPQIIYILAMLGIVVIFYAWFGVVLFYD----TE-------QGNETFPNLIEGIWTLWICITTANYPDVMMPSYNGNRLSG-IFFVSFMVISFFYLMNLILAGVVNT-------------------YNENIEKRKSDRDALAIVLLTRAFQVMDPDK---------------------------------------TG-------------RVSR-DAIMA-----------------VFY-ILNEDFPEIRRLSKEEGN---LIFGFL------------------------------DK-----D----------------------------------G-----------------------SSTITLEEFLEFGNVLLLEFTKESD------------------------------------------------------Y-----ET---------------------------------------LVERHFPQ-I-FRSRSWQSLCMFVHSAI---------FE----------------YCTDAVLVANAVIIAIQS------YPEL-SGQDIAMDPHYKDG--Y--I-DTV---WELMETIFT-AVYILEVIVKV---LVDGWK-K--------Y-SES-------------------PRNVFDFFV---TFLAVFATL---YVY---YP-N------------------------------------------------A-Y---------------SDSRLIR-FIVMAQVLRLTRLLFTYKAFEMVGIISVDIIPAASNVILILLFLMYFFSALGSLLYGGLITRD-PDNPLS---------YILLEANDFVD-NAYWANNFNDMVSGINVLFNLLVVNNWTECEIGFEFVTGG---KW-VRFFFFFFHLFGVVV----------------------------------------------------------INNVVIAFIINAFFQQLKTVVDRQEWE----------------------------------E-E----------------------------------------------------------------------V-------------AD-EA-------------I------I-------------------------------------SG-----AR----------A-RF----------------------------------------------------------------RAN-------------------------------------------------------------------------------------------T----------------------ITGTN-TGV-I-GGYIAR-----------------------------------------------------------------------------------------------------------------------------------------------------------------------------------------------------------------------------------------------------------------------------------------------------VRP----------------------------RHM-DV-E--L-DERAA-L-RKLF--------------------------------------------------------------------------------------------------------------------------------------------------------------------------------------------------------------------------------------------------------------------------------------------------------------------------------TRT-S-T--------------------------------------------------------------------------------------------------------------------------------------------------------------------------------------------------------------------------------------------------------------------------N-DESIAEK-------------*
>Np8883
MKQSNKIKQQVRRQRMEQQQRRANTIQDGASSP-------CSIDDGPPHPYHVPIPRGYAGVSQRST--------SATSQLSDI-SMD------------------E-F--SG------------------------------------------------NQE----SML---------------------------------------------------------E-----Y-----------------------------------SD------T-----------------------SGEE-REDAY----------------------FLPDSTTGGPSKSLLGDYMP-----------------SG-----ESAFRDLR--K-DLGK--SSRVV-------------------------------------------RFNGDPS---------------------------------------------LS--PDFSPPTS------FDSSEKKRPER--------------------------------VEPPMP--PYR-----PSVPAPSPGPNLKSWMTNLAFSIRSPSVGST---PD--KT--PDKHHRSMNSAS-VMEY-----------------------------------------------------------------PFS-NMEPPKQ---------------SR-GHSLSHM----HA-----------------NGQQSWER-TPLMHPESKDTESSLYGGEYAYSG------------------KHPLTKSN---G--------DDK----------DATERAGNKQ---------------------------------------------------------------------------------------------------------FTLKSKSTAAAVAAFFLMDYEAGRP-P-T--LSENFETITQ-------------N-Q-L-RI--------YRFL-NS---SSW---------RL-LGVNL-AVVVTFLCHSL-SP------------------------------------------------------------------------------------------M-VTAILHTYVIIIFF----IEMWM--KEQLY-TEPI----------------------------------------------PE-D------------------QYHLERRLNRPLALFL-L----ILGLESWVWY----IFP-------------P--------------NP--------------N-A-KAPFLVSSLFKPLMFF--YVSI--------KARHAVEGLLRITKILARVLMIEMFLIMVFAGVACTLFHD---------------YDNFRTLSRSWLSLFELSTTVVNPSLWMPMYASSASYA-IFFILFDVVSVFYLHSLVLSVVFQT-------------------FIHAASEIHDRSVAEREVAVHRAFLALLRDDN--------------------------------------AD-------------YVSS-HSVRK-----------------TLQ-LVR------PHYSPMKIK---ALMDIV------------------------------DP-----R----------------------------------D-----------------------QHTIDYQTFRTRI---------------------------------------------------------------------------------------------------------------------------------RQALNASIRTTRSNS-GFAMGIE----------------LIAALVAVVNCIYVILLT------TDL---------SP----A--W--F-NST---TVLLGGVIT-FFGLFELIVRF---NPTRIP-N--------F-APITR-----------------LNPTFDGLA---LLGGLISAF---GF----LL-Y------------------------------------------------A-V---------------GIKGSID-YMLMGRAIDTIRIMRFSQIFRDVIRRSADVVPAMAGPILLVLTIIHIFVVLGMGLWGGAINTT-KM-----------------ALNEDLT-PLYYLNNFNSYNQGLVTVFNILVVNDWHAIAQVFLFADRCSHPVI-VYSFFISALCCAVFV----------------------------------------------------------MLNVITAFFVESFVTKIEESKHELG-D-EDMAKTTSKSEFSVH---------------TGEN-S--YVKHTA-----------GTGDL-----------------------------K-K---MSE--------P-------------EETDP--------------I-----L-------------------------------------SA-----DD----------Q-SM----------------------------------------------------------------DST-------------------------------------A-ST-------------------------------------------------EI----------------------FTTFD-VYE-R-EGFDQI----MRTVAG-GAT-AEEQEAFAKS--VCD---------Y--------------------------LEIFE-------SL-----SPG--R-E-KVGYM------ICCQQ--------------------------T-------------------------------------------------------------------------------------------------------------------------------------------------MNRFGN-RRFHNNSK---------------------------DFV-K--S--D-ILHKV-V-SDMHSELL------------------------------------------------------------------------------VLSS-RR-------K------------------FGDR--------------------CLV----RSFNHA---------------------SDP-SIKLEITG-----------------------------------------------------SVLRH-QPA---------------------------------------------------------------------VSLLVSRIR-P-----------------------------------------------------------------------------------------------------------------------------------------------------------------------------------------------------------------------------------------------------------------------------VSEATP-------------*
>Np8885
MSNIPAWSD--------------------------------------------------------------------------FTAVS------------------R-R-WES------------------KH----------------------------WKW----VNE---------------------------------------------------------E-----L------------------------------------------------------------------------------------------------------------------------------------------------------------------------------------------------------------------------------------------------------------------------------------------------------------------------------------------------------------------------------------------------------------------------------------------------------------------------------------------------------------------LDGQKI--------------------E---A-TSHV--------------------------------------AMPMTP------------------ET--------------------------------------------------------------------------------------------------------------------------PTMGPPRREATVAACFCRDYEAGRP-P-T--FPSNIEQISN-------------T-H-I-RV--------YNVL-FS---SWW---------WI-FGIYP-ATAFLFV-SYFRSN------------------------------------------------------------------------------------------L-WTVLLHSYAILVFI----VDISM--RDFLF-SREW--F-------------------------------------------VK-N------------------DREMEYRIQQAFQLFL-L----VFGLHGFVWF----LFA----------------------------DP--------------P-T-HSTTLMISFFKPIVFF--YLST--------RARDTLEALLRVARILTLVVAMELFLILAFAAVACRLYYN---------------NNHFKDLSTSWLSLFQLSTTVVNPSLWLPTYQQHRINA-LFFVVFIVVCTFYLHSLTLSVVFQV-------------------FIQAATEIHQRSASNKEASLQAAFFVLSSLQASN--C--------------------------------PPG-------------KIST-SSLWQ-----------------TIQ-QIR------PHYSAMKIN---VLKEHV------------------------------DP-----G----------------------------------E-----------------------RQHISYDDFRTLV---------------------------------------------------------------------------------------------------------------------------------PNVLNVSVRTARHVS-LFARGVE----------------MLSVLVTAINFLFVILLT------SQF---------RA----R--W--F-KSS---VVLAGSLIT-FFSIMELGMRC---DIAKM--T--------Y-FPMTR-----------------LSGFFDSFA---AIGAVVSFY---GL----ID-Y------------------------------------------------I-G---------------GSDNGLD-YLYAGRAIDMIRTMRFFAMFRDVVERSMNVLPALAGPVQLVIATIHGVVTVGMILWGNQIDVD-EL-----------------AQNENVA-NLYYLNNFNSYSEGLVTVFNVLVINDWHEISNVFLYANRFSQPLI-VYPVFVFVVLVAVCI----------------------------------------------------------ILNVITAFFVETFVTRLSTKDMETD-G-IL-AVPKSRGEFKVP-TPKPKAPPH-------------SFTRQA-----------SWQSL-----------------------------M------------------------------VD-EP-----------------------------------------------------------I-----RQ----------T-RS----------------------------------------------------------------SAS-------------------------------------T-ES-------------------------------------------------GE----------------------VLQFD-VFE-R-QGFDRI----MESMVN-SAG-N--QEQIAEC--LCQ---------T--------------------------LSLVS-------GV-----V-S--S-F-DVEYL------VCCQP--------------------------S-------------------------------------------------------------------------------------------------------------------------------------------------MKSYPT-AMFRSMIA---------------------------EFL-D--D--F-TLHSI-I-GGFSVGLM------------------------------------------------------------------------------DANG-GG-------H------------------DQGR--------------------P-S----QRFIHP---------------------IHA-NVVLELTA-----------------------------------------------------LDVQN-ASN---------------------------------------------------------------------IILFVARRR-V----------------------------------------------------------------------------------------------------------------------------------------------------------------------------------------------------------------------------------------------------------------------LQDVT-DTTTTRA-------------*
>Np14908
MASAGTKG---------------------------------------------------------------------------V-SGE------------------S-------------------------------------------------------R-----PLL---------------------------------------------------------R-SSR---------------------------------------------------------------------S-----A--------------------------------------------------------------SFIGSG------SVH-ES-VRSF--SNRLI----------------------------------------------------------------------------------------------------------------------------------------------------------------------------------------------------------------------S--H--LTS--S-EREL--------------------------------------------------------------------------------------------------------------------------------------------------------------------------------------------------------------------------------------------------------------------------------------------------------------------------------------ALQRPGIGPAAHLIRDAVLGERSP-----ENW---YDPYE---DP------DKA-F-KNFLAVFCARLIGHRWM-----V---------RL-LQ-GA-AWLLVIL-TFMEPPAW----------CQS-SEL--DILD----GSELDSFGPCGVIMRARGVAV----------------DGEE-NVQ--FYP-NASSMW-LTPK-QSHIVELSCLGIIF----FFMIA--QLGSD-GFEVSRF-------------------------------------------LESGFIR---------------N------LRLFKLTMV-L----YLFTAVVIDW----------------------------------------------------------TVLNPFFRLMLLG--AHLK--------AFQKELWSFFRMLPQVATILSILAIIIIFYGWFGAVIFYE----SK-------QGIRDFANLIEGCWTMWICVTTANYPDVMMPSYNNNRLSG-IFFVSYMVVTFFLLMNLVLASVVNA-------------------YDETIQSRKKMRQEVSQDCLTKAFHLMDPDN---------------------------------------TG-------------RVDR-DTIMA-----------------LFV-ILNEDFPEIRELTGDETK---LLFGFL------------------------------DR-----D----------------------------------G-----------------------SSLISLEEFRDFGSVLLLEFTKESD------------------------------------------------------Y-----QT---------------------------------------IIELRLPT-V-FHSHWYQQLCTLVRSNL---------FE----------------KGVDLLLLLNAILIGIQS------YPEL-AGESIELNPHYLNG--H--L-DTW---EEYVETVFT-TLYVIEALLRI---TVDGWK-K--------Y-SES-------------------TRNMFDFLV---TVCAVLATA---YVY---YP-N------------------------------------------------E-Y---------------SDSRLIR-FVVMARVFRLGRLLMIIPAFQTLGNITSEILPGASEILLLLFFLMYWFSALGVVLYGGLITRD-PANPLS---------EA-LLGNDFSD-NDYWANNFNDLMSGMNVLFNLLVVNNWTNCEIGFEAVTGA---KW-VRWFFLSFHVLGVIL----------------------------------------------------------VNNLVIAFIINAFLQQLDLLEARNN-E----------------------------------D-T----------------------------------------------------------------------V-------------EG-EA-------------V------I-------------------------------------KG-----ER----------A-LF----------------------------------------------------------------NAS-------------------------------------------------------------------------------------------E----------------------ITGTK-TGA-S-GGYYAR-----------------------------------------------------------------------------------------------------------------------------------------------------------------------------------------------------------------------------------------------------------------------------------------------------IRA----------------------------VHA-DV-D--I-DEREG-L-RRLF--------------------------------------------------------------------------------------------------------------------------------------------------------------------------------------------------------------------------------------------------------------------------------------------------------------------------------TRN----------------------------------------------------------------------------------------------------------------------------------------------------------------------------------------------------------------------------------------------------------------------------------SSMEG-------------*
>Physcomitrella_patens_gi|116174510|dbj|BAF34918.1|
TPADS-------------------------------------------------------------------------------------------------------------------------------------------------------------------------------------------------------------------------------------R-----------------------------------RQD-----G-----------------------V-----ES---------------------------------------------------------TVL------------------R-RR-E----RAI----------------------------------------------------------------------------------------------------------------------------------------------------------------------------------------------------------------------A--G--G----------------------------------------------------------------------------------------------------------------------------------------------------------------------------------------------------------------------------------------------------------------------------------------------------------------------------------------------------DRYQKAAAMVDQADDGVG-L-P--VEVL----KQPN---YE------H-C-A-KL--------YFWF-IW-----L---------NP-IWALN-LTILLLL-NFFEVPLW----------CRE-DFP-----------------NPC------------------------------G-DPE--KFY-LGGLPY-LTRT-ESLILEVTCVVILA----VHTFF--PIAFN-GNKL--F-------------------------------------------WD-T------------------R------LDNIKVLLL-V----LLAGDTIFNL----VYV-------------A----------P---WG-------------PI-E-HLPFRLGPYIRVLIVV--VNLR--------GLRDCVKTLAGILGDFLDIAALLLLFLLFSSWLAFILFED----TI-------QGKTLFKTYGDTLYQMSILYTTSNNPDVWLPAYKQSRFSA-IFFVIYILFGVYFVANLVLAVVYDS-------------------FKGQLAKLLVEAENARQEVLSAAFDLLDDQG---------------------------------------RG-------------YLDK-QQCGK-----------------LFN-EIKT-YRTLPHIADEDIE---AIFYAL------------------------------DD-----S----------------------------------G-----------------------DFKINREELADLCNAISLKFDKADE------------------------------------------------------------PA---------------------------------------YLE-KFPR-L-YHSQKFEALKRFVRSDL---------FE----------------KIVIGMLLVNLVAVIIET------TLDI-QNST---------------S-QKS---WQYVEFALG-WLYVVEMVLKV---VVYGFN-N--------Y-WRS-------------------AQNRFDFVI---TVTIVVAET---LTYT--LP-N-----------------K---IN-------------------------F-F---------------ANEEWIR-YLLIARLLRLTRLLVLMERYQVMVSTFLKLIPSLMPYLGITFCIMCFFCTLGVQAFGGIIYDG-NP--------------R-LPGSAIEE-NDYMVKNFNDFPSGMVVLFDLLITGNWHIWMDGFQEVTGK---WW-TQFYFWSFYVLAVLF----------------------------------------------------------LFNLVVAFVLEAFFAEMEMHSTAKE-S----------------------------------E-V----------------------------------------------------------------------AS------------DG-DSSDDEQKLQGNGRVS------R-------------------------------------DP-----RD-------------------------------------------------------------------------------PR------------------------------------------------------------------------------------------------------------------NKV--------------------------------------------------------------------------------------------------------------------------------------------------------------------------------------------------------------------------------------------------------------------------------------------------------------------KRA----------------------------RND-NV-S--S-LLNHI-L-SAEI--------------------------------------------------------------------------------------------------------------------------------------------------------------------------------------------------------------------------------------------------------------------------------------------------------------------------------EKT---------------------------------------------------------------------------------------------------------------------------------------------------------------------------------------------------------------------------------------------------------------------------------RSMKEN-------------A
>Phytophtora_parasitica_gi|570334310|gb|ETO82258.1|
MEGQALTAAAPA----------AYGA-------------------IPP-------LAH-HLESQA------------------T-HVE------------------S-------------------------------------------------------L-----QILSRKLERNTFAPVVCSILGVVVFMRLGVVVGTLGIYYALIVIFVAFVISFLTVMSMSALAST--S-----------------------------------DGL-----A-----------------------S-----GG-L-------------------------------------------------------FNA------------------L-RR-S----LGHRLGHMIGLMMVLSFSIGAAFYLLGFSELAMVVMGLHNRNGLVLPWNEDASAVTVVTASVILAVLMYGVQNRITLRALRLVFVMVMVAVGCNMLFLLV--PNAAKHTGMSIKHFRQNSDEHTPKM--------------------------------LRQMFE--TFF-----PGFCGVIAGANLAEFVSERSAARV------------------S--S--AIA----KKASQYFLLGIHKALAFSFIIYAVLGFVLAACVENQVLQTVPLIVPLVVDSALGVPLIFLGVASTTLSSALSSIK-GAST---------------IF-VA-LSAQ----PF--------------------QSNEAHSPSMEAEVTVTEVSYSQSSTPISLACTWAVCQAALLCGTVDAIIPIVSSTFLLTFFLINFACFFQ----------DLSSTTFHPSF--------RMYSKWTALLGCALSLSAFFLVVSTLFVSVASVLLLGYTVYYHDELVQF-VDELRLSHHGDRRRLHRQDAVDEQILAYEARSPLGISGRCQSRRRGSHQVIDEKRIELAALYVRDAIHGRF-L-G--EEYL----IDG-----L------N-R-M-HY--------KQLY-HG-----L---------WY-IRTAN-VCLLMSL-AFFETPSW----------CFF-E-------------------SSC------------------------------G-DHL--KVL-TWELPV-LSKN-ASIGIELVCLLFLG----LELSM--KYKYM-GSRV--Y-------------------------------------------FV-D------------------K------WHVLQIIFV-L----ADFVAVLTVL----VV-------------------------P---QDTDLDGNKGERELVPS-G-SKPIVLAPLIRPLIVI--SMSQ--------RLRSGFSSLLKALPRFADGLITLVFLIILFAVLGMMLFVD----TA-------EAGVYFKSFEDACLSLIILLTTANFPDVMMPIYSQARIYS-LFFISFLMIGQLLVMNLVFASIYQH-------------------YRQEIAERAMEYSTKRKLALQAAFHLLPTEQ---------------------------------------IILPECAMEQDAHFKVISQ-STYNR-----------------LMNKLMR---PTMS-LFRDDES---TETEEI------------------------------EN-----S----------------------------------N-----------------------NEPIAFDEFVVLIKAFMA-----SE------------------------------------------------------K-----SS---------------------------------------TAAPYEPR-DLSGYVIIRATQRFVACGW---------FD----------------RAVDVIILGNFIAILMEI------QAKI-HGEV------------A--V-SLL---WERWMLVFS-LVYIVEMILKM---YVFRLG-G--------Y-FSS-------------------TKNIYDCAV---TLVIFVAEV---SVH---SH-S------------------------------------------------F-E---------------VEWQWIR-LLLLFRFLRCLRLLVALQALSSMFAIVVRLIPAFATLYGMLGLLMYQYAAAGMQLFGGKLVVG-DP--------------R-LASIPYGQ-ANFYSNNFNDFASSLTTLFELLIVNNWFVTMEGAVAVTT----KW-SRIYFISFYVVGVVM----------------------------------------------------------VLSLVVAFVVEAYLKLRQSWKQYPRLR----------------------------------R-S-----------------------------------------------------------------------------------------------------------------------------------------------------------------------------------------------------------------------------------------------------------------------------------------------------------------------------------------------------------------------------TYPR-----------------------------------------------------------------------------------------------------------------------------------------------------------------------------------------------------------------------------------------------------------------------------------------------------V------------------------------QVF-QV-R--Q-TPKAT-N-QS-----------------------------------------------------------------------------------------------------------------------------------------------------------------------------------------------------------------------------------------------------------------------------------------------------------------------------------LQ---------------------------------------------------------------------------------------------------------------------------------------------------------------------------------------------------------------------------------------------------------------------------------LKQNKG-------------Y
>Pm181049
M-----------------------------------------------------------------------------------------------------------------------------------------------------------------------------------------------------------------------------------------------------------------------------------------------------------------------------------------------------------------------------------------------------------------------------------------------------------------------------------------------------------------------------------------------------------------------------------------------------------------------------------------------------------------------------------------------------------------------------------------------------------------------------------------------------------------------------------------------------------------------------------------------------------------------------------------------------------------------------------------------------------------------------------------------------------------------------------------------------------------------------------------------------------------------------------------------------------------------------------------------------------------------------------------------------------------------------------------------------------------------------------------------------------------------------------------------------AYIGMVLGVVVVFYAWFGVVIFYE----TE-------QGANGFQNLIEGIWTLWICITTANYPDVMMPSYNENRLAS-IYFVSFMTISFFYLMNLILAVTVNA-------------------YDESIADRKRSRKKLSTDLLTEAYKLLDPCD---------------------------------------TN-------------EVSR-ETMMA-----------------VML-ILNQDVPEIDSLSIDEKG---IIFGFL------------------------------DR-----D----------------------------------G-----------------------SSSISKDEFLDFGTILLLRLTKQSD------------------------------------------------------Y-----ET---------------------------------------FVERHLPK-V-NESKWYQFLVKYVKSPA---------FE----------------NAIDASLVLNALVVAIQD------YPML-TGQDVTGDSHFEDG--Y--I-DTI---WEFMETIFT-ALYVLEASLKI---LINGWK-K--------Y-SES-------------------MRNLFDLVI---TVLALLATA---YVY---YP-N------------------------------------------------L-Y---------------SNSRLVQ-FIVMIRVLRLARLLITFQAFQMFGTISVDILPAAASVFILLLFISYFFAAIGMLLYGGLITRD-PENSLA---------YTLLEASDFVD-NNYWSNNFNDMFSGMNVLFNLLVVNNWTECEIGFEFVTGA---KW-VRFFFFSFHLAGVVV----------------------------------------------------------ISNVVTSFIINAYFQQMETIAHRRE-Q----------------------------------E-K----------------------------------------------------------------------I-------------DG-EA-------------I------L-------------------------------------KG-----SQ----------A-VF----------------------------------------------------------------DAT-------------------------------------------------------------------------------------------H----------------------VTGTL-TGA-K-NVHFVR-----------------------------------------------------------------------------------------------------------------------------------------------------------------------------------------------------------------------------------------------------------------------------------------------------INP----------------------------RHM-DV-E--I-DERAV-L-RQLF--------------------------------------------------------------------------------------------------------------------------------------------------------------------------------------------------------------------------------------------------------------------------------------------------------------------------------TRR-S-T---------------------------------------------------------------------------------------------------------------------------------------------------------------------------------------------------------------------------------------------------------------------PSTEEE-STIEKEE-------------*
>Pm202884
MWYIVS---------------------------------------------------------------------------------------------------------------------------------------------------------------------------------------------------------------------------------------------------------------------------------------------------------------------------------------------------------------------------------------------------------------------------------------------------------------------------------------------------------------------------------------------------------------------------------------------------------------------------------------------------------------------------------------------------------------------------------------------------------------------------------------------------------------------------------------------------------------------------------------------------------------------------------------------------------------------------------------------------PDLVGYE----------------------------------------------------------------------------------------------------------------------------------------------------------------------------------------------------------------------------------------------------------------------------------------------------------------------------------------------------------------------------------------SNPPLFSSVLKPLALF--YVSA--------KARESLEAILRISQIVIRVLLIEFFMILIFASVAYRMFGN----D----------FDDFADLQTSWLSLFQLSTTVNNPSLWMPIYAAAPSNS-IFFVIFIVMCVFYYHSLVLSVVFQT-------------------YIQAITDIHERTASDRNDAIRLAFLALLKDGQ--------------------------------------SN-------------YIST-SSVRK-----------------CLQ-VVR------PHYNSLKMN---ALLEIV------------------------------DP-----T----------------------------------N-----------------------ETIIDYPTFRNKI---------------------------------------------------------------------------------------------------------------------------------RRALNSSVRTARTAT-PLAMGVE----------------FIAVFVAGANFIYVTGKT------LAG---------GE----D--F--W-YVS---NGYVGSVIT-LLGFLELTIRF---NPLKVP-N--------F-APITR-----------------LDVFFDGIA---LLAALISCY---GI----VQ-Y-------------A-AGY---KA-------------------------L-I---------------ESGAMFD-YLHLGRAIDMIRVLRFSPIFRDIVRRSSDVLPTLAGPMMLFLSVIHTFVFFGIVLWSGAIDVE-LL-----------------KDNEDLS-PLYCLNNFNSYTGGLITMFNVAVVNDWHAIAKVYTYADRNNSRPV-VYSFFVSAICFIVYI----------------------------------------------------------MINVIIAFFVETFVTKTNEPADESY-PNEEILSPKRGSNFRIL---------------NSEN-T--NVRRIH-----------SNGSI-----------------------------Y-SDEDEDSAFRDGNDNEDDADDEDDGSAALVD-PN-------------TS-------------------------------------------ST-----HS----------A-TS----------------------------------------------------------------SKS-------------------------------------A-NS-------------------------------------------------ET----------------------FAAFD-IYE-R-EGFDQI----MRAVAG-SSD-A-EQEAFAKS--VCS---------Y--------------------------LERFE-------SL-----TSG--R-E-KVGYM------VCCQQ--------------------------S-------------------------------------------------------------------------------------------------------------------------------------------------MNRFGN-HRFRTLAR---------------------------SFL-T--D--E-LLHKV-V-SDMHSELL------------------------------------------------------------------------------ALTS-TT---RKKNG------------------FGNR--------------------CLV----RTFPQAQAMYMPVSMSREQRQQQQQQQQPS-SRHLEIAA-----------------------------------------------------TLLRH-QPA---------------------------------------------------------------------ATLFASRIR-P--------------------------------------------------------------------------------------------------------------------------------------------------------------------------------------------------------------------------------------------------------------------------N-LASGDKK-------------*
>Pm319836
MAQSKSGS-----------------------------------------------------------------------------------------------------------------------------------------------------------------------------------------------------------------------------------------------------------------------------------------------------------------------------------------------------------------------------------------------------------------------------------------------------------------------------------------------------------------------------------------------------------------------------------------------------------------------------------------------------------------------------------------------------------------------------------------------------------------------------------------------------------------------------------------------------------------------------------------------------------------------------------------------------------------------------------GLSRREQKAATICACFLKDYEKGQP-P-T--LSSNFSGITR-------------R-Q-L-LL--------YRVK-HS---YHW---------KV-FGLLL-ATVLLFVHF-FRGR------------------------------------------------------------------------------------------V-LTLFLQTYAIVIFA----IDLWM--MDQFF-DYKK--H---NT-------------------------------------TKG-D------------------TSMPGRLLFHSMKGFL-C----LMSLQTITNF----FFP-------------N--------------NS--------------T-A-HALSLGVSVFKPIVFF--YQSR--------RARDAMEALIRISIKLLRVILIEMFLILTFAAVASRLYYD---------------YESFQSLPQAWLSLFTLSTTVVNPSIWMPMYYQSPWNA-IFFVIFIVVSIFYLHSLVLSVVFQV-------------------FIQSVTEVHRQSARDKDNSLKLAFLALTSVRRDNS-KNK--------NNN-------------EELLADENA-------------LVDV-RLICE-----------------AFR-LLR------PHYNQQKLD---VLTNII------------------------------VP-----S------------NFENGSEVQRMEGNQNDDGKDIN-----------------------KHNIDFGEFRKRI---------------------------------------------------------------------------------------------------------------------------------PHALSSSVRVTRTHS-AIGMAVE----------------FLSISVAIVNFLYVIIFA------SRV---------RP----H--E--TNIKA---EFVGGSIIT-LLTLCETWLRY---NPWQFSIG--------I-NPITR-----------------INTVLDGMG---CLGGIVSFI---GM----IM-H------------------------------------------------L-V---------------GNRNGLE-YLLIGRAIGMIQSMRFSIWFREVLQRSLYVLPFLAGPIFLILTTMHIFVYVGMALWEGAVDVE-EQ-----------------ASNENVE-YLYYLNNFNSYSEGCITVFNVLVVNDWHQIAKVFLYADRCSSPLF-VYLYFVLLVIVAVCI----------------------------------------------------------LLNVIVAFFVETFVTQLSLVDVDNE-P-VP-NATSVLASANTS------------TFHTDMS-N--HIAPIA------------RSWI------------------------------------------------------------FD-SS-------------DL-------------------------------------------KK-----TS----------V-RS----------------------------------------------------------------LSC-------------------------------------P-DT-------------------------------------------------GE----------------------KTEFD-VIR-K-EGFDDI----IQSVAN-DDD-K-QFEHFARG--VLD---------A--------------------------LELVQ-------TL-----TPD--R-NTNVGHV------LCGLQ--------------------------K-------------------------------------------------------------------------------------------------------------------------------------------------EIQFHS-NNFPQLVK---------------------------DYL-T--L--DEDIQCM-I-NEMKDIFL------------------------------------------------------------------------------STNS-SE-------R-------------------VG----------------------------RCLHNP---------------------RDG-SKVLQIHG-----------------------------------------------------ALLPQ-NNE---------------------------------------------------------------------LLILTAVV---------------------------------------------------------------------------------------------------------------------------------------------------------------------------------------------------------------------------------------------------------------------------------NESMK-------------*
>Pt1654
MSSPRRRNSGTS----------SSGVTTSNRARRAPHNQPHSRDN---DSYYYTIPAG-PPASRASIAD--S---SHPSVSSDI-TLT------------------D-GLEEEEDELDVPVEAAPVGTLAETPRNGRPAVADADDAINTSVFAPTPPSTSLSQA----SLM---------------------------------------------------------E-----Y-----------------------------------SD------T-----------------------SDEY-TRGAR----------------------AYPQSRF-------QSAESP-------------------------------S--P-TRTH--PNRLV-------------------------------------------RFSSLTS---------------------------------------------LA--TDVEHG--------EQASTGHTPER--------------------------------NA----------AGYTSNDRTPRSSP-PAHWMESWAYSFRSPAPQQQ---RHHHHG--VSPRHRPTRSHS-TLEY-----------------------------------------------------------------PHH-AI-PTQLYHAAAYDGTGVADPTPR-QHPLL------YS-----------------QPQDSNEA-SPLLATQHKTRGTAT-AAANARSV------------------RTKSTDSG---A--------SRS----------S---ETSRGRL--------RF--------------------------------------------------------------------------------------------TKPLFPGDRRAIRMAAAFLEDYQHNRP-P-T--LSSELATISD-------------A-Q-L-VW--------VQYV-HH---GWM---------PW--LRFL-ASAALFFSSGFEGFEPD------VV-PEYAV------------------------------------------------------------------PPR----A-VATVLNLTALMVLF----LDVYI--RHVILYSYDS--L-VETGAG--------------------SHRHNV---------LHR-V------------------RQSRSLQLVRPLIVFG-T----VLVCENISRI----LIT----------------------------R---------------D-E-PHMVLFTSVFKPLVLF--YVSS--------QARDALEAVRRISRIVLRVLVMELLLILFFAAVAVRLYGH----T----------HEGFADLSTSWFSLFELATTVTNPSLWMPLYNDSKTAA-IFFVPFVVVTTFYLHSLVLSVVFST-------------------YIQAATAIHARSTLDREDSVQLAYLALLQQQQ-RNDEAAMASSRRRKTQSATHAPGSAPPIPEPPAAVSKSD-------------MIDV-RLVRE-----------------TLK-NLR------PHYNAMKIN---ALVEIV------------------------------DP-----S----------------------------------N-----------------------QKIVDFATFRTKV---------------------------------------------------------------------------------------------------------------------------------RQALNASVRTARSAT-TLALSVE----------------LVAVAVAIVNFIYVILVS------SAF---------NV----H--W--F-NES---QQMLGSLIT-VVATFELLIRF---NPLRIP-D--------F-TPLTR-----------------LNATFDGLA---LMGAVVSTV---GI----VM-Y-------------V-T--------------------------------S-Q---------------GEEASLN-TILMGRAIDMIRIMRFFQIFRDVVRRSSDVIPVLVGPLILVLTTLHVFVYTGMALWGGAIHVG-T-------------------YEGDIV-DLYDLNNFNSYQEGVVSMFNVLVVNDWHELARVFTFADRCASPVI-VYPFFILGNLLGVSI----------------------------------------------------------VLNVLTAFFVETFVTKLDDNVDGST-D-LT-TVQREQRDFSIQ---------------TSEK-Q--SVRRIA-----------SMSSL-----------------------------L-GARKASG-SRRRAQRV-------------PE-KP-------------ID-------------------------------------------RG-----ED----------A-DS----------------------------------------------------------------EA--------------------------------------S-SE-------------------------------------------------SE----------------------LFEFD-VYE-R-EGVDKI----MQAVSG-GAN----SNEFARQ--ICG---------Y--------------------------LEIFE-------TL-----TPG--R-E-TVGYL------ICDQQ--------------------------T-------------------------------------------------------------------------------------------------------------------------------------------------LERYGN-RRFQTKAD---------------------------GFL-G--E--N-ELHAV-V-SDVNSELL------------------------------------------------------------------------------ALSS-RP-------S-----------------FDLDR--------------------SLV----RTFPHH---------------------SDP-NVSLEISA-----------------------------------------------------SLLRR-HPA---------------------------------------------------------------------LSLFVSRTVDP--------------------------------------------------------------------------------------------------------------------------------------------------------------------------------------------------------------------------------------------------------------------ALQITTE-NAAPVAN-------------*
>Pt15329
MHH------------------------------------------------------------------------------------------------------------------------------------------------------------------------------------------------------------------------------------------------------------------------------------------------------------------------------------------------------------------------------------------------------------------------------------------------------------------------------------------------------------------------------------------------------------------------------------------------------------------------------------------------------------------------------------------------------------------------------------------------------------------------------------------------------------------------------------------------------------------------------------------------------------------------------------------------------------------------------------------------------------------------------------------------------------------------------------------------------------------------------------------------------------------------------------------------------------------------------------------------------------------------------------------------------------------------------------------------------------------------------------------------------------PYVRLAILL--SLSP--------AAQRDIGVLVKMLPEVMNILLILGVFMVFYAWFGTVMFVG----TE-------EGSMHFSSLIESMWTLWICVTTANYPDVMMPEYNQNRWVT-LYFISFMILSFFFLMNLVLAAVFNE-------------------YQLAFQTRKQDRTKASDENLRKAYALMDSEG---------------------------------------MG-------------RIDQ-ETVMA-----------------LFC-ILNEDFPEFRTLSDEDTK---LLFAIL------------------------------DK-----D----------------------------------G-----------------------SSTITEEEFMDFGSVLLLEFVKTSA------------------------------------------------------Y-----ST---------------------------------------FVELRLPK-I-FHSSLYQTFCTVVKSNL---------FE----------------YSIDAILVMNAVVIGIQS------YPEL-SGQAVQIDPKYWDG--S--I-DTI---WEGVESVFT-VIYALEVVVKV---LVLGWR-A--------Y-TES-------------------YKNVFDFTI---TILAVISSS---IVY---YP-N------------------------------------------------E-F---------------SDSRLIR-MIVMARVLRLIRLLTAMKRFQLIGIISVEILPAASSALMVLFCIMYFFSALGMHLYGGLITRD-PANSLA---------YL-LLGTDFSE-NDYWANNFNDMISGMNVLFNMLVVNNWTECEVGFEATTQE---KW-VRFFFLSFHVCGVIL----------------------------------------------------------VNNLVIAFIINAFFEELAIYRERTD-E----------------------------------E-I----------------------------------------------------------------------VG------------DG-EA-------------V------I-------------------------------------R-----------------------------------------------------------------------------------------------------------------------------------------------------------------------------------------------------------------------------------------------------------------------------------------------------------------------------------------------------------------------------------------------------------------------------------------------------------------------------------------------------------------------------------------------------------------------------------------------------------------------------------------------------------------------------------------------------------------------------------------------------------------------------------------------------------------------------------------------------------------------------------------------------------------------------------------------------------------------------------------------------------------------------------------------------------------------------------------------------------------------------------------------------------------------------------------------------------------NR-------------R
>Saprolegnia_diclina_gi|669140198|ref|XP_008605667.1|
MLQQ--------------------------------------------------------------------------------------------------------------------------------------------------------------------PLL---------------------------------------------------------E-----L--------------------------------------------------------------------------------------------------------------------------------------------------------------------GP----------------------------------------------------------------------------------------------------------------------------------------------------------------------------------------------------------------------E--------------------------------------------------------------------------------------------------------------------------------------------------------------------------------------------------------------------------------------------------------------------------------------------------------------------------------------------------------DRHLVTKAAWLVEDAFRGFE-K-P--HPDA----TV-------------R-A-V-QL--------LKLY-YR-----L---------RY-VRYFA-VTVLLSL-SYIETPYW----------CAN-SGD-----------------HPC------------------------------G-DPDDATTPLTFDMAW-LSGR-QSMAVEVACLAIIW----GNDML--LLSSL-KRK---Y-------------------------------------------AA-R------------------R------D-RLAVSLLYT----AATVNVVVR------L--------------A--------------GN--------------F---ADAGRVASFFRLLIFV--SSLR--------SARSTYQKLYFVLGEVGNLLCLVGIYVLFCGWLATILFRD----TP-------QA-AITSSFLESSWQLLILLTTANFPDVMMPAYAMHRANA-LFFICFVFFGLFFLMNVILAQVFSN-------------------FQWVASREAATHAANRDRLLTKAFRTLAAVQ---------------------------------------KSHTNDE----SEDEHIAL-DLLVC-----------------FFT-ELNQ-YKVIKALKKRHMK---DLFHQL------------------------------DE-----N----------------------------------D-----------------------DGRVYVAQFIDICDVMRAYMSLHRP------------------------------------------------------K-----PS---------------------------------------EVDMLFPA-L-ASSPRYQRLCTYVTHRW---------FE----------------LFFDALLVINAIVIVIEF------TTDI-DNF--SMS-----G--S----WSR---WEAVATCFS-CLFLLEMLLKL---LVLGVR-E--------Y-WYS-------------------GKNRFDALI---TVASLTIDI---YAY---IP-N------------------------------------------------A-Y---------------NSHTMVK-VLLLVRCLRLLRLIMAVKRYRVLFSAWLRLLPVGKNILLVLFCNMNLFALVGHHLFGGKISPA-TMDA------------R-YPNVSYTV-NRYYANNFNDIPSGMVTLFELLVVNNWFVIVDGHVAVTT----IY-ARFFFISYWIVGVIV----------------------------------------------------------TLNLFIASILDAFLAEYVQERTIEA------------------------------------D-M----------------------------------------------------------------------Q-------------HG-DD-------------D------E-------------------------------------V------------------------------------------------------------------------------------------------------------------------------------------------------------------------------------------------------------SLRK-SLS-R-RQLAAS-----------------------------------------------------------------------------------------------------------------------------------------------------------------------------------------------------------------------------------------------------------------------------------------------------TRA----------------------------Q---HL-A--E-----T-GDSH-E--------------------------------------------------------------------------------------------------------------------------------------------------------------------------------------------------------------------------------------------------------------------------------------------------------------------------------TDE---------------------------------------------------------------------------------------------------------------------------------------------------------------------------------------------------------------------------------------------------------------------------------NSEQAR-------------V
>Sf_g11404.t1
MAIPSENS----------------------------------------------------------------------------------------------------------------------------------------------------------------PLV---------------------------------------------------------L-----E-----------------------------------ESQ-----K-----------------------T-----DH---------------------------------------------------------TPK-----------------ER-LRKF--YSAPI----------------------------------------------------------------------------------------------------------------------------------------------------------------------------------------------------------------------R--S--LMS--S-----------------------------------------------------------------------------------------------------------------------------------------------------------------------------------------------------------------------------------------------------------------------------------------------------------------------------------------DMDMDSLRISYAAKLVLAAVEARN-V-E--SAVD-----L-------------F-VGL-N---------SRFI-NPLAYPLY---------RN-LVVCV-ILGHLAL-ALWEGGPH----------P----------------------------------------------------------------------LPL--K-P-SVAILEATIFVFYT----ADVLL--NFWTF-GAKQ--L-------------------------------------------RE-K------------------K------WHLGFAVLS-I----VHCLLLIFAT----IYA-LGDVYN------A----------DNEKQS--------------I-P-RFALLAAHALRPFMLI--SQLK--------TTRRVFTNVT--IFRTGSFLALWAVLLVFFSVLGKNLFNS----LQVS-GYD-AEGDNYDHFSDAVLTLFILTTDENFPMAADPAFAQRPLAR--------------------------------------------------------------NALLAAYYVLDEDG---------------------------------------SM-------------GLTQ-EQLVAVLTTEASIDINRRQAEQLWR-TLV------PEEAKQVSSGNRAKITSRSHSLPPTSF-------PVSSGAAGGTQPSTVQ-----E----------------------------------T-----------------------PGRLEVGSFLRLADLLHEKLVDDSG------------------------------------------------------Q-----EF----HDTQGSDDAVNGDHDSGDEMECGRGFWMGSNGDACRIR--Y-----IREKLRRFASEAVHRPW---------FS----------------RTSQIITVTLSLLSATWTPMSQAWHDLC-FGEQAT--PESFVC--W--K-ENA---LRLIETLVL-LAFWAEMAIKV---LAIGWR-T--------L-WRR-D-----------------WAARFDFIL---LGYLMATYF---VVG---IQ-G----------------N---ILA--VY---------------------V-D---------------KHPSLGD-VFDLPRSLVILRLLTVFPSLRELLETMSTVFVMLGKIMILYACVSYSFAAVGMAIFDDLKSD-------------------------LL----APRYSFSSLTEAFFTLFFLTIANNWNDLLYPLINEVSV--GRW-SALYFATYMLFCTTM----------------------------------------------------------VLDVLVGVVIEGFRVSRRGPDASFS-R-A---ASR--HSVGMA---------------AHEA-T----------------------------------------------------------------------MN------------SS-IR-------------ST----DE-------------------------------------DG-----K--------------------------------------------------------------------------------DA-------------------------------------------------------------------------------------------T-----------------------------------------------------------------------------------------------------------------------------------------LA------PLRRG--------------------------T-------------------------------------------------------------------------------------------------------------------------------------------------SRK--------ASHR---------------------------KYK-QV-K-----AEDI-F-RSA------------------------------------------------------------------------------------------------------------------------------------------------------PKG---------------------------EL--TA-----------------------------------------------------EDLKELEES---------------------------------------------------------------------VKA-VEE---------------------------------------------------------------------------------------------------------------------------------------------------------------------------------------------------------------------------------------------------------------------------------RLHQAWVNRLRSMKVPEDTG
>Sf_g11724.t1
MEHTPIRRIQR--------------------------------------------------------------------------SKS------------------E------------------------RP-----------------------------A-----PLR---------------------------------------------------------R-SSS-LFGALGRVPWVTNDDDQFSSSGEDEPPPAPPSPNISEE------E-----------------------A-----KK---------------------------------------------------------ARK-----------------LK-LKRL--FKQGV----------------------------------------------------------------------------------------------------------------------------------------------------------------------------------------------------------------------S-------K--V-MR-------------------------------------------------------------------------------------------------------------------------------------------------------------------------------------------------------------------------------------------------------------------------------------------------------------------------------------ERAEEMDRMAKRGALYVMDAFAGRL-Q-H--GMAEISTKSP-------------Y-V-F-AA--------FRFH-IS---TLW---------MW--TIITCSVAHSLM-VFVEPQPG----------SG---------------------------------------------------------GED--G--------Y-FSPG-TLGAMEATFISLYA----LDVAL--KVSYM-GLKT--Y-------------------------------------------LK-K------------------P------WQKLMIAFT-V----ILAVDAIG---------------------------------------------------------LVGVRFARPLRPAILS--LRTR--------PFRRFYAVVSNMLPGFLRVCLPILFFLLLSASYAAMAFGR----A----------KEDFQDPATAGYAIWILMVCADNYEALVNEPSHHPAYV-PFVVMIIVVGSMFLLSLLLGVTYDV-------------------FIEHTTEQVKSERLKELKGLNMAFATMDPSG---------------------------------------TG-------------KLSM-VVWNR-----------------FLH-HLM------PRATQQERA---LYFEIA------------------------------S------G----------------------------------F-----------------------AENLDVLGFMDLRQVLSYSFVNVNA------------------------------------------------------IERAEKRQ---------------------------------------KLE-KLPT-W-L-VWLLQKMETWLHSRG---------WR----------------HTVAAVVLADCLCLPH-S------IPH------------QGPG--L--L-VTV------ITTLCG-LILLVDQAFQLAECFRTGWS-GPGPLRLPGK-SVHTKIAGVGVLLHTIAVVVLHCPPLFSLSC---QCLTFLRNA---F-Y---SP-EVHPGGLEWGFVDDS-GGG---VSPLDMGVVGGWGESSWRFGGGVCPVVD-W---------------CTDWFLM-LAYTLRLLRCWRLVTLNDTLHDHVNTFFSVVPVFAQTLSFALVVAYIFAMVAMQAFADKA------------------------------------TAFQDAGMSLKTTLQLFVGVNFSDVVQETVDEVG----SS-AMLFFFAYHVVGVLI----------------------------------------------------------VFNLLTAIMIQLYGQALNEKSRQGM-E----------------------------------E-Q----------------------------------------------------------------------R-------------KA-DQ-------------E------LQDHLYEHNQKQRVLRLWGRRVTQGASDLNIMRGAKVNNG-----RE----------A-RR---------------------------------------------------------------MLGA-------------------------------GSKSQMP-TA-------------------------------------------------EELKQCQKHAKVDLLRALRERTQGDNSLR-TFE-R-SFYKKI----KSFASR-GSLS---TQRFADGETIYSRGDRLSMCYFVDKGVVRLESADGTVEKKEKGEMFGEEALVV-------NL-----TTTSTA-I-AEGPV------VCVGM--------------------------DRDTFTESHGTLENLGLIFLRLQRSGSLLAVDPPPSDGSRRSAFSASGRSSRMWPSQAGDFSVSDLQLPEKWRSRLHTPGFGRTRACTSTAGMDGSNGDMNTSSHSYGSGGGRGGRGRTTDRGSSGELGSSEHRMNGXXXXXXXXQDSRHVP-KRWSEGSR---------------------------PMV----D--P-A-----L-TELRSEVS------------------------------------------------------------------------------MEKE----------G------------------KGRRVGRGVDGGSAVTSGVGRGRTPLLRRSGTVIGHV---------------------TRP-SIDLEKRPTRSNDAAEADNGASSKASGGINGGSSSSSRRALVGPRGDVITAPGRDVDADLEDSINH-DPPRWAFRTVSRESKVESVEGDSCNGDRGKNVSPTGSSPDVSPSAAPHSRRQQMLKSRSSMYGSRHEEEGGSGCLPGA----------------------------------------------------------------------------------------------------------------------------------------------------------------------------------------------------------------------------------------------------------------------------------RIRRLP-------------S
>Sf_g11724.t2
MFYRVKAG----------------------------------------------------------------------------------------------------------------------------------------------------------------------------------------------------------------------------------------------------------------------DT------S-----------------------C-----YK---------------------------------------------------------ARK-----------------LK-LKRL--FKQGV----------------------------------------------------------------------------------------------------------------------------------------------------------------------------------------------------------------------S-------K--V-MR-------------------------------------------------------------------------------------------------------------------------------------------------------------------------------------------------------------------------------------------------------------------------------------------------------------------------------------ERAEEMDRMAKRGALYVMDAFAGRL-Q-H--GMAEISTKSP-------------Y-V-F-AA--------FRFH-IS---TLW---------MW--TIITCSVAHSLM-VFVEPQPG----------SG---------------------------------------------------------GED--G--------Y-FSPG-TLGAMEATFISLYA----LDVAL--KVSYM-GLKT--Y-------------------------------------------LK-K------------------P------WQKLMIAFT-V----ILAVDAIG---------------------------------------------------------LVGVRFARPLRPAILS--LRTR--------PFRRFYAVVSNMLPGFLRVCLPILFFLLLSASYAAMAFGR----A----------KEDFQDPATAGYAIWILMVCADNYEALVNEPSHHPAYV-PFVVMIIVVGSMFLLSLLLGVTYDV-------------------FIEHTTEQVKSERLKELKGLNMAFATMDPSG---------------------------------------TG-------------KLSM-VVWNR-----------------FLH-HLM------PRATQQERA---LYFEIA------------------------------S------G----------------------------------F-----------------------AENLDVLGFMDLRQVLSYSFVNVNA------------------------------------------------------IERAEKRQ---------------------------------------KLE-KLPT-W-L-VWLLQKMETWLHSRG---------WR----------------HTVAAVVLADCLCLPH-S------IPH------------QGPG--L--L-VTV------ITTLCG-LILLVDQAFQLAECFRTGWS-GPGPLRLPGK-SVHTKIAGVGVLLHTIAVVVLHCPPLFSLSC---QCLTFLRNA---F-Y---SP-EVHPGGLEWGFVDDS-GGG---VSPLDMGVVGGWGESSWRFGGGVCPVVD-W---------------CTDWFLM-LAYTLRLLRCWRLVTLNDTLHDHVNTFFSVVPVFAQTLSFALVVAYIFAMVAMQAFADKA------------------------------------TAFQDAGMSLKTTLQLFVGVNFSDVVQETVDEVG----SS-AMLFFFAYHVVGVLI----------------------------------------------------------VFNLLTAIMIQLYGQALNEKSRQGM-E----------------------------------E-Q----------------------------------------------------------------------R-------------KA-DQ-------------E------LQDHLYEHNQKQRVLRLWGRRVTQGASDLNIMRGAKVNNG-----RE----------A-RR---------------------------------------------------------------MLGA-------------------------------GSKSQMP-TA-------------------------------------------------EELKQCQKHAKVDLLRALRERTQGDNSLR-TFE-R-SFYKKI----KSFASR-GSL-S--TQRFADGETIYSRGDRLSMCYFVDKGVVRLESADGTVEKKEKGEMFGEEALVV-------NL-----TTTSTA-I-AEGPV------VCVGM--------------------------DRDTFTESHGTLENLGLIFLRLQRSGSLLAVDPPPSDGSRRSAFSASGRSSRMWPSQAGDFSVSDLQLPEKWRSRLHTPGFGRTRACTSTAGMDGSNGDMNTSSHSYGSGGGRGGRGRTTDRGSSGELGSSEHRMNGXXXXXXXXQDSRHVP-KRWSEGSR---------------------------PMV----D--P-A-----L-TELRSEVS------------------------------------------------------------------------------MEKE----------G------------------KGRRVGRGVDGGSAVTSGVGRGRTPLLRRSGTVIGHV---------------------TRP-SIDLEKRPTRSNDAAEADNGASSKASGGINGGSSSSSRRALVGPRGDVITAPGRDVDADLEDSINH-DPPRWAFRTVSRESKVESVEGDSCNGDRGKNVSPTGSSPDVSPSAAPHSRRQQMLKSRSSMYGSRHEEEGGSGCLPGA----------------------------------------------------------------------------------------------------------------------------------------------------------------------------------------------------------------------------------------------------------------------------------RIRRLP-------------S
>Sr1137
MENYQIGG---------------------------------------------------------------------------I-GVE------------------V---------------------------------------------------------------E---------------------------------------------------------IDESK-F-----------------------------------GKR-----K-----------------------Y-----HR---------------------------------------------------------GHRVDG-----VWVFGGVE-RTPERKC--FLVAV----------------------------------------------------------------------------------------------------------------------------------------------------------------------------------------------------------------------E--D--RKK--P-TLEA--------------------------------------------------------------------------------------------------------------------------------------------------------------------------------------------------------------------------------------------------------------------------------------------------------------------------------------L-IKEFILPGSIIISDKFPSYEDL-EGTEDFW---YQ-HEVVNH-------SEN-Y-KDPITGACTNTIEGTWN-----GVKKLVPTRKRTEEGIIR-AWGLVIL-TFIEPPRW----------CSI-GEE--------------DDANNCQVLFDLEGPPAISSDNNDDNTTTLGAVDESV-TAD--YYP-SSGSLL-LTTA-QSQFLELVFVSFIS----LVMLF--RVGRD-GCSIVRY-------------------------------------------FRKGPAL---------------L------LRSLQIIAI-A----AIYLGLGTGY----------------------------------------------------------TFFQPIARLLLLG--TLLR--------SLHMEVANTLLVLPQVLNICAMLAIYVFFWAFMGTVLFYE----TD-------QGVAGFSTFVESLWTLWICITTANYPDVMMPSYNQNRLSG-PYFVIFMIVTFFFFMNLILSSIVNT-------------------YDDIMSERKKERKAREDAKLSEAFQLMDQSK------------------------------------------------------TIDR-DTVMT-----------------LFR-ILNKDFPEFRHISSRDAK---LLFAVL------------------------------DR-----D----------------------------------G-----------------------SAKISQHEFLDFGSIMLLEFFHEEE------------------------------------------------------F-----AT---------------------------------------SIQLYFPK-L-YNSERYQNFLTVVKSEQ---------FE----------------TAIDIILVMNAVVVVIQS------WPLL-IGDAVTQNEDFLDG--T--I-DTV---WELIEAIFT-AIYCVEAILKI---VAMGWN-N--------Y-IEK-------------------AKNVFDFII---TILAFLATA---YVY---YP-N------------------------------------------------D-Y---------------SDSRLIR-YIVMARVVRIARVVIAFKPFRVIGIIWYEVMPYATSVLILLFFIMYAFASLGVELYGGMVSRD-PSNPYS---------YL-ILNTDFSD-NDYWANNFNDLISAFNVLFNLLVVNNWTECEIGFEAVSQT---RW-VRYYFFAFHFAGVIL----------------------------------------------------------VNNLVVAFFINAFLAQGKILANRKE-E----------------------------------L-A----------------------------------------------------------------------LD------------NG-EA-------------V------I-------------------------------------HG-----RE----------A-SF----------------------------------------------------------------DAS-------------------------------------------------------------------------------------------E----------------------ITGTR-TSV-R-GGFIAR-----------------------------------------------------------------------------------------------------------------------------------------------------------------------------------------------------------------------------------------------------------------------------------------------------IRT----------------------------THA----E--E-DEQDR-L-RRLF--------------------------------------------------------------------------------------------------------------------------------------------------------------------------------------------------------------------------------------------------------------------------------------------------------------------------------TQT-S-E--------------------------------------------------------------------------------------------------------------------------------------------------------------------------------------------------------------------------------------------------------------EDEIRFKPQEEHEWTMPFARS-------------*
>Sr35637
MSSARYGSSEL-----------------------------------PP----PPPPMG-PPGSTSSIESPGPSHHTWNSLMSDI-TMSEDEEGHN-----------H-Q-HQS------------------NHRNYRPSEA-----------------TEDSAA----SLL---------------------------------------------------------E-----Y-----------------------------------SQ------S-----------------------SEEA-YTH--------------------------KRE--GTSSSSLLGSALS-----------------GG-----TSNFR-FR--D-DLTS--SSRVV-------------------------------------------RLPSQGE---------------------------------------------DN--NK-----------------GNRPHQYQQQQMQAVEEGTSLLPTEKLSSDNNHQRRHRKHPPHH--HKQRGGGAPVNRSTFLST-PNRWVAQLAYSFRTPPA--------------PKQRKQAMNIDEAAGEF-----------------------------------------------------------------QQR-GS-EASA---------------HTATKSKGSK-KGTGSRRKVAVHKGQGEHHHVAVHLNKSEA-SPLLPLKEDEEV----------------------------------------------------------------FNNQTFPKKQ-----YHHRH-------------------------------------------NVQHGHHK---------------LFA-----------------------SNHVHRHPYDYISMAVAFLKDYEAARP-P-T--LAPNISIITP-------------W-H-M-GL--------YRLK-YS---TLY---------SL--LIAS-ATVALFLSSALEGPSP----------TDS--------------------------------------------------------------------NIR----MHTLSGLNIYALVIFG----TDMWI--RCQFL-KAQR--AARKVKSS---------------NNGSSGSRHQM-MR--G-LPPIQ-T------------------RTSQASLLMRPLCLFG-L----FLGLENLGWL----IA-----------------------------RP--------------D-R-TFVVLYSSIWKPIVLY--YISS--------QARHAMEALLRIARIVTKVLFIELVLILSFAAVAVRLFGS----D----------FESFRHLSVAWLSLFKLSTTVVNPSIWMPMYQSTRWSA-IYFVLFIIVTLFYMHSLVLSVVFQT-------------------YIQAASEIHDRSVTDRENALQLAYTALTKQHQQDA-RKRKGALQ--KSQT-------------EDSQLSQQP-------------GIPM-YLVRE-----------------ALE-SLR------PHYSTPKIN---ALVEMF------------------------------DT-----A----------------------------------N-----------------------VSDVDYSTFRTKI---------------------------------------------------------------------------------------------------------------------------------RQALSARIRTVRIAS-PLAVSIE----------------LLAVVVAGVNFVYVILLT------SDF---------SA----Q--W--F-DAI---ELELGAVIT-VAGLAELLMRA---NPLRLP-N--------F-TPLKR-----------------FNSAFDGLA---IVAGLISSV---GV----GL-A------------------------------------------------F-V---------------DRSEALE-YILMGRAMDMVRVMRFFRIFRDVVRRSADVLPAMSGPVTLVLTMLHIFVYIGMAFWGGAIEIG-E-------------------HGDQIT-PLYDLNNFNSYHEGLVTMFQIMVVNDWHAIAEVFLYAKRCASPRI-VYPFFVIGNLVGVSI----------------------------------------------------------LLNVITAFFVEAFVTKLSGHDRNVE-R-A----PQSARDFSIR---------------TSEN-S--TFRRIS-----------SSHNL-----------------------------S-S-HNLSS--------L-------------GG-ED-------------YD-------------------------------------------AA-----HD----------A-DS----------------------------------------------------------------EGS-------------------------------------S-DS-------------------------------------------------SE----------------------LFEFD-VYE-R-EGYDRI----IQTVSG-VDS----RDDFARQ--VAS---------H--------------------------FELFE-------GL-----TPG--R-E-RVGYL------VCCQQ--------------------------T-------------------------------------------------------------------------------------------------------------------------------------------------LNRYGN-RRFETDAA---------------------------DFV-A--K--M-ELHAL-V-SNMHGELL------------------------------------------------------------------------------VLSS-RE-------T------------------FDHR--------------------SLV----RMIPHR---------------------TDP-SRKLEVSA-----------------------------------------------------TILRR-HPA---------------------------------------------------------------------LSLFASR----------------------------------------------------------------------------------------------------------------------------------------------------------------------------------------------------------------------------------------------------------------------------------VISGD-------------*
>To90071
MIPTETTS-----------------------------------------------------------------------------------------------------------------------------------------------------------------LM--------------------------------------------------------FSPSTG-E-----------------------------------AGE-----E-----------------------------------------------------------------------------------------------------SFASNK-DT-VAKK--GIGHI----------------------------------------------------------------------------------------------------------------------------------------------------------------------------------------------------------------------Q--T--ALA----KRRE--------------------------------------------------------------------------------------------------------------------------------------------------------------------------------------------------------------------------------------------------------------------------------------------------------------------------------------ALSEQGVGKAAFLIKDAVIGMRDA-P--YEGY---YDPYE---HG------EGS-L-RDYLSVAAGRLVVQ--------L---------RW-ITVLA-CWALFLL-GFVEPPSW----------CRE-ASNL-NIIANQLTVSNKDEYGDCDVLLHATGTTI----------------DGQE-NRE--LYP-SMNLMI-LTYR-ESKHIEIFGLCVVS----FFMLL--KLADD-GFRLNLF-------------------------------------------FYSGKKR---------------R------LNTLQLAVL-A----GLSFCTAIDA----------------------------------------------------------VEPKPILRMLLLA--SFLR--------GFQKEFFTVVQMIPQMSAPLSILAIIILFYGWFGTVMFYQ----TE-------QGIKSFPNIFESCWTLWIMVTTANYPDVSMPSVNDNRLMV-VYFGSFVVLSFFYALNLILAVAVSTRDEHQQTLSHQGWDFQVNAYDDNLDERKKSRAELSRALLTEAFKLLAKGN---------------------------------------DD-------------SVSK-KSLQN-----------------VMT-ILDQDIPEIKLMSQEDKD---IVHAFL------------------------------DR-----D----------------------------------G-----------------------SRSICLEEFLQFGSVLLLEFSKESE------------------------------------------------------Y-----TT---------------------------------------FIETRYPA-F-HASSFFKKLSETIQSAG---------FE----------------RVIDTVLGINAIVILRQD------HKIL-LGEDVSLDPHTNDG--V--I-DSF---DEGLETVFT-MIYVVEAMLKI---LVLGRK-K--------Y-FES-------------------PRNIFDFGI---TVMAISASA---YVY---YP-N------------------------------------------------L-Y---------------SNSGLSSAFILASATLQLLTLAF-PSAYQVYYYGK---SASA-----------AEVVVCRVVIYGGKITRD-PDNPLA---------DAIMMADDFVN-NQYWPNNFNDILSGMNVLFNCRLEEEDI-----------------------------------------------------------------------------------------------------------------------------------------------------------------------------------------------------------------------------------------------TG-EV-------------T------L-------------------------------------KG-----AK----------A-LF----------------------------------------------------------------DPS-------------------------------------------------------------------------------------------V----------------------IRGTS-TGL-RKTLYYAR-----------------------------------------------------------------------------------------------------------------------------------------------------------------------------------------------------------------------------------------------------------------------------------------------------MRP----------------------------IHH-DV-E--L-DTRAE-L-KKLF--------------------------------------------------------------------------------------------------------------------------------------------------------------------------------------------------------------------------------------------------------------------------------------------------------------------------------TRQ-G-GRSQTETNNYLADKFGRSILAVRSEPERYGGATYCPLSRATAGYEPKRTPGVPAYERAPRDAVERKKRAGQPSRSAPKMVSRQDLRSASAANASGGGGAQPGTPRASGAAAGTPIQGSGLPAPPAIRQSSTGGGQQSSSTGGNNGNGGAGSNGTGGGSTSINGGPTGGTATTTNVKAFGAVEFRSSNEIDETQGLITPGEIDIDPNSKTHKWQQATVENPKENERISLEIFHMNTGSLRQTSALKSLLKNSAGLKSVERRLTSSHYTE-AFELPEL-------------T
>Tp261158
-----------------------------------------------------------------------------------------------------------------------------------------------------------------------------------------------------------------------------------------------------------------------------------------------------------------------------------------------------------------------------------------------------------------------------------------------------------------------------------------------------------------------------------------------------------------------------------------------------------------------------------------------------------------------------------------------------------------------------------------------------------------------------------------------------------------------------------------------------------------------------------------------------------------------------------------------------------------------------------------------------------------------------------------------------------------------------------------------------------------------------------------------------------------------------------------------------------------------------------------------------------------------------------------------------------------------------------------------------------------------------------------------------------------------------------------------------MLNILTILAILVVFYAWFGVVIFYE----SP-------QGRSAFPNLCEGIWTLWICVTTANYPDVMMPSYNEHRFVA-LYWISFMVISFFYLMNLILAVSVNS-------------------YDESIAERRVYREELSKRLLTKAFRLLDHDG---------------------------------------TN-------------SISR-DSIMN-----------------VMI-ILNQDIPEIKKLSNDERS---IFFAIM------------------------------DK-----D----------------------------------G-----------------------SSTISLDEFLHFDDILLLDLAKQSD------------------------------------------------------Y-----AT---------------------------------------FVEINFPD-V-YKSTWYQHLCNIVRSKS---------FE----------------YTIDAILLLNAVIIAVQN------CSIL-TGQDTTQDPKYNDG--F--I-DTT---WEALETLFT-VLYVFEALLKI---MVNGWK-A--------Y-TES-------------------GRNLFDFVI---TIVAVIATL---YVY---YP-N------------------------------------------------A-Y---------------SNSVLIR-FIVMARVLRLSRILFAIEAFQMIGAISLDIIPAASSVLMILLFLGYLFSLLGMMLLGGAITRD-PNNPTS---------LTLLEAEDFVS-SEYWANNFNDMVSGMNVLLNLLIVNNWTIACEGFEIASGK---KWMVRLFHFSFHILGVIG----------------------------------------------------------IGNVIISFVINAFFQQMKTIKHRNGWE----------------------------------E-N----------------------------------------------------------------------V-------------EG-EA-------------V------I-------------------------------------KG-----SQ----------A-TF----------------------------------------------------------------DAS-------------------------------------------------------------------------------------------V----------------------VTGTQ-TGVVK-SAYLAR-----------------------------------------------------------------------------------------------------------------------------------------------------------------------------------------------------------------------------------------------------------------------------------------------------IKP----------------------------RHF-DV-E--T-DERLA-L-RELF--------------------------------------------------------------------------------------------------------------------------------------------------------------------------------------------------------------------------------------------------------------------------------------------------------------------------------TR------------------------------------------------------------------------------------------------------------------------------------------------------------------------------------------------------------------------------------------------------------------------------------SSSS-------------*
>AlTPC1
MEDPLIG-----------------------------------------------------------------------------------------------------------------------------------------------------------------------------------------------------------------------------------R-----------------------------------DSR-----G-----------------------G------G---------------------------------------------------------ADR------------------V-RR-S----EAI----------------------------------------------------------------------------------------------------------------------------------------------------------------------------------------------------------------------T--H--G----------------------------------------------------------------------------------------------------------------------------------------------------------------------------------------------------------------------------------------------------------------------------------------------------------------------------------------------------TPFQKAAALVDLAEDGIG-L-P--EQIL----DQSS---FG------E-S-A-KY--------YFIF-TR-----F---------DL-IWSLN-YFALLFL-NFFEQPLW----------CEK-NPT-----------------PSC------------------------------K-DRD--YYY-LGELPY-LTNV-ESIIYEVITLAILL----VHTFF--PISYE-GSRI--F-------------------------------------------WT-S------------------R------LNLVKVACV-V----ILFVDVLLDF----LYL-------------S----------P---LA--------------Y-D-FLPFRIAPYVRVILFI--LSIR--------ELRHTLVLLSGMLGTYLNIVALWMLFLLFASWIAFVMFED----TQ-------QGLTIFTSYGVTLYQMFILFTTSNNPDVWIPAYKSSRWSS-VFFVLYVLIGVYFVTNLILAVIYDS-------------------FKEQLAKQVSGMDQMKRRMLEKAFGLIDSDK---------------------------------------NG-------------EIDK-NQCIK-----------------LFE-ELNN-YRTLPKISKEEFG---LIFDEL------------------------------DD-----T----------------------------------R-----------------------DFKINKDEFADLCQAIALRFQKEEV------------------------------------------------------------PS---------------------------------------LFE-NFPK-I-YHSALSQQLRAFVRSPN---------FG----------------YAISFILVLNFIAVVVET------TLDI-EESS---------------A-QKP---WQVAEFVFG-WIYVLEMALKI---YSYGFE-N--------Y-WRE-------------------GANRFDFLV---TWVIVIGET---ATFI--TP-D-----------------E---NT-------------------------F-F---------------SNGEWIR-YLLLARMLRLIRLLLHVQRYRAFIATFITLIPSLMPYLGTIFCVLCIYCSIGVQIFGGLVNAG-NK--------------Q-LFKTELAE-DDYLLFNFNDYPNGMVTLFNLLVMGNWQVWMESYKDLTGT---WW-SITYFVSFYVITILL----------------------------------------------------------LLNLVVAFVLEAFFAELDLEEEENC---------------------------------------------------------------------------------------------------------------------------QG-ED-------------S------Q-------------------------------------ER-----RN-------------------------------------------------------------------------------RR-------------------------------------------------------------------------------------------R----------------------SAG--------------------------------------------------------------------------------------------------------------------------------------------------------------------------------------------------------------------------------------------------------------------------------------------------------------------TKS----------------------------RSQ-RV-D--T-LLHHM-L-GDEL--------------------------------------------------------------------------------------------------------------------------------------------------------------------------------------------------------------------------------------------------------------------------------------------------------------------------------SKP---------------------------------------------------------------------------------------------------------------------------------------------------------------------------------------------------------------------------------------------------------------------------------ECSTSD-------------T
>TPC1_Danio_rerio_gi|528479065|ref|XP_005165276.1|
MDISSTFDN--------------------------------------------------------------------------M-DTG------------------LTQ-DR--------------------------------------------------------PVQ---------------------------------------------------------M--SS-F-----------------------------------YKEIEPVDG-----------------------A------G---------------------------------------------------------NHD------------------V-VN------NVT------------------------------------------------------------------------------------------------------------------------------------------------------------------------------------------------------IP--------------A--S--G-------------------------------------------------------------------------------------A---------------SD-PR-A-------------------------------------------------------------------------------------------------------------------------------------------------------------------------------------------------------------------------------QNSLQQSWEMNFQEAAIYLQEGENNDK-FFT--HPRS-----A-------------H-A-L-SA--------YLFA-HS---HLF---------YV-VELLT-AVLLMLL-SLSEAPAV----------PFL----------------------------------------------------------------------R-LDVY-VHATLELLALVMVA----FELCM--KLRWL-GFHT--F-------------------------------------------IR-H------------------K------RTMVKTSVL-F----IQFIEAIVVL----V----------------------------------------------R-Q-TSHLRVTRALRPIFLVDCRYCG--------AVRRNLRQIFQSLPPFIDILLLLLFFMVIFAILGFCLFSA----NT--------ADHYFSTLENSIVSLFVLLTTANFPDVMMPAYSKNRWSC-IFFIVYLSIELYFIMNLLLAVVFDT-------------------FNGVEKMKFKSLLLHKRSAIEHAFQLLVSRQR--------------------------------------PD-------------GVSL-KQFDG-----------------LMR-FYH------PRMTPRDRF---LTFKAL------------------------------NH-----S----------------------------------G-----------------------APMLSLQDFYKFYEVIGLKWKARRS------------------------------------------------------G-----EH---------------------------------------WFD-DLPR-T-A-LLIFKGINLLVKSKA---------FQ----------------YAMYLVVAVNGIWILVET------NMLN-DGIS---------------W-TRV---VPWSYIIFL-TIYGIEVLLKI---TGLGPI-T--------Y-FSS-------------------GWNLFDFSV---TVFAFLGLI---AL----------------------------------------------------------A---------------FDMEPFY-FIVVLRPLQLLRLFKIKQRYRNVLDTMFELFPRMASLGLTLIIFYYSFAIVGMEFFADVIYPN-CCDNSTVAASYRQINVTTGNRTELQE-GYYYLNNFNNILSSFVTLFELTVVNNWYITMEGVTSQTT----HW-SRLYFMTFYIVTM-V----------------------------------------------------------VMTIIVAFILDAFVFRMNYSRKNRE-P------------------------------------L------------------------------------------------------------DD------PED-------------EK-GI-------------V------F-------------------------------------ET-----EV----------S-------------------------------------------------------------------------------------------------------------QT-------------------------------------------------EA----------------------LQTLD-FY--------------------------------------------------------------------------------K-------HT-----LGV--T---NLTSL------QDMCV--------------------------A-------------------------------------------------------------------------------------------------------------------------------------------------LERS-G-TSLVFLGR---------------------------RSR-TK-S--D-LSMKM-Y-EEEIQEWY------------------------------------------------------------------------------EEYS-RT-------N-----------------------------------------------------------------------------LQ-TDG----------------------------------------------------------TFHRE-LDS-------------------------------------------------------------------------PDA---------------------------------------------------------------------------------------------------------------------------------------------------------------------------------------------------------------------------------------------------------------------------------GATNSI-------------N
>TPC1_rat_gi|123797698|sp|Q9WTN5.2
MSVILDDD---------------------------------------------------------------------------V-LLI------------------LTL-DEE------------------LS-----------------------------A-----PLT---------------------------------------------------------P-SNG-L-----------------------------------GQEDLPSKN-----------------------G------G---------------------------------------------------------GQS------------------G-PN-S----QVP------------------------------------------------------------------------------------------------------------------------------------------------------------------------------------------------------SL--------------V--S--G-------------------------------------------------------------------------------------A---------------DS-PP-S--------------------------------------------------------------------------------------------------------------------------------------------------------------------------------------------------------------------------------SPPGHNWEMNYQEAAIYLQEGQNNDK-FFT--HPKD-----A-------------R-A-L-AA--------YLFV-HN---HFF---------YM-MELLT-ALLLLLL-SLCESPAV----------PAL----------------------------------------------------------------------K-LRTY-VHATLELFALMVVV----FELCM--KLRWL-GFHT--F-------------------------------------------VR-H------------------K------RTMVKTSVL-V----VQFIEAIVVL----V----------------------------------------------R-Q-TSHVRVTRALRCIFLVDCRYCG--------GVRRNLRQIFQSLPPFMDILLLLLFFMIIFAILGFYLFST----NP--------SDPYFNTLENSIVNLFVLLTTANFPDVMMPSYSRNPWSC-VFFIVYLSIELYFIMNLLLAVVFDT-------------------FNDIEKHKFKSLLLHKRTAIQHAYHLLVSQRR--------------------------------------PA-------------GISY-RQFEG-----------------LMR-FYK------PRMSARERF---LTFKAL------------------------------NQ-----S----------------------------------N-----------------------TPLLSLKDFYDIYEVAALQWKAKKN------------------------------------------------------R-----QH---------------------------------------WFD-ELPR-T-A-FLIFKGINILVNSKA---------FQ----------------YFMYLVVAVNGVWILVET------FMLK-GGNF---------------I-SKH---VPWSYLVFL-TIYGVELFMKV---AGLGPV-E--------Y-LSS-------------------GWNLFDFSV---TAFAFLGLL---AL----------------------------------------------------------T---------------LNMEPFY-FIVVLRPLQLLRLFKLKKRYRNVLDTMFELLPRMASLGLTLLTFYYSFAIVGMEFFSGRLSPN-CCNSSTVADAYRFINHTVGNKTKVEE-GYYYLNNFDNILNSFVTLFELTVVNNWYIIMEGVTSQTS----HW-SRLYFMTFYIVTM-V----------------------------------------------------------VMTIIVAFILEAFVFRMNYSRKSQE-S------------------------------------E----------------------------------------------------------------------V-------------DS-GI-------------V------I-------------------------------------EK-----EM----------S-------------------------------------------------------------------------------------------------------------KE-------------------------------------------------EL----------------------LAILE-LH--------------------------------------------------------------------------------R-------EA-----RGT--S-S-DVTRL------LDTLS--------------------------Q-------------------------------------------------------------------------------------------------------------------------------------------------MEKYQQ-NSMVFLGR---------------------------RSR-TK-S--D-LSLKM-Y-QEEIQEWY------------------------------------------------------------------------------EEHA-RE-------Q-----------------------------------------------------------------------------EQ-QQLRGSAP-----------------------------------------------------SPAAQ-QTP-------------------------------------------------------------------------GSR---------------------------------------------------------------------------------------------------------------------------------------------------------------------------------------------------------------------------------------------------------------------------------QRSQTV-------------T
>TPC1_Ursus_maritimus_gi|670992484|ref|XP_008687226.1|
MAVSLDDD---------------------------------------------------------------------------V-PLI------------------LTL-DEG------------------GG-----------------------------A-----PLA---------------------------------------------------------P-SNG-L-----------------------------------GQEELPSRN-----------------------G------G---------------------------------------------------------SYA------------------V-HD-S----RTP------------------------------------------------------------------------------------------------------------------------------------------------------------------------------------------------------SL--------------G--S--G-------------------------------------------------------------------------------------G---------------ES--------------------------------------------------------------------------------------------------------------------------------------------------------------------------------------------------------------------------------------PTGHNWEINYQEAAIYLQEGENNDK-FFT--HPKN-----A-------------K-A-L-AA--------YLFA-HN---HLF---------YL-MELST-ALLLLLL-SLCEAPAV----------PAL----------------------------------------------------------------------R-LGIY-VHATLELFALMVVV----FELCM--KLRWL-GLHT--F-------------------------------------------IR-H------------------K------RTMVKTSVL-V----VQFVEAIVVL----V----------------------------------------------R-Q-TSHVRVTRALRCIFLVDCRYCG--------GVRRNLRQIFQSLPPFMDILLLLLFFMVIFAILGFYLFSP----NP--------SDPYFSTLENSIVSLFVLLTTANFPDVMMPSYSRNPWSC-VFFIVYLSIELYFIMNLLLAVVFDT-------------------FNDIEKRKFKSLLLHKRTAIQHAYSLLIIQRR--------------------------------------PA-------------GISY-RQFEG-----------------LMR-FYR------PRMSARERY---LTFKAL------------------------------NQ-----S----------------------------------N-----------------------TPLLSLKDFYDIYEVAALKWKAKRN------------------------------------------------------R-----EH---------------------------------------WFD-ELPR-T-A-FLIFKGINILVKSKA---------FQ----------------YFMYLVVAVNGVWILVET------FMLK-GGNF---------------F-SKH---VPWSYVVFL-TIYGVELFLKV---AGLGPV-E--------Y-LSS-------------------GWNLFDFSV---TVFAFLGLL---AL----------------------------------------------------------A---------------FNMEPFY-FIVVLRPLQLLRLFKLKKRYRNVLDTMFELLPRMASLGLTLLIFYYSFAIVGMEFFCGILYPN-SCNTSTVADAYRWLNHTVGNKTVVDE-GYYYLNNFDNILNSFVTLFELTVVNNWYIIMEGVTSQTS----HW-SRLYFMTFYIMTM-V----------------------------------------------------------VMTIIVAFILEAFVFRMNYSRKNQD-S------------------------------------E----------------------------------------------------------------------V-------------DG-GI-------------T------L-------------------------------------EK-----EI----------S-------------------------------------------------------------------------------------------------------------KD-------------------------------------------------EL----------------------VAVLE-LY--------------------------------------------------------------------------------R-------EA-----RGA--T-S-DIAWL------LKVLS--------------------------Q-------------------------------------------------------------------------------------------------------------------------------------------------MEKHEQ-NTVVFLGR---------------------------RSR-TK-S--D-LSLKM-Y-QEEIQEWY------------------------------------------------------------------------------EEHA-RE-------Q-----------------------------------------------------------------------------EE-R------------------------------------------------------------------QGT-------------------------------------------------------------------------GSR---------------------------------------------------------------------------------------------------------------------------------------------------------------------------------------------------------------------------------------------------------------------------------QRPQTI-------------T
>TPC2_mus_musculus_sp|Q8BWC0.1
MAAEE---Q---------------------------------------------------------------------------------------------------------------------------------------------------------------PLL---------------------------------------------------------G-----R-----------------------------------DR------G-----------------------S------G---------------------------------------------------------------------------Q--V-HS-----------------------------------------------------------------------------------------------------------------------------------------------------------------------------------------------------------------------------------------------------------------------------------------------------------------------------------------------------------------------------------------------------------------------------------------------------------------------------------------------------------------------------------------------------------------------------------GAAADQELCIDQAVVFIEDAIKYRS-I-Y--HR-----MDA-------------G-S-L-WL--------YRWY-YS---NVC---------QR-VLGFI-IFLILIL-AFVEVPSS----------FTK-TAD-----------------VRY------------------------------R-SQ-------PWQPPC----G-LTETIEAFCLLAFL----VDLSV--KGYLV-GQAQ--L-------------------------------------------QQ-N------------------L-------W--LLAYF-M----VLVVSVVDWI----VSL----------------------------SL--------------A-C-EEPLRMRRLLRPFFLL--QNSS--------MMKKTLKCIRWSLPEMASVGLLLAIHLCLFTIIGMLLFTI----GEKDEAQDQERLAYFRNLPEALTSLLVLLTTSNNPDVMIPAYTQNRAFA-LFFIVFTLIGSLFLMNLLTAIIYNQ-------------------FRGYLMKSLQTSLFRRRLGARAAYEVLASRAGPAG-TTP------------------------------ELV-------------GVNP-ETFLP-----------------VLQ-KT--------QLNKTHKQ---AIMQKV------------------------------QS-----Y----------------------------------E-----------------------GRPMLADEFQKLFDEVDKGLA-----------------------------------------------------------------------------------------------------------KERPLKPQ-Y----QSPFLQTAQFIFSHH-----YFD----------------YLGNLVALGNLLSICVFLVLD---SDL---------LP----G--E--RDDFV---LGILDYIFI-LYYLLELLFKV---FALGLP-G--------Y-LSY-------------------HSNVFDGLL---TIILLVSEI---CT----LAVY-------------RLPHSGWKPE--QYG-----------------PLSL-W---------------DMTRLMN-TLIVFRFLRII---PNIKPMAEVANTILGLIPNLRAFGGILVVAYYVFAMIGINLFRGVIVPP--GNSSL-----VPDNNS-AVCGSFEQ-LGYWPNNFDDFAAALITLWNVMVVNNWQVILEAYKRY---AG-PW-SMVYFVLWWLVSSVI----------------------------------------------------------WINLFLALLLENFLHRWDPQGHKQL-L-VG--T---------------------------------------------------------------------------------------------------------------------------------------------------------------------------------------------------------------------------------------------------------------------------K-------------------------------------Q-MS-------------------------------------------------VE----------------------LMFRD-ILE-E-PKEEEL----MEK-----------------------------------------------------------------------------------------------------------------------------------------------------------------------------------------------------------------------------------------------------------------------------------------------------------------------------------------------------------------------------------------------------------------------------------------------------------------------------------------------------------------------------------------------------------------------------------------------------LHK-HPH---------------------------------------------------------------------------------------------------------------------------------------------------------------------------------------------------------------------------------------------------------------------------------------------------------------------------------------------------------------LHLC-------------R
>TPC3_Bos_taurus_NP_001155123.1
MPGNSRAA------------------------------------------------------------------------------------------------------------------------------------------------------------------------------------------------------------------------------------------------------------------------------G-----------------------T------H---------------------------------------------------------HSR------------------P-SS-S----EEP----------------------------------------------------------------------------------------------------------------------------------------------------------------------------------------------------------------------P------------------------------------------------------------------------------------------------------------------------------------------------------------------------------------------------------------------------------------------------------------------------------------------------------------------------------------------------------DLEDQELLLAAAYVSDAQYNRN-V-P--FETS-----P-------------Q-A-I-RL--------YHFY-NH---WTM---------RA-ATYFF-IWVNLAL-ALFEEPAV----------F---------------------------------------------------------------------PLPF-LV----TSIAEVLCLTAFF----GRLVH--FAKVT-PQKV--F-------------------------------------------WK-D------------------T------KNICVMVTI-V----LTLIDLVIY-------G-------------S----------L---EA--------------V-N-IRGVRWSRALRPVFLINFPESR--------QIRRTFRSIRNTLPDILYVFLLFLFSMMIFSLMALKLFGDRDLRTV-------EGSPYFTNILDIAFELYVLVTTANSPDVMMPAYELNWWYS-LYFITYIIINTYIFMSVFLAVIYNN-------------------YRKHLKNEIHTLAYLKHHKMTEAFNILKVKVG--------------------------------------TE-------------FVVKEARWRR-----------------LVK-VVA------PDVSSSHLE---LLLRIS------------------------------DE-----G----------------------------------Q-----------------------KGHVDKVNFLRLADLLNIRVVAINI------------------------------------------------------K-----KH---------------------------------------PLETWMPR-V-YQSSTSLLVQKMVQHRI---------FV----------------WVYDVIILINAIFIALDE------KDS-------------------------L---ISYAEWLFL-SLYIIEILLKL---YTYEPS-A--------Y-FGRKQ-----------------FWNWFDTLI---IIAALLATV---ANTTI-QA-R------------------------------------------------K-Y---------------NSQQVLD-IVLILRILRLLRVIVSIQRFRVIVTTLINIGPTMLTFGGLVLVVYYAFAIIGMEVFHGKIHFLDPGSGSP--DALVCGNPA-LKDSAFAQ-GRYCKNNFNDLASSLILLTELTVVNQWHILADGFALVTH----QA-AKLYFIGFHVVVVIL----------------------------------------------------------IVNIFIAFILEAFFVAYSLEKSEVE-T-A---IEKKIQELGVG---------------VQEE-E----------------------------------------------------------------------VQ------------DG-GL-------------ID----NM-------------------------------------DA-----KD----------S-GF----------------------------------------------------------------SPD-------------------------------------------------------------------------------------------E----------------------GDNKK-KDL-K-GLYF-R-----------------------------------------------------------------------------------------------------------------------------------------------------------------------------------------------------------------------------------------------------------------------------------------------------IASK---------------------------KYK-TV-D--T-LLQQM-F-ESEI----------------------------------------------------------------------------------A------------------------------------------------------------------PEG---------------------KDP-S--L---K-----------------------------------------------------EILSF-S---------------------------------------------------------------------------PKK---------------------------------------------------------------------------------------------------------------------------------------------------------------------------------------------------------------------------------------------------------------------------------VNFDNS-------------A
>TPC3_Canis_lupus_familiaris_NP_001184074.1
MPGAGRAA------------------------------------------------------------------------------------------------------------------------------------------------------------------------------------------------------------------------------------------------------------------------------G-----------------------V------R---------------------------------------------------------RLR------------------P-QR-P----EEP----------------------------------------------------------------------------------------------------------------------------------------------------------------------------------------------------------------------P--------------------------------------------------------------------------------------------------------------------------------------------------------------------------------------------------------------------------------------------------------------------------------------------------------------------------------------------------------AREDLLLAAAYVSDAQYNRN-V-P--FETS-----P-------------R-A-I-RL--------YYFY-NH---WTM---------QV-AIYFF-ICVDLSL-ALFEEPAL----------F---------------------------------------------------------------------PLPF-LA----TSIAEVLCLTAFF----GRLVH--FAKVT-PQMV--F-------------------------------------------WK-D------------------T------KNICIMVTI-V----LTLIDLIIY-------G-------------S----------L---EA--------------V-N-IHSIRWSRALRPVFLINFPESR--------QIRRTFRSIRNTLPDILYVFLLFMFSVLIFSLMALKLFGVRSLKTV-------EGLPYFTDILEIAFELYVLVTTANSPDVMMPAYNFSRWYS-LYFITYIIINTYIFMSVFLAVVYNN-------------------YRKHLKNEILKLAYLKRRKMIEAFNILKVKVG--------------------------------------TE-------------FVVTEAQWKR-----------------LAK-IVM------PHISSPHLE---LLLRIS------------------------------DE-----G----------------------------------Q-----------------------KGHVDKMNFLRLADLLNIQVVAINI------------------------------------------------------K-----RH---------------------------------------PLEDWMPR-V-YQSSASLLVQRMVRHRI---------FV----------------WVYDVIILVNAIFIALDE------KKP-------------------------F---ISNAEWLFL-SLYIIEILLKL---YTYEPR-A--------Y-FGRKQ-----------------FWNWFDTLI---IIAALVATV---ANATIQSA-G------------------------------------------------N-Y---------------NSQQILD-IVLILRILRLLRIIVSIQRFRLIVTTLINIGPTILTFGGLVLVVYYVFAIIGMEAFQGKVWFFDPNFTTP--EAQVCGNPA-LTGSAFAR-DHYCKNNFNDLASSFIVLMELTVVNQWHVLAGGFALVTH----QA-AKLYFISFHIVVVIL----------------------------------------------------------IVNIFIAFILEAFFVAYSLEKSEVE-T-A---IEKKIQELGVG---------------VQEE-E----------------------------------------------------------------------MQ------------DG-KL-------------ID----NM-------------------------------------DA-----KD----------S-GF----------------------------------------------------------------SGD-------------------------------------------------------------------------------------------D----------------------GDNKR-KAL-K-GLYF-R-----------------------------------------------------------------------------------------------------------------------------------------------------------------------------------------------------------------------------------------------------------------------------------------------------IASK---------------------------KYR-TV-D--A-LLQQM-F-ESEI----------------------------------------------------------------------------------T------------------------------------------------------------------PED---------------------EGP-S--L---D-----------------------------------------------------EILNL-SPS---------------------------------------------------------------------DI-YPKN---------------------------------------------------------------------------------------------------------------------------------------------------------------------------------------------------------------------------------------------------------------------------------PSFGNS-------------A
>TPC3_Equus_caballus_NP_001232834.1
MGCTAAQLC-----------------------------------------------------------------------------FR------------------C-------------------------------------------------------D-----SLS---------------------------------------------------------S--FGRL-----------------------------------GASKQPFPG-----------------------C------F---------------------------------------------------------LSL------------------D-KS-SESG-GRA----------------------------------------------------------------------------------------------------------------------------------------------------------------------------------------------------------------------P--------------------------------------------------------------------------------------------------------------------------------------------------------------------------------------------------------------------------------------------------------------------------------------------------------------------------------------------------------REQDLLLAAAYVSDAQYNRN-I-P--FETS-----P-------------Q-A-I-RL--------YYFY-NH---WTM---------QA-ATYFF-ICIDLSL-ALFEEPAL----------F---------------------------------------------------------------------PLPF-LA----TSIVEVLCLTAFL----GRLVH--FAKVT-PQMV--F-------------------------------------------WK-D------------------T------KNICIMLTI-V----LTLIDLIVY-------G-------------S----------L---EA--------------V-N-IHSVRWSRALRPVFLINFPESR--------QIRRAFRSIRNTLPDILYVFLLFLFSVLMFSLMALKLFGDRGLKTV-------EGSPYFTNILDIAFELYVLVTTANSPDVMMPAYDFNGWYS-LYFITYIIINTYIFMSVFLAVVYNN-------------------YRKHLKNEIRKLAYLKRHKMIEAFNLLKVQVG--------------------------------------TE-------------FVVKEAQWRR-----------------LAK-VVA------PDISSSHLE---LLLRVS------------------------------DE-----G----------------------------------Q-----------------------KGHVDKMNFLRLADLLNIQVVTINI------------------------------------------------------K-----RH---------------------------------------PLEAWMPR-V-YQSSASLLVQRMVRHRV---------FV----------------WVYDVIILVNAIFIALDE------RNP-------------------------F---ISYAEWLFL-SLYIIEILLKL---YTYEPR-S--------Y-FGRRQ-----------------FWNWFDVLI---LIAALVATV---ANTTIQSA-R------------------------------------------------K-Y---------------SSQQILD-IVLILRILRLLRVIVSIERFRVIVTTLINIGPAMLTFGGLVLVVYYVFAIIGMEAFHSKVQFFDPNFTAP--DALVCGNPA-LKDSAFAR-NRYCKNNFNDLASAFILLMELTVVNQWHVLAGGFALVTH----QA-AKLYFVGFHIVVVIL----------------------------------------------------------IVNIFIAFILEAFFVAYSLEKSEVE-T-A---IEKKIQELGVG---------------IQEE-A----------------------------------------------------------------------VQ------------DG-KL-------------VD----NM-------------------------------------DT-----RD----------S-GF----------------------------------------------------------------SGD-------------------------------------------------------------------------------------------D----------------------GDNKR-KAL-K-GLYF-R-----------------------------------------------------------------------------------------------------------------------------------------------------------------------------------------------------------------------------------------------------------------------------------------------------IASK---------------------------KYR-TV-D--A-LLQQM-F-ESEI----------------------------------------------------------------------------------A------------------------------------------------------------------PED---------------------EGP-P--L---D-----------------------------------------------------EILNF-SPS---------------------------------------------------------------------DI-CPKN---------------------------------------------------------------------------------------------------------------------------------------------------------------------------------------------------------------------------------------------------------------------------------PSFENS-------------A
>Up0001CG0730
MFPDAKNGA-----------------------------------------------------------------------------------------------------------------------------------------------------------------------------------------------------------------------------------------------------------------------------G-----------------------T------G---------------------------------------------------------AHV------------------F-ER-S----ASK----------------------------------------------------------------------------------------------------------------------------------------------------------------------------------------------------------------------Q--R--ITT--W-T---------------------------------------------------------------------------------------------------------------------------------------------------------------------------------------------------------------------------------------------------------------------------------------------------------------------------------------DETAKEDAIMRAVTFLEDALGYRD-P-D--YNSD-----S-------------G-S-I-RS--------YRLR-MS---RAW---------RY-CTAMA-VVAYIAA-CFLGKPPF----------SAD-WKGM-P--------------PPS------------------------------G-M-----------QDL-MAQT-WGLCLECGCVLFFA----FDIYL--LCRCT-SVRS--V-------------------------------------------LT-C------------------W------WKAAFVLSL-F----FSVMDVTTRW-------------------------------------------------------YTNRPWSRVFRPAVFF--FVGP--------KVRDCSISTLRGVGALLPVLLLELLVTLVYSCVCVVLYHG----VK-------E--APFTTLEDAFLSLFALSTTVNDPDVWMPLYDRNRANV-LVFVSFLVVQVFLLHNILLAAVWNE-------------------FGQRMKVFAKKKRKWREESVRRAFGALDVSG---------------------------------------LG-------------YLPR-DMVMT-----------------LLR-KIR------PHYDGSKRL---MLYERIV-QSAGRRREGKIY----------------DA-----A----------------------------------D-----------------------VTQVFRKDFCNNV---------------------------------------------------------------------------------------------------------------------------------VEALSLKIRTMREQK-IARM-GQ----------------YMLLPLYVWNMAFVVVSC------A-M---------SP----W--V--F-NTHLFWWALLPT--S-ILVGASILAEL---VITGVR-A--------Y-IAL-------------------PWNRVKTMS---LILTIVGLLWFAIFT---SP-K------------------------------------------------D-WDSVYGEEKDGKVRNVHIQVVIA-LLMSSRCMDLGTLLKLVPSINSVVSTMYTITPSVFAQAGVIFTIFHVYAYLGMALYGGVITRE-AD----------------YGGTPFADSPYYFDNNFNSYPEGLVTLFELLVVNNWNMLITGYVYASPL--GMW-AYMYFISFITLAVTL----------------------------------------------------------ALNVLTAIFMTAFTATTVKANMANR-G-GG-S---------IS---------------QSMT-S--NVARTA----------LGAGASLALRPSSVPYLGQLETEGGTGLLPNSPPGRRRASDQDD-------VI-------------DT-SE-------------I------V-------------------------------------TGDADRGRE----------A-SHGGDVSQGGDGGKKVSSNSTSSGGGSSNNKSKSNNKSRSIAAAATAADQKKSGGGSGRGSAAGTESSAKIRGEATAAPSASKDTQNLPSRFPDPPRLRLSATAVLP-EHEEVVKVGDQVPDMRDMRQDSYLGWGSSVGDSGMPPPPPLGGAGAERARRGS----------------------GHYYK-VSR-R-NSYSDR----DMFEAG-MGD-G-ET-DVAGM--VLG---------A--------------------------I------------------AVG--LGN-SIGIR------ACMLRHKEVRMRTDNIASSRSGDGAESSDENE-------------------------------------------------------------------------------------------------------------------------------------------LEQPDSHLMFEN-NGFRQMVAAHLPV--QFRGVALDAKEEGWEAMAMRDEL-T--D--E-MLHNA-F-GEAISQEC------------------------------------------------------------------------------PPSARSPSLASSRSGFTPAAAGGKSGSSPPSPVGKGR--------------------RYA----RASS------------------------GE-DDMDEEAD-----------------------------------------------------SDLPK-DLG---------------------------------------------------------------------IRMWSKT-F-T--------------------------------------------------------------------------------------------------------------------------------------------------------------------------------------------------------------------------------------------------------------REEKAKKPAHKWK-PAILSIQ-------------*
>Up0088CG0120
MALPSTQD----------------------------------------------------------------------------------------------------------------------------------------------------------------GTN---------------------------------------------------------S-----N-----------------------------------HGG-----NGSASSASTTAAAAAAAAAAPDAAA-----PG---------------------------------------------------------PTK-----------------GR-LRKL--HSAPI----------------------------------------------------------------------------------------------------------------------------------------------------------------------------------------------------------------------D--S--LLS--T-T---------------------------------------------------------------------------------------------------------------------------------------------------------------------------------------------------------------------------------------------------------------------------------------------------------------------------------------RVDIDSLRLSYAAKLVLAAVEGRN-V-E--SAVD-----L-------------L-V-L-K---------GGFV-NPLAHPIY---------RT-VLVCV-IMGHLVL-ALWEGGKS----------P----------------------------------------------------------------------FPL--C-L-PVAAAEIFAFLFYT----AYILL--NLWTF-GTKL--Y-------------------------------------------RD-K------------------K------WHFIFTVVS-T----WHFLLLAFGA----LAARAGDLDGS-----T-----GGEGDGSDWQS--------------A-S-RLAMLGAHALRPVMLI--SNLQ--------TIRRVFTNVLRTASRTGSILALGAVALAFYSVLGINLFNS----EQVS-GYT-ADGDNFDNFGAAVLSLFVLTTEENFPMVADPSFSGRPLVAFPFFVSFLLLFLIVILPLLLGIVLDA-------------------YAQQHAQQNTLCRNKARTALLAAFYVLDEDG---------------------------------------HV-------------GLTR-EQLVGVLTAEAGVGIDRGHAEQLWH-ALG------PHRNEDQAN---ARAYLRSHSVPLTNIDRLVIDAASSAAAAAGVNRSSSD-----NSPGRQHLLATPSSV-GDTRADRFRANTLSLSAGID-----------------------RGRVDVHGFLQLADLLHQKVEESEEAGVKAGGCGGTEGCALAGCEGACFTLKIGVSAEVGRQVDCVWESADENGGLESGG-----EDSDSASDSNVSGSPENGGGDGERAAGSVCVGVAGTGGAGQRLR-RYAS-C-FLEVSRRAARKVVGRTW---------FT----------------AMSQVIAVLLTVAALTWTPMSQQRYDLCLKGGEGE--PDVAIC--R--G-QFA---LRRVEGVVL-LAFLAEMTTKV---LAVGCK-R--------L-WRL-H-----------------WSHRFDAVI---LITSMASYL---VIG---IP-G----------------NT---RV--LY---------------------V-D---------------NHPGLSD-LIELPRAMMVLRLVTVFPQLRQLLDTMTTVAGMLLKIMVLYSCVSYSFAAVGMAIFGDAKST-------------------------IL----EPRYSFSTLPEAALALFFLTVTNNWNDLLYPLVNTVRS--GRW-SAIYFAAYMLFCATM----------------------------------------------------------MLDVLVGVVIEGFRVSTKGPRQTPA-A------SV--HPEESE---------------SGEE-E----------------------------------------------------------------------SR------------SG-KH-------------SG----DD-------------------------------------EA-----S-----------L-SA----------------------------------------------------------------DGS-------------------------------------------------------------------------------------------S----------------------LAGRG-GS-----------------------------------------------------------------------------------------------APG--T-S-RRRYA------TPRRG--------------------------I-------------------------------------------------------------------------------------------------------------------------------------------------TRK--------TSQR---------------------------KYI-QV-R-----AEDM-F-RTD------------------------------------------------------------------------------------------------------------------------------------------------------PKG---------------------------EL--DE-----------------------------------------------------QDVRELNEA---------------------------------------------------------------------VVA-VEE---------------------------------------------------------------------------------------------------------------------------------------------------------------------------------------------------------------------------------------------------------------------------------RLHQAW-------------*
>Up0156CG0100
MPLRYSQH-----------------------------------------------------------------------------------------------------------------------------------------------------------------IC--------------------------------------------------------------------------------------------------------------------------------------------------------------------------------------------------------------------------------------------------------------------------------------------------------------------------------------------------------------------------------------------------------------------------------------------------------------------------------------------------------------------------------------------------------------------------------------------------------------------------------------------------------------------------------------------------------------------------------------------------------------------------------------------------------------------------------GRDYWQG---------------VRR-------------V-Q-Y-QL--------VWFK-HA---T--------------------------L-ALYG----------------------------------------------------------------------------------------------------TVYLLALA----V-------------------------------------------------------------------------------------------------------------------------------------------------------------------------D-YRAHSLCAYCRILLFL--SVHR--------RTFLVVTQLRHILGAVAEIWLLIFLNILLFAWVGMILFEG----TS-------EGDAIFPDVFEASWRLFVLFTTTNFPEIMMTAYDAVRATI-IFFAGFVVLNVFFLAPLSLAFIFNV-------------------FRGGQKGIPLLEEEIRLSSSVSAFSLLDDRN---------------------------------------TG-------------QVSM-PNVGA-----------------FLL-EVHS----MRGLACREVA---RLQDLM------------------------------EEASARTP----------------------------------E-----------------------EPSLNISDFRDAVRVMDRSLLH-AE------------------------------------------------------W-----IT---------------------------------------EVQWYWPR-L-YKSPGFRRIAKVVKHQR---------VTLWPGFLGTPRVSMLVMNFVDVCLLATSFVALFVA------AAYQ-D----------DSG--I--V-RYD---WVQISVVLG---FCFTTGFYA---VVRGWH-N--------C-TQH-------------------PTWVFNFVI---TAASAFVIC---LAFS--VP-G-------------------------------------------------------------------HQWGWR-VMRALRVMHLALGVAFVPRLGFLVKTLHIMTKRAATPASVLLAWALFMAVLGTQIFGGAVCVP-ALATGS----EDCSGAV-VATNDYTA-SGLTLLNFNDVPTSLVTLLVLFVVNDWYVIVDEFVDVSET---GW-SRAFFIANYIMGVAV----------------------------------------------------------ILNLVVTVVINSFWDEYKTTNKPAL-A------FRQLQDAAAASARP----P--QPTQDGCGVDGGGLNGVSGGGNGGGGVSGGVGGG------------------------------GG--ET----------G-------------EG-TA-------------L------T-------------------------------------DS-----TGSDTDMSVGVEGGAF----------------------------------------------------------------DPR-----------------------------------SSR-QN-------------------------------------------------GG----------------------SFRLGFSHE-E-EGVED-------DVVG-SGE----EKNSARV--VGE-----------------------------------------------------------------GGYI------GSGGG-----------------------------------------------------------------------------------------------------------------------------------------------------------------------------------------G----------------------------LNRGAS-D--P-RLHRLHQ-PPQV----------------------------------------------------------------------------------M------------------------------------------------------------------PNG-----------------------D-QEGMEAER-----------------------------------------------------DIARR-AS--------------------------------------------------------------------------RRR--------------------------------------------------------------------------------------------------------------------------------------------------------------------------------------------------------------------------------------------------------------------------------LNVSGLA-------------*
