# Supplementary material for: Channels of Evolution: Unveiling Evolutionary Patterns in Diatom Ca2+ Signalling
Source: Plants (Basel). 2024 Apr 26;13(9):1207. doi: 10.3390/plants13091207 (PMC11085791; doi:10.3390/plants13091207)
Supplement: Supplementary file 1 [file plants-13-01207-s001.zip › Supplementary Data S4 TRP alignment.fasta]

>jgi|Chaten1|948|CTEN210_00975
MGEV----I----------------------------------------------------------------------------------------------------------------------------------------------------------------------------------------------------------------------------------D-------------------LIGS-T-----E---------------------DG--F-D---------------------------------------------------------------------------------------------------------------------------------------------------------------------------------------------------------------------------------------------------------------------------------------------------------------------------------------DNP---------Q--------------------------------------------------------------------------------------------------------------------------------------------------------------------------------------------------------------------------NV-------PD---A----------------------------------------------E---------------------------------DR----------------------------------------K-----------------------------R----------------------------S-A-----------------K-E--EAE-------GSPAMND------KNIDPI---------------------------------------------L-------------------I------H-G---F-------------------------------------------------------------------------DG---------------------------------------DDESS-----T-T-S-------ILDS-----------------------------------N-TIDKE-LRVKLREL-------------------------------------LKAL------N--S---M---------------------------------------------------------------------------------------------------------------------------------------------------------------------------------------------------------------------------------------------------------------------------------------------------------------------------------------------------------------------------------------------------------------------------------------------------------------------------------------------------------------------------------------------------------------------------------------------------------------------------------------------------------------------------------------------------------------------------------------------------------------------------------T-KTP--------------------------NW-------F-H-----------------------------------------------------------------------------------------------------------------------------------------------------------------------------------------------------------------------------------------------------------------------------------------------------------------------------------------------------------------------------------------------------------------------------------------------------------------------------------------------------------------------------------------------------------------------------------N-----R--AW-------D------------------------------D---------------------------------------------------------------------------------------------------------------------------------------------------------------------------------------------------VDE-H--------------------------------------------------L-------KSS--------K---------------------------------------------------------------------------------H-------------------------------------------------------------------H------------------------------------------------------------------------------------------------------------------------------------------------------------------------------------------------------------------------------------------------------S----------------------------------EEKHR-----------------RLI-----------------KKLLTRYRDDKGRNLIQVAFRKRAPLDILKYL-IDAGGKDL-LWS---------------------------T-DNIGQNALFYAV--DSTLEIVKKIIEIAGDEIIVQKDREQRNALGCACSFSASREVIELLIEKGGGANLVADCDRDNF---TSL---HY---------------------A--------------------------------------------------------------------------------------------------------------------------------------C--------------------RS-------------------DA-DSSIVN--I-----------------------L----L-E-K------G----------------------------------PSD-------------------------LVSMQTV--DGW-TA--------------------------------------------------------------------------------------------------------------------------------------------------------------------------------------------------------------------------------------------------------------------------------------------------------------------------------------------------------------------------------------------------------------------------------------------------------------------------------------------------------------------------------------------------------------------LHH-------------------------------------------A-------------------------------------------------------------CYNNA--------R------------------------------------------------------------------------------------------PE-------------I-----------------------I-Q----------------------------------LL-----------------------------------------------------------------------------------------------------------------V-NRG-HHEI-----------------------------------------------------------------------------------------------------------------------------------------------------------------------------V-GMGT-KKKNTALH---------------------------------------FICA--RSID------------------------------------------------------------------P------------------------------------------------------SVL--------------EILLKSYKKQNEIDCDEVINALFKICARGLFSNMLMPFTDLGGGTMITHHVRSKLEEYENKSILHVACSTAEAKFDT----ISL--L-------M------------------------------K--------------V------------------------------------------------------------G---------------------------GKRLL---------------------------------------------------------------------------------------------------------------K------------------------------------V----------------------------------------------------------------------------------KDD-----------------------------------------------------------------------------------------------------------------------------------------------------------------------------------------------------------------------------------------MG-N------------------------------S--------I-------------IH--YCVK-------------------------------------------------------------------NN--V-D-V-Q------------------------------------------------------------------------------------------------------------------------------------------I--------------------------------------IRT---FI----DV----------------------------------------------------------------L----GDD-----WY-V--------------------------------------------------I-NRK---------------------GNNALHYT---------------S------------S---------------------------------------------------------------------------------------------------------------------------------------------------------------------------------------------------------------S-T--PLEVIDLLASK--------------------------K-A---------------------------------------------------SF--E------------IGK------------------D---GDYPLD--------------------------------C-------------------------------------M---I---------KKRTN--------------------------------------------------------------------------------------------------------Y---P----------------S-----------Q---QI-----------------------------------------------------------------------------------------------------------------------------------------------------------IH--------------------------L-------QEY-MYEHD-----------------------P---NGYELPHDRSNNSKKD-AK--------------------------------------------------------------------------------QK-H-AT------------------------------------------------------------------------------------------------------------LK---CIRD-----LPKK--------------Q-R---I--------DTLK-------------GNYVWTV--------------LNNQM------------------------------------------SQPI-V-R----------------------------------------------------------------------------------------------------------------------------------------AVILLDILVQIVVVW-EYSF-NIDK----N-M-NF----------S------------------------------------------------------------------------------------------------------ATTWIL-FLLSFLWITL----RE-AIQFY----------------S----SN----FW----AYVS-DVS-N--------------VIDL--------T------------------------------------------------------------------------------------------------------------------------------------------------------------------------------------------------------QIYL---MICTF-LR----D----------------------------------------I--------V------------------------------------------D---I-------------NL-LHLQVFCV---------------GISWLRLI-----------------------------------FV--CSN---VIYKVKVFLSALE-SITKHLLPFIF--VTTIIVISFAHMFHVAGP-L-S--NVS-------CLDESIT---------------------------S-V----------------------------------------------------------------------------------K-------------EL--RD-E--Y---------------------QT-W-------------------------------TC------------S-LNDSYF-H----SF-AM-L--LSGDFL--F----F----------------------------------------D------S----------------------P--SGLRSTLSFIFAA---------VIGIILLNILIAVVNDSFKK------------------------------------------VED----------NSEYA-F--WL-GRLRFIVEMQG------------LLGVKAMD-----C-M---S---------------------------------------------------------------------------------------------------------------------------------------------------------------------------------------------------------------------------------------------------------------------------------------------------------------------------------------------------------------------------------------------------------------------------------------SP---------------S-K---------------------------------------IT---------------------------------------------------------------------------------------------------------------------------------------------------------------------------------------------------------------------------------------------------------------------------------------------------------------------------------------------------------------------------------------------------------------------------------------------------------------------------------------------------------------------------------------------------------------------------------------------------------------------------------------------------------------------------------------------------------------------------------------------------------------------------------------------------------------------------------------------------------------------PK------------------------------------------------------------------------------------------------------------------------------------------------------------RR-IF-------TQWD----------------------------------------------------------------------------------------------------------------------------------------------------------------------------------------------------------------------------------------------------------------N-----------------------------------------------------------------------------------------------------------S-D---S-YSK*
>jgi|Chaten1|4585|CTEN210_04614
MASP----L----------------------------------------------------------------------------------------------------------------------------------------------------------------------------------------------------------------------------------P-------------------M--F-I-----A---------------------PN-TG-VEIE-L--------------I------------------HP---------------------------------------------------------------------------------------------------------------------------------------------------------------------------------S-----------------------------------KLSK------------------------------------------------------------------SK-ATNI--TSF--SDSVELQDI--FSSHNP------DDIRQSWEYR-LSN------EKQ----FHLL--PGTDFSKVCTGK---------------------------------------------------------------------------------------------------------------------------------------------------------MS-------PT---STLTLTPYAKKQAGILYETATRYAYLAPPMGLANCIDWKEYYGDASID------------------D---------D----GE----------------------------------------LNL-----------M----------------TA--------------------------A-S-------------------S--DF--------------------------------------------FE------------DDPS-----RSSK-TIDLKFNELKMEWAAPLLAVT------G-A---FVYFDDEMNVCGVNVITL------K--NTDYSLSLSGPFKTPKL-VV-----NAVSELERISVCPLQGLHENSYVALSWI--LPYETFENVGPSQGRNPNKHGSFLFMRYDGTAETYAVA-----T-S-V-------HTNY--------------DE--E-----S----------S-ILPDV-F------S-------------------------------------SS-S------C--R---S------------SK------------------------------------------------------------------------------------------------------------------------------------------------------------------------------------------------------------------------------------------------------------------------------------------------------------------------------------------------------------------------------------------------------------------------------------------------------------------------------------------------------------------------------------------------------------------------------------------------------------------------------------------------------------------------------------------------------------------------------------------Y-A--------------------E-L-AEN--------------------------SS-------F-A-----------------------------------------------------------------------------------------------------------------------------------------------------------------------------------------------------------------------------------------------------------------------------------------------------------------------------------------------------------------------------------------------------------------------------------------------------------------------------------------------------------------------------------------------------------------------------------E-----EYIDD-------S------------------------------K---------------------------------------------------------------------------------------------------------------------------------------------------------------------------------------------------VQK-WKKYITSMCYKKTNIDDPDTTPVTRPRSLEGETSLIH-EACRSRVDIKHIIS-------LLE--------N---------------------------------------------------------------------------------S-------------------------------------------------------------------V------------------------------------------------------------------------------------------------------------------------------------------------------------------------------------------------------------------------------------------------------E-----------------------------------R--D-----------------A-----------------------L--------------------------------------LQ---------------------------Q-D-------------------------------------------------------------------------KFGW---VPL---HY---------------------L--------------------------------------------------------------------------------------------------------------------------------------C--------------------AF------------------SAE-NKELIS--L-----------------------V----I-K-E------S----------------------------------PE--------------------------AVYIKDS--FGR-YP--------------------------------------------------------------------------------------------------------------------------------------------------------------------------------------------------------------------------------------------------------------------------------------------------------------------------------------------------------------------------------------------------------------------------------------------------------------------------------------------------------------------------------------------------------------------LHI-------------------------------------------A-------------------------------------------------------------CDNHN-------SH------------------------------------------------------------------------------------------AS-------------V-----------------------V-K----------------------------------IL-----------------------------------------------------------------------------------------------------------------L-GGE-KE-D----------------------------------------------------------------------------------------------------------------L-------------------VL-KPTKYLKRLPLHIALDRGLDASVIAILLDADTKFKS--I-RATT-DINSRPIH---------------------------------------SALK--KRLP----------------------------------------------------------A----------------------------------------------------------------------------------------------------------------------------------------------------------QT----ISL--L-------LEADANLYVKE--------------------D----D---------E------------------------------------------------------------F------------------------------AD---------------------------------------------------------------------------------------------------------------I------------------------------------Y----------------------------------------------------------------------------------SKF-----------------------------------------------------------------------------------------------------------------------------------------------------------------------------------------------------------------------------------------RG-L------------------------------L--------P-------------LH--IACL-------------------------------------------------------------------TG--A-S-R-D------------------------------------------------------------------------------------------------------------------------------------------A--------------------------------------VSL---LL----DKDISGKTLIARAEGSITKNAGIQLSLRESIRKGSTEGKIPLHLAIARRSVETIKLLLKRAEIESES----DES-----IY-L--------------------------------------------------Q-DKR---------------------GRVALHMA---------------C------------V----------------------------------N---N------------------------------------------------------------------------------------------------------------------------------------------------------------------------I-S--H-EVVKLLINI--------------------------D-------------------------K---E----------------------KVNVGK------------IDS------------------Y---GKLPIH--------------------------------Y-------------------------------------A---C---------DHKDA-----------------QKKSIS-------------------------------------LLLHAERE--R------------------------------------------------------E-----------E---IE-------KA----G---------INTLEHS-R--------------------------------------------------------------------------------------------------------------------------SIS--------------------------T-------KNK-SPIWY-----------------------A---V--------------K-AG--------------------------------------------------------------------------------AP-A-DV------------------------------------------------------------------------------------------------------------LE---TLMK-----E-EGFSLEGFDRRAMRKDL-A---E--------IIKD-------------KPSLQKI--------------LNQRL------------------------------------------AIRR-N-L----------------------------------------------------------------------------------------------------------------------------------------FLLMLRFIADLGSLI-CFYI-AIEQ----Y-A-DD----------K--R--------------------------------------------------------------------------------------------------SDVIISL-LWVWLAIFIL----LE-LYQIR----------------I----ER----LR----VYLL-ELW-N--------------WYEM--------I------------------------------------------------------------------------------------------------------------------------------------------------------------------------------------------------------MIAL---FILSV-TILFSWKICDS-------------N------------NEITSICTHPE--------I------------------------------------------L---Q----------D--SY-TRIFTATG---------------IILIVNVV-----------------------------------KS--LQG---IFLPFALFGSGLY-NIFKTLTPFLI--VSLLILIAFTNAYRISVN-F-A--D-D-------NKTW--------------------------------------------------------------------------------------------------------------------------------------D-S--E--------------------TTR-G-------------------------------QC------------V---ESFL-T----CFLTV-L--Q-GFFG--G----G----------------------------------------------------------------------G--DATTGWLDIGFGI---------VIAIILLNVVIAIVSDSWED------------------------------------------SKG----------TAAYA-F--WS-SRVERLCQLGK------------SAEISKH------N-L---FL-FT-----------------------------------------------------------W---IDSLRW------------I---------P------------FQDD---IS--W---S--------KDYPYSLVQSREEYENPYYYFSKRDARKIANSRSLDSSLYWI--------RKDTD-----LGL----V----ESEI----------------------------------------------------------------------------------------SQAYT-SFKWLMNN-TVY-IFFA---LI---------------------------G-------------------------P-----------------------F----------------TAGLLWP---------------A-E---------------------------------------FS---VYVLNIGLDTND-STSS-NN--------------------------------------------------------------------------------------------------------------------------------------------------------------------------------------------------------------------------------------------------------------------------------------------------------------------------------------------------------------------------------------------------------------------------------------------------------------------------------------------------------------------------------------------------------------------------------------------------------------------------------------------------------------------------------------------------------------------------------------------------------------------------------------------------------------------------------------------------------------------------------------------------------------------------------------------------------------------------------------------------------------------------------------------------------------------------------------------------------------------------------------------------------------------------------------------------------------------------------------------------------------------------------------------------------------------------------------------------------------------------------------------------------D-Y---D-GNS*
>jgi|Chaten1|5002|CTEN210_05031
MASP----I----------------------------------------------------------------------------------------------------------------------------------------------------------------------------------------------------------------------------------H-------------------F--Y-I-----I---------------------PD-CG-LEIK-I--------------K------------------QSE--------------------------------------------------------------------------------------------------------------------------------------------------------------------------------A-----------------------------------DLHR------------------------------------------------------------------TD-PSKP--MEY--T--LEVNE--DTRESMR------EEISSRFVKK-LDN--MHDPTKI----LKFV--KETD-QQTFTGI---------------------------------------------------------------------------------------------------------------------------------------------------------LS-------PS---SRVTLPKKIRELAGF-TEKAKRFAYLYPARGIGKLIDWKEYSFETS-D------------------T---------S----SR----------------------------------------RNK-----------NNE---E--IQKTK--WTK--------------------------K-D-------------------K--NLLPQDQQHGKG-----------V---------YV-----------GE------------YDGAY-DGAYDST-TYSQKINGM------AHACLF------G-A---FVYFDDNMKVIQVNALTV------Q--ETDYSINFTGPWELADS-AM-----ERMTELGRMQTFQMKAFQEGGFVELGWV--NPFEKFKSQHISKSKS-STSGALILKREDGSGIAYHVA-----G-A-G-------KIVF--------------HE-ED-----V----------D-IVEDCIL------S-------------------------------------VE-E------L--L---K------------SK------------------------------------------------------------------------------------------------------------------------------------------------------------------------------------------------------------------------------------------------------------------------------------------------------------------------------------------------------------------------------------------------------------------------------------------------------------------------------------------------------------------------------------------------------------------------------------------------------------------------------------------------------------------------------------------------------------------------------------------R-L--------------------E-A-KDFVNAKDHLGKFEKLNKGIEETRIDNLYNE-------F-L-----------------------------------------------------------------------------------------------------------------------------------------------------------------------------------------------------------------------------------------------------------------------------------------------------------------------------------------------------------------------------------------------------------------------------------------------------------------------------------------------------------------------------------------------------------------------------------E-----ESEKD-------S------------------------------D---------------------------------------------------------------------------------------------------------------------------------------------------------------------------------------------------LHI-IGKLVKE--FKELYQDEENDIQVFMWEKLKLTNTGTREKAKNQAMNLMRRKK-------QSN--------N---------------------------------------------------------------------------------F-------------------------------------------------------------------F------------------------------------------------------------------------------------------------------------------------------------------------------------------------------------------------------------------------------------------------------D----------------------------------ED--E-----------------L-----------------------A--------------------------------------EI---------------------------K-D-------------------------------------------------------------------------KFGW---SLL---HY---------------------V--------------------------------------------------------------------------------------------------------------------------------------C--------------------RF------------------GSK-NLGLVE--F-----------------------V----LKD-C------D----------------------------------PS--------------------------ELREKDI--FGR-TP--------------------------------------------------------------------------------------------------------------------------------------------------------------------------------------------------------------------------------------------------------------------------------------------------------------------------------------------------------------------------------------------------------------------------------------------------------------------------------------------------------------------------------------------------------------------LYL-------------------------------------------A-------------------------------------------------------------CDGGA--------P------------------------------------------------------------------------------------------AD-------------V-----------------------V-K----------------------------------IL-----------------------------------------------------------------------------------------------------------------V-EKD-HN-S----------------------------------------------------------------------------------------------------------------I-------------------LL-E-TNSLQMIPLHAALNRRMDLEAITILLEADEYKKS--L-RKKS-KVGRLPIH---------------------------------------MAIE--ENVD----------------------------------------------------------S----------------------------------------------------------------------------------------------------------------------------------------------------------NI----VEV--I-------LGN---S-KTS--------------------E----D---------Q------------------------------------------------------------D------------------------------PD---------------------------------------------------------------------------------------------------------------I------------------------------------L----------------------------------------------------------------------------------TPF-----------------------------------------------------------------------------------------------------------------------------------------------------------------------------------------------------------------------------------------KG-K------------------------------L--------P-------------IH--FALL-------------------------------------------------------------------NK--ECS-E-G------------------------------------------------------------------------------------------------------------------------------------------T--------------------------------------IEL---LL----QTDTESESLRRPV----------------DNEKDDLHGSFALHLSLQYSTPETTRLLLIKDKNSSNM----NSI-----VN-L--------------------------------------------------E-DKK---------------------GLLPLHIA---------------C------------K----------------------------------Q---N------------------------------------------------------------------------------------------------------------------------------------------------------------------------A-R--V-DIVRLLLEL--------------------------D-------------------------T---H----------------------KASLHD------------VDI------------------G--RRMKPIH--------------------------------Y-------------------------------------A---C---------NNPGA-----------------KKEIIQ-------------------------------------ALLESEKS--ADTKII-KK-------------------------L---L----------------E-----------E---KQ----EERRK--RAGKQNSKPSNKGQAVKNLCR--------------------------------------------------------------------------------------------------------------------------SND--------------------------T-------RER-TPLIC-----------------------A---I--------------R-GN--------------------------------------------------------------------------------AP-D-DV------------------------------------------------------------------------------------------------------------I----SLLT-----EPDNLYLKGFDD-HLVNLL-G---Q--------KVKE-------------NEDMQDH--------------ILEVL------------------------------------------SLRP-Y-F----------------------------------------------------------------------------------------------------------------------------------------SLLFLELYAHVFAIA-AFIT-VSNR----MRILEDQKIIDPNALSS--D-----------------D-ET---------------------V-----------------------------------------F------------SSRFLFAV-LITCLAAFGV----RE-LVQLK----------------S-----Q----GW----HYIK-DIW-N--------------IPEY--------L------------------------------------------------------------------------------------------------------------------------------------------------------------------------------------------------------SIGF---LIISL-THVDYFIENLS-------------K------------PGYSLDQIDWT--------L------------------------------------------P--------------G--DP-WTNLAITG---------------MFLIVTFI-----------------------------------FY--LRS---AFLPFANFVGGLI-SILSTLIPFFI--VGALLLLAFTIAYRISLN-G-S--S-D-------EGARL-L---------------------------E-------------------------------------------------------------------------------------------------------E-D--D--------------------SIE-V-------------------------------DC------------S---GGFY-F----CFLWT-L--Q-SFFN--G----S-------------------------------------------------------------------------DETNNFQDVIFGI---------VAIVILLNVVIAIVGDAWES------------------------------------------ATE----------KASTL-Y--WS-YRVGYILQTRI------------SGVFKKK------L-E---RT-FK---------GIG-SL------------------------------------------ANL---IDKMPN------------I---------K------------IQDD---IV--W---S--------KG-FYTRVASSEHYFCPELYFINDEITQVENARSLQADIHWAGRQAAEEFRKDK------KGA----S----ETAI------QL------------------------------------------------------------AAL----------------KNIGVH-IFLFLLRF-ILY-AILI---AL---------------------------G-------------------------I-----------------------F----------------TFGFFWP---------------R-N---------------------------------------LR---KGILTLGIEQTK-TRPE-PE------------S---K------------PM-----GVEELA---------I------------------------------------------------------------------------------------------------------------------------------------------------------------------------------------------------------------------------------------------------------------------------------------------------------------------------------------------------------------------------------------------------------------------------------------------------------------------------------------------------------------------------------------------------------------------------------------------------------ESK-------------------------------------------------------------------------------------------------------------------KASN--D--------------------D-T-N--------------------ADL-----L-SR-------------------R----------------------------------------------------------------------------------------------------------------------------------------NS-IVSQ-H---GLGSASIGSNH-----------------------PIEP-KN------------------------------------SFERLR---------------------------------------------------------------------------------------------------------------------------------------------------------------------------------------------------------------------------------------------------------------------------------------------Q-N---L-KWR*
>jgi|Chaten1|7400|CTEN210_07416
MSGN----Q----------------------------------------------------------------------------------------------------------------------------------------------------------------------------------------------------------------------------------D-------------------K--R-R-----R---------------------SS--D-NR----DPYGLQNEL-----V------------------SSQNERVLNSSNVTQ----------YIPE---PIYPPA--------APFPFQNYLDRPLSDTNVARETPL------------------P----------A-------GQNS-RGNT--P------------------------------------------------------------M-------------------------------------N-------------------------------------------------------------------SMNGTSP--PQK--TIP----------SNTPIAPQTQNFIDNSYESE-RAI------QS------------EQE-LNPFQKLL-NF-------TT----GGK---------S-ND--E----------------------------------------------------------------------------------TETSS------------------------------PS-------PP---K----------------------------------------------E------------------S---------R----S-----------------------------------------M-----------------------------S--------------------------F-S-------------------S-S--EYSDDS----TN-----------------------------------------------------------GD-E-------------------S------D-S---F--------------------------GLG---------------TA-----SKSQETGRNV---------M-SP--------------------------------------------------V-S-S-----R-SSED---------------DST-----------------D-TDESD-V----FNLDEENDTEKEAPVETKGTSIFSSILPSPSLDATPIMNFVNKM------K--G---N------------QD------------------------------------------------------------------------------------------------------------------------------------------------------------------------------------------------------------------------------------------------------------------------------------------------------------------------------------------------------------------------------------------------------------------------------------------------------------------------------------------------------------------------------------------------------------------------------------------------------------------------------------------------------------------------------------------------------------------------------------------SPS--------------------EPL-KEK--------------------------SS-------E-KEETVKVVQNAPKAVVIAPQVEEPQNVQPPVTTSSTENSPLRSSSMTEQQHQQAEKTESKTNSERTVRATNGGVNLSQMTDSQKILQKSIKLNVDRRDSISLFAKPSQTNDKNSDEFQVNQGEQNKDGKIKGVTIHESRTEDNEEIELDYEGSILSNNVDPEQSKGFVNGSFSSGKLKEIETSAECFSIKFNLDSSILAVALKDGHGVELYETHSFKLIYTIERSCTVSALDWIEEPDFYN--------EYDKGSKKERPQLLAVGGFDGMVKIYSISLERRDFIYLLDTFHVQTE-----------------------------------------ICSMAFLKDSATN-FTP---TPTAIAIGEKSGKISIVTLSGYSSMSK-RSTMPKVIEQ--SESAVLSI---------------------------------------------------------------------------------------------------------------------------------------------------------------T-----F--GF--TALSREKNGIIMVYGTKYGKLRVSLLMTHEGE--WI----------------------------------------------------------------------------------------------------------------------------------------------------------------------------------------------------LSH-P--------------------------------------------------L-------FDL--------D---------------------------------------------------------------------------------R-----------------------------------------------T-------------------G------------------------------------------------------------------------------------------------------------------------------------------------------------------------------------------------------------------------------------------------------A----------------------------------IR--A-----------------L-----------------------R--------------------------------------FN--------------------------HD-S-------------------------------------------------------------------------SLLI---VGG---YD---------------------K--------------------------------------------------------------------------------------------------------------------------------------TVMIIDADMWRVVRELYMDGTVQ-------------------TI-EFDPYN--R-----------------------Y----L-L-L----GNRSRTLTV-----------------VDTSTLHPIKVFH--------------------------TEGWVTS--VSWGG-----------------------------------------------------------------------------------------------------------------------------------------------------------------------------------------------------------------------------------------------------------------------------------------------------------------------------------------------------------------------------------------------------------------------------------------------------------------------------------------------------------------------------------------------------------------------------------------------------------------------------------------------------------------------------------------------------------------------------------------------------------------------------------------RS-------------T-----------------------I-A---------------------------------------------------------------------------------------------------------------------------------------------------------I-RS-G-----------------------------------------------------------------------------------------------------------------------------------------------------------------------------E-REVS-LVLFEAIQPYDTCLESTRDEHCSMSWSGDGRFLARTKDNDVLVSDSRQKFD--TIAR------------------------------------------------------------------L------------------------------------------------------S-HVTRSADGDMYTSVKFCH--ARG-----------KRD-RLATITHDG-WL---------RVVS-I-----RVSVG------------KI--H----QEL--I-------A------------------------------AVYIEKNLKSVAWTPDGSKIICGGRETKLHTIDATTFT-KYNE------------------AIDVRGRIWMIESLSQ------------------------------IA---------------------------------------------------------------------------------------------------------------Y------------------------------------E----------------------------------------------------------------------------------EVG-----------------------------------------------------------------------------------------------------------------------------------------------------------------------------------------------------------------------------------------DY-A------------------------------S--------S-------------FA--VAVS-------------------------------------------------------------------SG--K-N-SCS------------------------------------------------------------------------------------------------------------------------------------------IIDLNASSISMEITRKRTVRCQTYHPSLPVLAIGDGNNEVLI---VD----LV----------------------------------------------------------------G----ERK-----LA-S--------------------------------------------------F-FVDGRVNTIAFSPAGEYIAVGTDEGTFTLHDTETFACVQEIRSSSIAM------------SVEFSGDSSQYLTILHANGTIQIIKLGPLLSIDYTP---MH------------G---------------RL-----------------------------------------------------------------------------------------------------------------------------------------N-M--P-KWAKNEVMY---------------------------------------------------------------------------------R--S------------PEG-PSFLQRCMLEGS---KES---LNCAEW--------------------------------V-------------------------------------L---D---------EAPESVLTFDRTSGIGTFETAVELRKPN-------------------------------------IMSMILTP--VVDGTL-DT-----------RSQW-------SSSL---L--------------------------------TT----S--------------------------M--------------------------------------------------------------------------------------------------------------------------PID--------------------------G-------FLT-LRDLV-----------------------L---N--------------H-PPGYATDILSKMTFMKVPFAQPRRCHPNDPKECGSATSGDPWSTNSKSLQREDSMYMKSSRFSKGNKDDIILIPACLPIPGLGT-L-DF------------------------------------------------------------------------------------------------------------LS---ALLS-----MPNV--------------G-SEIFD--------NDAM-------------GIVLVVL--------------WDAGI------------------------------------------K-----------------------------------------------------------------------------------------------------------------------------------------------YYFYIDFLMNIV-----FSA-SWIH----F-V-DR----------T--A----------------ES-TS--TG--F--------------N--N------------P-------------------------L------------VVTSLAWT-VILINSIFLS----KQ-AVRFY--------------------T-R----RG----HFFS-SKW-H--------------IIEF--------V------------------------------------------------------------------------------------------------------------------------------------------------------------------------------------------------------CIVL---VFSYCGYVLMV-D----------------------------------------N--------G------------------------------------------M---DQSFWLMSTHGK--GN-VPLAVVTT---------------LFLTAKFV-----------------------------------SM--LRG---FRV-TGYLVAFLF-QSFLDVRGFVV--VIVSILMGFTVAFRLLLA-Q-V--PGE-------CKVVL-E---------------------------D-G----------------------------------------------------------------------------------N------I-------L--SN-D--C--------------------DGD-P-------------------------------FG------------N-LARSVL-S----TF-ELTI--L-GSYE--S----D----------------------------------------I----LYE----------------------ARETLLLSIVFVTAVT---------VVLVIALNALIAVLGDSFSR------------------------------------------VQE----------NVSAT-R--QR-ERAELIVEYLS------------MMPNVHRK-R---I-E---RN-NQ---------YFH-AL---L---------------------------------D------------SD-------------------------------------GHGD---LL--R---F--------RY-------------------------------------DWQ--------G---G-----LNA----L----KKELT--D--MT--------------------------------------------------------------------------------------------------------------------------------------------------------------------------------------------------------------------------------------------------------------------------------------------------------------------------------ES-----NNLMTQ---------R------------------------------------------------------------------------------------------------------------------------------------------------------------------------------------------------------------------------------------------------------------------------------------------------------------------------------------------------------------------------------------------------------------------------------------------------------------------------------------------------------------------------------------------------------------------------------------------------------AID-------------------------------------------------------------------------------------------------------------------Q-LR--R--------------------D-M-T--------------------EEF-----GSML-------------------Q----------------------------------------------------------------------------------------------------------------------------------------N------------EVT-----SV-----------------------LNNV-FLE------LK--EISK-----FRQSSMRTRKVV---NAAQKVAK-----------------------------------------I---G------------------------------GHGGTRIGRIRNS--------------------------RS--------F-----------------------------------------DSVDESEEGE--E------------------------------------------------------------------------------------------------------HES-V---F-LSL*
>jgi|Chaten1|7947|CTEN210_07963
MEYN----K----------------------------------------------------------------------------------------------------------------------------------------------------------------------------------------------------------------------------------K-------------------E--N-W-----D---------------------DD--K-V---------------------------------------------------------------------------------------------------------------------------------------------------------------------------------------------------------------------------------------------------------------------------------------------------------------------------------------QNP---------Q------------------------------------------------------------------------------------------------------------------------------------------------------------------------------------------------------------------------------------D---A--------------------------------------------------------------------------------------------------------------------------D-----------------------------W----------------------------Q-A-----------------D-E--E-K-------GANDMPH------KQQDQKEANKNI-GSF------QQP--------------AK-------GRSI-------------------W------H-V---A-------------------------------------------------------------------------DE---------------------------------------NDEIT---------D-------ASSQ-----------------------------------N-EVDLQ-DMVE-RLL-------------------------------------IEGL------G--H-------------------------------------------------------------------------------------------------------------------------------------------------------------------------------------------------------------------------------------------------------------------------------------------------------------------------------------------------------------------------------------------------------------------------------------------------------------------------------------------------------------------------------------------------------------------------------------------------------------------------------------------------------------------------------------------------------------------------------------------------------------------------------------H-ILP--------------------------KL-------I-H-----------------------------------------------------------------------------------------------------------------------------------------------------------------------------------------------------------------------------------------------------------------------------------------------------------------------------------------------------------------------------------------------------------------------------------------------------------------------------------------------------------------------------------------------------------------------------------A-----S--SW-------D------------------------------E---------------------------------------------------------------------------------------------------------------------------------------------------------------------------------------------------VRQ-V--------------------------------------------------L-------RVS--------T---------------------------------------------------------------------------------A-------------------------------------------------------------------S------------------------------------------------------------------------------------------------------------------------------------------------------------------------------------------------------------------------------------------------------R----------------------------------EDIIE-----------------R-----------------------IEVKDGDGDNLLHVALFKRAPPDILLNL-ITIGGKDV-IDE---------------------------R-NNSGQTSLHYACRYDANDNIIRELLNFGGAELLRCKDEDQMTALHSACSHYAHESVVKLILERG-GTDLINEIDGNGF---TAL---HF---------------------C--------------------------------------------------------------------------------------------------------------------------------------C--------------------RS-------------------AG-DPAVVK--M-----------------------L----L-D-Y------G----------------------------------PSN-------------------------LVCRATY--QGW-TA--------------------------------------------------------------------------------------------------------------------------------------------------------------------------------------------------------------------------------------------------------------------------------------------------------------------------------------------------------------------------------------------------------------------------------------------------------------------------------------------------------------------------------------------------------------------LHH-------------------------------------------A-------------------------------------------------------------CANEA--------S------------------------------------------------------------------------------------------PD-------------L-----------------------V-Q----------------------------------LL-----------------------------------------------------------------------------------------------------------------V-NAG-RKDL-----------------------------------------------------------------------------------------------------------------------------------------------------------------------------I-LKKN-EDGYTALY---------------------------------------YACL--THDT------------------------------------------------------------------P------------------------------------------------------SIL--------------VILLDALGD-DFIRSDEAANGLFLACAKGAPACLVMPFLERGGKKIVS-H-----RRSNNQSVLHTACSTKDAKLDT----VAA--L-------I------------------------------E--------------V------------------------------------------------------------G---------------------------GRHLL---------------------------------------------------------------------------------------------------------------F------------------------------------A----------------------------------------------------------------------------------EDD-----------------------------------------------------------------------------------------------------------------------------------------------------------------------------------------------------------------------------------------HR-N------------------------------K--------V-------------IH--YCCE-------------------------------------------------------------------NC--V-D-F-E------------------------------------------------------------------------------------------------------------------------------------------I--------------------------------------IKT---IL----DA----------------------------------------------------------------AGAARDEL-----IL-S--------------------------------------------------Q-NDN---------------------GNTPLHSI---------------N------------A---------------------------------------------------------------------------------------------------------------------------------------------------------------------------------------------------------------S-T--PLDVIDLLVQN--------------------------N-N-----------------------H---L----------------------LLF--L------------KDN------------------D---GDCPLD--------------------------------C-------------------------------------L---V---------NENSN--------------------------------------------------------------------------------------------------------F---P----------------E-----------E---QI-----------------------------------------------------------------------------------------------------------------------------------------------------------LY--------------------------L-------QEL-MYEHD-----------------------K---T--------------G-ST--------------------------------------------------------------------------------IQ-T-KT------------------------------------------------------------------------------------------------------------LA---NIRD-----LPYQ--------------Q-R---A--------VVLR-------------GKYVRTA--------------LNHLA------------------------------------------IEPT-A-L----------------------------------------------------------------------------------------------------------------------------------------FVIFLDIIIQVLTLW-IYSY-EAAD----D-L-NL----------Y------------------------------------------------------------------------------------------------------SSLRTL-LVVSLCWVSF----RE-ATQFF----------------S----SS----FW----AYMS-DPS-N--------------IVDL--------A------------------------------------------------------------------------------------------------------------------------------------------------------------------------------------------------------QIVL---VGWTV-ASFFN-D----------------------------------------F--------E------------------------------------------A---K-------------TN-LYLLISCI---------------GISWVRLV-----------------------------------FV--CSN---VIYNIKVFVSALV-SITKRLTPFIY--VTIVIVMTFAHMFFAAGP-P-D--GIT-------CPSSG-D---------------------------G-P----------------------------------------------------------------------------------N-------------VQ--SD-E--Y-------------------TNGG-W-------------------------------TC------------Y-LNESYF-H----SF-AM-L--LSGDFA--F----F----------------------------------------N------A----------------------P--SGLSSGLSLLFAS---------VIGIVLLNILIAVVNDSFVK------------------------------------------VEG----------NSENA-F--WL-GRLRFIDEVSD------------IKKFLNPK-R---C-R---KE-T---------------------------------------------------------------------------------------------------------------------------------------------------------------------------------------------VGM----V----D-----------------------------------------------------------------------------------------------Q-FHGFVSFS-YTF-PFIL---IL---------------------------G-------------------------F-----------------------V----------------TGGLFWP---------------S-G---------------------------------------LK---EYLFFGPIEYKP-VQVQTRD-I----------E--DM------------AE-----KIRLME---------T------------------------------------------------------------------------------------------------------------------------------------------------------------------------------------------------------------------------------------------------------------------------------------------------------------------------------------------------------------------------------------------------------------------------------------------------------------------------------------------------------------------------------------------------------------------------------------------------------KFA-------------------------------------------------------------------------------------------------------------------E-NI--A--------------------D-L-K--------------------ETL-----A-ED-------------------R----------------------------------------------------------------------------------------------------------------------------------------SN-MLTL-L---QRIE----------------------------------------------------------------------------------------------------------------------------------------------------------------------------------------------------------------------------------------------------------------K-----------------------------------------------------------------------------------------------------------L-S---E-ATC*
>jgi|Chaten1|9608|CTEN210_09624
MSLL----P----------------------------------------------------------------------------------------------------------------------------------------------------------------------------------------------------------------------------------K-------------------S--N-N-----R---------------------RP--S-L-------------------------------------------------------------------------------------------------------------------------------------------------------------------------------------------------------------------------------------------------------------------------------------------------------------------------------------LGGSI---RR--NEE---------------------------------------------------------------------------------------------------------------------------------------------------------------------------------------------------------------------------D-------PF---M----------------------------------------------Q------------------R---------E----RQ----------------------------------------Q-----------------------------WNQQQDPQAQNLEQMQEPLINLNGDYDPMP-H-----SE----------F-N--DDS-------SQ--------------------SAI-GAPALATPILYANAEMVDE------ASAI------GA-A-------------------SAITNDSS-A---A---------------------------SA-----------STI-VA-----SNVTELNHYQVKSQ--VSERSFDH---------------------------------------SSKTLVRSNKE-D-TVKTIVRHVDDE-----------------------------------C-NTPDY-E----VNI-------------------------------------FFNL------C--E---V------------II------------------------------------------------------------------------------------------------------------------------------------------------------------------------------------------------------------------------------------------------------------------------------------------------------------------------------------------------------------------------------------------------------------------------------------------------------------------------------------------------------------------------------------------------------------------------------------------------------------------------------------------------------------------------------------------------------------------------------------------QPE--------------------T-----T--------------------------TS-------K-E-----------------------------------------------------------------------------------------------------------------------------------------------------------------------------------------------------------------------------------------------------------------------------------------------------------------------------------------------------------------------------------------------------------------------------------------------------------------------------------------------------------------------------------------------------------------------------------K-----N--RW-------G------------------------------N---------------------------------------------------------------------------------------------------------------------------------------------------------------------------------------------------IRR-W--------------------------------------------------F-------VDH--------P---------------------------------------------------------------------------------E-------------------------------------------------------------------K------------------------------------------------------------------------------------------------------------------------------------------------------------------------------------------------------------------------------------------------------E----------------------------------ARH-A-----------------A-----------------------V--------------------------------------VQ---------------------------Q-G-------------------------------------------------------------------------GFST---TPL---HL---------------------I--------------------------------------------------------------------------------------------------------------------------------------C--------------------QH------------------PNC-PIDIVR--A-----------------------M----L-E-C------T----------------------------------DE--------------------------IASWEDT--NGW-VP--------------------------------------------------------------------------------------------------------------------------------------------------------------------------------------------------------------------------------------------------------------------------------------------------------------------------------------------------------------------------------------------------------------------------------------------------------------------------------------------------------------------------------------------------------------------LHF-------------------------------------------A-------------------------------------------------------------CARNT--------S------------------------------------------------------------------------------------------IE-------------V-----------------------I-E----------------------------------EL-----------------------------------------------------------------------------------------------------------------L-RAY-PD-G-----------------------------------------------------------------------------------------------------------------------------------------------------------------------------D-ITQD-KRQRTPLH---------------------------------------FVFF--KTEE----------------------------------------------------------E-------EEES-EEFDTESIIM---D---------IT-------------KNDQN-ENDEY-ENL----------------------------------------------------------------------------------------RDV----VHL--L-------R----------------------------------------------------------------------------------------------------------R------------------------------AV---------------------------------------------------------------------------------------------------------------T------------------------------------I----------------------------------------------------------------------------------GDE-----------------------------------------------------------------------------------------------------------------------------------------------------------------------------------------------------------------------------------------KG-R------------------------------L--------P-------------IH--FAAA-------------------------------------------------------------------YG--S-H-S-L------------------------------------------------------------------------------------------------------------------------------------------V--------------------------------------FEN---LV----EE----------------------------------------------------------------C----PHS-----VY-T--------------------------------------------------K-EGD---------------------GRTALHYV---------------M------------A----------------------------------N---SH------------N----------------D-----------------------------------------------------------------------------------------------------------------------------------------S-S--A-SVLNVLLRH--------------------------M-K-----------------------G---K----------------------NID--E------------IDD------------------E---GNQPLH--------------------------------L-------------------------------------M---I---------SQAEQ--------------------------------------------------------------------------------------------------------M---R----------------A-----------DTIKGK----N--------------------------G--------------------------------------------------------------------------------------------------------------------------RQN--------------------------T-------IDC-LKIYL-----------------------N---S--------------R-PS--------------------------------------------------------------------------------SS-A-DF------------------------------------------------------------------------------------------------------------LT---AIQA-----CPQW--------------L-R---K--------VAVT-------------HTHVQKI--------------LNKRT------------------------------------------AACF-P-T----------------------------------------------------------------------------------------------------------------------------------------AILLLDGYMYTVLIG-CFSY-AAYE----H-I-AY----------R--F----------------GS-IS---------------------I--L------------P-------------------------D------------GVATAIKF-CYVGATYFLV----RE-IAQVV----------------SMINLNT----IR----SYIL-QFE-N--------------WLDM--------T------------------------------------------------------------------------------------------------------------------------------------------------------------------------------------------------------VIVL---IYHYC-SSMVR-RSN-DFEYFSSSNI--QPD------------YG--------S--------E------------------------------------------D---D----------M--HF-RTGVAVTV---------------GALWFSII-----------------------------------NF--LKS---TMLEFSVFYETVL-YVTKNLFIFII--SLAVILISFAQMFFIVYR-Q-T--P-V-------CNASC-------------------------------------------------------------------------------------------------------------------------------------A-AA-D--------------------NGF-P-------------------------------HC------------T-FNKSFL-K----VF-TM-M--I-GEIG--EV---N----------------------------------------R----Y-Q----------------------T--STTAQVFYIAFVF---------LVAILLSNILIAIVSDSYSV------------------------------------------VKNE---------RAEMV-F--WS-NRLDFVAEMDT------------IDTMRKR--F---I-S---MI-CR---------NRG-HS--AI---------------------------------QS-----------ED----------------------------N---EE---QENF---QT--K---S--------RA-------------------------------------AFA--------V---L-----ISI----L----KDKFE--E--DV------------------------------------------------------------NMF----------------EYCLFF-SFRVVVII-FIF-PIWF---AL---------------------------G-------------------------L-----------------------V----------------TAGLLWP---------------P-Q---------------------------------------VR---EWLFVMREGGGK--EQR-LI------------N--KV------------EN-----DINQAK---------N------------------------------------------------------------------------------------------------------------------------------------------------------------------------------------------------------------------------------------------------------------------------------------------------------------------------------------------------------------------------------------------------------------------------------------------------------------------------------------------------------------------------------------------------------------------------------------------------------SIA-------------------------------------------------------------------------------------------------------------------D-FK--S--------------------R-M-I--------------------EDL-----A-VS-------------------R----------------------------------------------------------------------------------------------------------------------------------------SV-QKKA-C---SEVR-----NV-----------------------RETF-VH------------------------------------DLSELRQ-----------------------------------------L---A------------------------------------------V--------------------------DL--------K-----------------------------------------A--------I--EKRKKRRSREMSLSRSSHSRGNRRASADHVSRRASGDSSRRASADHASRRSSGDHFIRKSGSGESRRSSMGTSSLHRRDFSEGASTRPRLERRMSDKSSR-IEGFR-G---D-MTD*
>jgi|Chaten1|14736|CTEN210_14748
MSFN----A----------------------------------------------------------------------------------------------------------------------------------------------------------------------------------------------------------------------------------E-------------------N--T-S-----K---------------------HL--C-A----------------------------------------------------------------------------------------------------------------------------------------------------------------------------------------------------------------------------------------------------------------------------------------------------------------------------------------K----------L--------------------------------------------------------------ENC---C------------------------------------------------------------------------------------------------------------------------------------------------------------------------------------------------------------------S------------------D---------D----D----------------------------------------------------------------------------------------------------I-I-----------------K-S--QQK-------AS-----------------------------------------------------------NE-D-------------------W------D-S---F--------------------------LED-----------FSR-VQ-----GDSA-KRKI-LEHQ--FE-----R---------------------------------------VVTVC-----K-D-G----SALMHRT-----------------------------------Y-TINDS--------L-------------------------------------LQMA------L------R------------RQ------------------------------------------------------------------------------------------------------------------------------------------------------------------------------------------------------------------------------------------------------------------------------------------------------------------------------------------------------------------------------------------------------------------------------------------------------------------------------------------------------------------------------------------------------------------------------------------------------------------------------------------------------------------------------------------------------------------------------------------PPKRVLDIFALYSPIYKYSRELYD-L-IDP--------------------------IL-------I-S-----------------------------------------------------------------------------------------------------------------------------------------------------------------------------------------------------------------------------------------------------------------------------------------------------------------------------------------------------------------------------------------------------------------------------------------------------------------------------------------------------------------------------------------------------------------------------------D-----D--EW-------T------------------------------D---------------------------------------------------------------------------------------------------------------------------------------------------------------------------------------------------VKR-C--------------------------------------------------L-------YRLCISKDHTLT---------------------------------------------------------------------------------D-------------------------------------------------------------------D------------------------------------------------------------------------------------------------------------------------------------------------------------------------------------------------------------------------------------------------------E----------------------------------IE--Q-----------------V-----------------------F--------------------------------------RM---------------------------RHG-------------------------------------------------------------------------WRED---TLL----M---------------------L--------------------------------------------------------------------------------------------------------------------------------------C--------------------TR------------------RDP-PLKVVE--A-----------------------M----L-D-A------C----------------------------------RE--------------------------SIAIVDTRLYDW-IP--------------------------------------------------------------------------------------------------------------------------------------------------------------------------------------------------------------------------------------------------------------------------------------------------------------------------------------------------------------------------------------------------------------------------------------------------------------------------------------------------------------------------------------------------------------------FIY-------------------------------------------A-------------------------------------------------------------IAYSA--------N------------------------------------------------------------------------------------------EA-------------V-----------------------I-E----------------------------------AL-----------------------------------------------------------------------------------------------------------------I-PSE-ED-F-----------------------------------------------------------------------------------------------------------------------------------------------------------------------------D-CFDS------------------------------------------------------------------------------------------------------------------------------------------------------------------------------------------------------------------------------------------------------------------------------------------L-------K------------------------------E--------------H------------------------------------------------------------N------------------------------FL---------------------------------------------------------------------------------------------------------------Q------------------------------------K----------------------------------------------------------------------------------VDI-----------------------------------------------------------------------------------------------------------------------------------------------------------------------------------------------------------------------------------------YC-R------------------------------S--------P-------------LH--WSIF-------------------------------------------------------------------YG--S-S-T-E-T----------------------------------------------------------------------------------------------------------------------------------------V--------------------------------------MSV---IK----NS----------------------------------------------------------------P----PKA-----LE-Q--------------------------------------------------R-DSL---------------------GNRPFELA---------------I------------T----------------------------------V---GT-------------------------------------------------------------------------------------------------------------------------------------------------------------------------S--M-KIVEMLLPE--------------------------S-------------------------I---------------------------QN--F------------QAVEVNIL-KSLIYKKTKRLTN---GSLLRG--------------------------------T-------------------------------------I---D---------AFTDN--------------------------------------------------------------------------------------------------------I---M----------------S-----------D---KH----G--------------------------------------------------------------------------------------------------------------------------------------------------------------------------------------------------------------------------S---E--------------D-EY--------------------------------------------------------------------------------TD-T-KR------------------------------------------------------------------------------------------------------------YD---VSQK-----MIPY--------------M-A---N--------QISR-------------KRYLQEV--------------MITKS------------------------------------------CHTI-S-T----------------------------------------------------------------------------------------------------------------------------------------AVLVLDFYSCFLLLL-SYRY-STLH----Y-I-EY----------G--V----------------EA------------------------------------------------------------------S------------GISPWLYW-LLLSIVYMTS----RE-VCQIY----------------I----K-----GL----AWFT-DAW-N--------------YLDA--------V------------------------------------------------------------------------------------------------------------------------------------------------------------------------------------------------------TIGL---VIWCM-VRMFQ-N----------------------------------------D--------I------------------------------------------D--------------S--NF-APVVVMGT---------------ALVWLNAL-----------------------------------GF--LRS---TLLRFSIFVSGLV-TIVMDLIPFLI--VSLLLLVAFGEMYNVDSI-A-Q--G-L-------CLQES------------------------------------------------------------------------------------------------------------------------------------------N--------------------EAL-N-------------------------------FC------------T-SESSLF-S----MY-AF-F--V-GGIE--L----G----------------------------------------D----L-S----------------------S--TTTMKVISIAFGF---------FVAVVLLNVVIAIVSKSWDT------------------------------------------VTEE----------GKEI-Y--WR-YRLQFFEDVRN------------YEELMPW--F---MGR---EV-MW---------VSA-IH---R---------------------------------FI----DC---RLDRACQFFWFRSDYWGNY---------D--SI---ID---RVTS---ST--Y---G--------SL-------------------------------------IWQ--------Y---F-----YEQ----R----NATSCWER--RR------------------------------------------------------------NTL----------------KA---M-IIV-GLMT-IST-IILF---LL---------------------------G-------------------------L-----------------------A----------------SCGIFWP---------------P-S---------------------------------------IR---KFLFGQAALAES---SE----------------------------------------LEEIR---------S------------------------------------------------------------------------------------------------------------------------------------------------------------------------------------------------------------------------------------------------------------------------------------------------------------------------------------------------------------------------------------------------------------------------------------------------------------------------------------------------------------------------------------------------------------------------------------------------------AIH-------------------------------------------------------------------------------------------------------------------D-LS--D--------------------D-M-K--------------------WLC-----C-VK-------------------K----------------------------------------------------------------------------------------------------------------------------------------KE-KKMI-----RHTD-----SD-----------------------ETEI-MS---------------------------------------------------------------------------------------------------------------------------------------------------------------------------------------------------------------------------------------------------------------------------------------------------------------------------------------------H-VLG*
>jgi|Chaten1|15663|CTEN210_15675
MVKE----H----------------------------------------------------------------------------------------------------------------------------------------------------------------------------------------------------------------------------------K-------------------L--V-L-----S---------------------EKYTG-NENI----------------Q------------------NQD--------ECIA----------NIK---------------------------------------------------------------------------------------T--P------------------------------------------------------------D------------------------------------------------------------------------------------------------------------------IKN--T--------------------------------------------------------------------------------------------------------------------------------------------------------------------------------------------SR--S---------------------------FP-------PP-P-P----------------------------------------------S------------------N--------------TR----------------------------------------H-H-------------------------------------------------------------------------------------------KR-----------R---------YL-----------VE------------RDSSH------QD-K-------------------L------D-S---------------------------------------------------------------------------------------------------------------------------------------------K-------------------------------------A-SHPSV-T------R-------------------------------------KSVY------A--V---H------------DK---------------------------------------------------------------------------------------------------------------------------------------------------------------------------------------------------------------------------------------------------------------------------------------------------------------------------------------------------------------------------------------------------------------------------------------------------------------------------------------------------------------------------------------------------------------------------------------------------------------------------------------------------------------------------------------------------------------------------------------ENDAPS--------------------L-K-----------------------------------------K-----------------------------------------------------------------------------------------------------------------------------------------------------------------------------------------------------------------------------------------------------------------------------------------------------------------------------------------------------------------------------------------------------------------------------------------------------------------------------------------------------------------------------------------------------------------------------------PGTSSDV--HL-------S----------------------------------------------------------------------------------------------------------------------------------------------------------------------------------------------------------------------------------------------------------------------------------------------------------------------------TPT--------------------------------------ENGIRRRLPRSESP------SG-------------------EDSS------------IVGN---------TSPLN------M-----------Q--QIEQK--------------------------------DENKIL----NMIRRRRGD---------------------------------------------------------------------------------------------------------------------------------------------------------------------------------------------------------------------------------------------------------------------------------------------------------------------E---------------------------V-S-------------------------------------------------------------------------QSKR---KSL---HS---------------------F--------------------------------------------------------------------------------------------------------------------------------------N--------------------RL------------------TIS-SEDYSN--A-----TLSQQQINIRPLSDWMN-I----L-E-S------S----------------------------------KE--------------------------GAKLSKS--RSL-KL--------------------------------------------------------------------------------------------------------------------------------------------------------------------------------------------------------------------------------------------------------------------------------------------------------------------------------------------------------------------------------------------------------------------------------------------------------------------------------------------------------------------------------------------------------------------LSS-------------------------------------------L-------------------------------------------------------------ALDTQ--------VSKS------------------------------------------------------------------------------L-ALQ--SE-Y-------------F-----------------------V-G----------------------------------KL-----------------------------------------------------------------------------------------------------------------GDGDY-ID-A-----------------------------------------------------------------------------------------------------------------------------------------------------------------------------WLTSKH-NGDNFPFV---------------------------------------QIIE--SWVD----------------------------------------------------------S-------V--------------------------------------------------------D----------------------------------------------------------------------------------------IKF-----QK--N-------M------------------------------N--------------------------VIP------------S-----------------------------------------------------------------------------------------------------------------------------------------------------------------------------------------------------------------------------------------------------------------------------------------------------------------------------------------------------------------------------------------------------------------------------------------------------------------------------------------------------------------------------------------------------------------------------------------------------------------------------------------------------------------------------------------------------------------------GQ------------------------------------------DEENKEV--AP----------------------------------PSFND--------G-DKWISMPYQVAYAIHT--------------------------------------VSL---LL----EK----------------------------------------------------------------V----LNARMSKTIA-L--K-------------------------------------------------ES----------------------SRYAFQRL---------------LVREASSST---LF----------------------------------SDDEDFDTVI-DHYVGN-F----------------P-----------------------------------------------------------------------------------------------------------------------------------------N-K--Q-QFLKTLLFL--------------------------H-------------------------D------------------------E-ERS--L------------AFN-STLV-REIMKTT---DSV---GPFLTE--------------------------------L-------------------------------------F---Q---------DNN-D----------------VKNRTTQ-------------------------------------YMLQLSTL--LEEDA--------------------------------------------------------------------------------------------------------------------------------------------------------------------------------------------------------------------------------K--------------------------N-------NDSFKEEDV-----------------------V---K--------------K-LR--------------------------------------------------------------------------------NI-D-GL------------------------------------------------------------------------------------------------------------IP---SMLL-----LDRR--------------M-I---E--------DIAS-------------TPLFSKV--------------LHRAI------------------------------------------SSSF-V-A----------------------------------------------------------------------------------------------------------------------------------------TFLFLDMFLLLALIY-SFRR-SIDS----Y-L-IG----------N--G-------------------S----------------------I--------------------------------------------------------LFWLWQ-ANMYNAYHTM----RD-LVRGI----------------VFTSADI-H-MDK----KLFW-NFG-T--------------IVNF--------I------------------------------------------------------------------------------------------------------------------------------------------------------------------------------------------------------SFLS---MITCV-LYIRI-AVAGE--------E--WKT------------EN--------Q--------V------------------------------------------T---S----------Q--WI-RTWFAFTT---------------ALLWLRFL-----------------------------------GF--LKS---INSKLATFAMAIV-QITKDIFWYLV--ILVVIVIAFSQIFFTMLV-Q-D--N---------CHNAS-Q--------------------------------------------------------------------------------------------------------------------------------------------------------------NL-L-------------------------------DC------------E-PREYYL-R----VY-SI-L--L-GDWG--L----F----------------------------------------DRDEDF-H----------------------D--KQHALIVFGGFTF---------FIAIVLLSVLIAIIGDSYTR------------------------------------------CIQ----------ISKRV-L--GR-SRVCLLTEFDA------------FKRARTQ--L---K-N---HH-LL--------------------------------------------------------------------------------------------------------ENVKL--LR--E---M--------QI-------------------------------------NWK--------T---F-----KIM----L----GTYGL--L-ILY------------------------------------------------------------WTCAEV--IG-LGFA-HSHQNIFARIGIAVSMII-TNA-ATFI---LF-------I-------------------V-------------------------M-----------------------L----------------SPKP------------------------------------------------------------------------------------I------------D--EK------------AK-----HVSALV------------------------------------------------------------------------------------------------------------------------------------------------------------------------------------------------------------------------------------------------------------------------------------------------------------------------------------------------------------------------------------------------------------------------------------------------------------------------------------------------------------------------------------------------------------------------------------------------------------------------------------------------------------------------------------------------------------------------------------------------------------------------------------------------------TNA----MNVLIGE--GNH--------------------------------------------------------------------------------------------------------------------------------------------------------------------------------------------------------------------------------------------------------------------------------------------------------------------------------------------------------------------------------------------------------------D-S--------S-----------------------------------------------------------------------------------------------------------I-R---N-IHT*
>jgi|Chaten1|16477|CTEN210_16489
MSEF----G----------------------------------------------------------------------------------------------------------------------------------------------------------------------------------------------------------------------------------N-------------------R--A-S-----G---------------------RS------------------------------------------------------------------------------------------------------------------------------------------------------------------------------------------------------------------------------------------------------------------------------------------------------------------------------------------------------------------------------------------------------------------------------------------------------------------------------------------------------------------------------------------------------------------------------------S-------PH---P----------------------------------------------K---------------------------------------------------------------------------------------------------------------------------------------------------------------------------------------------------------------------------------------------------------------------------------------------------------------------------------------------------------------------------------------------------------------------------------------------------------------KS-E------L-------------------------------------FQKI------C--D-----------------------------------------------------------------------------------------------------------------------------------------------------------------------------------------------------------------------------------------------------------------------------------------------------------------------------------------------------------------------------------------------------------------------------------------------------------------------------------------------------------------------------------------------------------------------------------------------------------------------------------------------------------------------------------------------------------------------------------------------------------------------------------------Q--------------------------LR-------L-E-----------------------------------------------------------------------------------------------------------------------------------------------------------------------------------------------------------------------------------------------------------------------------------------------------------------------------------------------------------------------------------------------------------------------------------------------------------------------------------------------------------------------------------------------------------------------------------Q-----S--DW-------S------------------------------E---------------------------------------------------------------------------------------------------------------------------------------------------------------------------------------------------ILL-W--------------------------------------------------L-------SRH--------S---------------------------------------------------------------------------------N-------------------------------------------------------------------V------------------------------------------------------------------------------------------------------------------------------------------------------------------------------------------------------------------------------------------------------E----------------------------------II--E-----------------A-----------------------A--------------------------------------NF---------------------------C-G-------------------------------------------------------------------------RKGK---KPL---HV---------------------A--------------------------------------------------------------------------------------------------------------------------------------C--------------------EA-------------------GA-PLEVIE--M-----------------------L----V-K-A------A----------------------------------PS--------------------------SIEWPDD--SGW-LP--------------------------------------------------------------------------------------------------------------------------------------------------------------------------------------------------------------------------------------------------------------------------------------------------------------------------------------------------------------------------------------------------------------------------------------------------------------------------------------------------------------------------------------------------------------------LHY-------------------------------------------A-------------------------------------------------------------THHKV--------S------------------------------------------------------------------------------------------DE-------------V-----------------------L-Q----------------------------------YL-----------------------------------------------------------------------------------------------------------------I-DRF-PE-A-----------------------------------------------------------------------------------------------------------------------------------------------------------------------------L-KIQD-KNGRNPVH---------------------------------------YAVG--DHNK----------------------------------------------------------E--V----S------------------------------------------------------F-G----------------------------------------------------------------------------------------PSL----FSS--M-------L------------------------------Q--------------N------------------------------------------------------------G------------------------------AA---------------------------------------------------------------------------------------------------------------T------------------------------------M----------------------------------------------------------------------------------ADK-----------------------------------------------------------------------------------------------------------------------------------------------------------------------------------------------------------------------------------------KG-M------------------------------I--------C-------------LH--FACA-------------------------------------------------------------------YG--A-S-P-E------------------------------------------------------------------------------------------------------------------------------------------I--------------------------------------LES---LI----AA----------------------------------------------------------------N----PKA-----LS-E--------------------------------------------------K-DQK---------------------GLTPLHFA---------------I------------G----------------------------------N---LK------------S----------------K-----------------------------------------------------------------------------------------------------------------------------------------N-C--P-KAVELILKY--------------------------Y-------------------------P---R----------------------IVN--M------------DFE------------------H---KQHPIF--------------------------------F-------------------------------------L---A---------SNAKK--------------------------------------------------------------------------------------------------------L---K----------------D-----------V----E----E--------------------------H--------------------------------------------------------------------------------------------------------------------------RQN--------------------------A-------IRC-LQAYL-----------------------D---R--------------N-PA--------------------------------------------------------------------------------PN-T-NF------------------------------------------------------------------------------------------------------------FA---AMQS-----LPKW--------------L-L---D--------KATV-------------HHNVQTH--------------LNNRI------------------------------------------SSRF-P-T----------------------------------------------------------------------------------------------------------------------------------------AIMMLDFYALLCVIA-SFTY-VVIE----S-I-DR----------R--N----------------ND-KL------------------------E------------S-------------------------G------------VNSSILAP-LYLSAIYFTL----RE-MVQVL----------------SFIHLGL----FS----VWYK-RGT-N--------------WMEI--------L------------------------------------------------------------------------------------------------------------------------------------------------------------------------------------------------------MIVL---VLFWA-IVLSQ-G----------------------------------------I--------M------------------------------------------A---T----------G--TF-RTCAALTI---------------FFFWLNCL-----------------------------------NF--LRG---LLVEFAVFVSGVI-HVVKRLGPFLL--ALAIILVAFMQMFNFSFQ-E-T--E-Y-------CDGYD-G---------------------------E------------------------------------------------------------------------------------------LS----FVDK--CD-PESA--------------------VPY-R-------------------------------FC------------S-GGRSLL-N----VY-TM-L--L-GEVD--E----S----------------------------------------D----F-E----------------------T--SKFATFLFVVFVF---------LVVLLLATVLIAIVTDAYSV------------------------------------------IRKE---------RAAIV-F--WS-NRLDFIVEMDV------------IKTVIWKD-S---D-G---KD-S---------------------------------------------------------------------------------------------------------SIDS---QS--M---A--------TL-------------------------------------IWG--------Y---I-----LDI----F----DKDTSFVDDMKN------------------------------------------------------------WPL----------------SFLLLQ-IIRVLIVL-FVI-PIWI---GF---------------------------G-------------------------F-----------------------V----------------FVGVVWP---------------A-Q---------------------------------------WR---QMILHQSISAHN-NSAV-EK-M----------Q--HH------------HK-----EIQGLK---------H------------------------------------------------------------------------------------------------------------------------------------------------------------------------------------------------------------------------------------------------------------------------------------------------------------------------------------------------------------------------------------------------------------------------------------------------------------------------------------------------------------------------------------------------------------------------------------------------------DVL-------------------------------------------------------------------------------------------------------------------A-FQ--R--------------------D-I-V--------------------EQI-----K-DQ-------------------Q----------------------------------------------------------------------------------------------------------------------------------------EV-TSAL-V---AEVE-----IM-----------------------KRQT-LL------------------------------------EISEIRN-----------------------------------------V---L------------------------------------------Q--------------------------TL--------Y-----------------------------------------D--------S--Q----------------------------------------------------------------------------------------------MKPERSPGEKD-R---Y-MHA*
>jgi|Cyccr2_2|6607|CCRYP_012933-RA
MPPS----G----------------------------------------------------------------------------------------------------------------------------------------------------------------------------------------------------------------------------------R-------------------R--R-H-----R--------------------------------------------------------------------------------------------------------------------------------------------------------------------------------------------------------------------------------------------------------------------------------------------------------------------------------------------------------------------------------------------------------------------------------------------------------------------------------------------------------------------------------------------------------------------------------------------------------------------------------------------------------------------------------------------------------------------------------------------------------------------------------------------------------------D-R-----------------D-Q--ERN-------R--------------------------------------------------SSS-------NN-D-------------------P------Q-S---A----------------------------------------------------------------------------------------------------------------------------------------PVDP-----------------------------------S-FDPSE-L----FTL-------------------------------------LENTCEACAKI--PTPTE---GELH-----TL------------------------------------------------------------------------------------------------------------------------------------------------------------------------------------------------------------------------------------------------------------------------------------------------------------------------------------------------------------------------------------------------------------------------------------------------------------------------------------------------------------------------------------------------------------------------------------------------------------------------------------------------------------------------------------------------------------------------------------------RPT--------------------E-I-ARL--------------------------RD-------L-L-----------------------------------------------------------------------------------------------------------------------------------------------------------------------------------------------------------------------------------------------------------------------------------------------------------------------------------------------------------------------------------------------------------------------------------------------------------------------------------------------------------------------------------------------------------------------------------T-----Q--TW-------E------------------------------A---------------------------------------------------------------------------------------------------------------------------------------------------------------------------------------------------VRS-Y--------------------------------------------------L-------SAR--------P---------------------------------------------------------------------------------S-------------------------------------------------------------------A------------------------------------------------------------------------------------------------------------------------------------------------------------------------------------------------------------------------------------------------------Q----------------------------------RS--A-----------------A-----------------------V--------------------------------------SH---------------------------Q-N-------------------------------------------------------------------------ESLL---TPL---HM---------------------A--------------------------------------------------------------------------------------------------------------------------------------C--------------------KL------------------VDP-PADVIQ--L-----------------------L----I-D-A------N----------------------------------PD--------------------------TLSWQDT--NGW-LP--------------------------------------------------------------------------------------------------------------------------------------------------------------------------------------------------------------------------------------------------------------------------------------------------------------------------------------------------------------------------------------------------------------------------------------------------------------------------------------------------------------------------------------------------------------------LHH-------------------------------------------A-------------------------------------------------------------CYNGA--------S------------------------------------------------------------------------------------------CR-------------V-----------------------L-Q----------------------------------IL-----------------------------------------------------------------------------------------------------------------V-NGY-ER-G-----------------------------------------------------------------------------------------------------------------------------------------------------------------------------K-ETQD-KRKRTPLH---------------------------------------FAFF--PRDL-------------------------------------------------------P--N-------V-GE-KR-------------------SEGE-------------GNGEG-EDGAG-NSM----------------------------------------------------------------------------------------PEV----VRL--L-------S------------------------------D--------------S------------------------------------------------------------G------------------------------AA---------------------------------------------------------------------------------------------------------------E------------------------------------L----------------------------------------------------------------------------------HDE-----------------------------------------------------------------------------------------------------------------------------------------------------------------------------------------------------------------------------------------GG-M------------------------------L--------P-------------IH--YASA-------------------------------------------------------------------YG--T-T-R-E------------------------------------------------------------------------------------------------------------------------------------------V--------------------------------------LQV---LL----EN----------------------------------------------------------------Y----PES-----LT-K--------------------------------------------------K-ENK---------------------GRNPLHLA---------------M------------V----------------------------------N---AH------------R----------------K-----------------------------------------------------------------------------------------------------------------------------------------Y-S--P-TVVEFLLEQ--------------------------A-A-----------------------S---D----------------------IIN--V------------YDD------------------D---NHLPIH--------------------------------L-------------------------------------L---A---------MLSK---------------------------------------------------------------------------------------------------------F---P----------------P-----------E---KV----K--------------------------E--------------------------------------------------------------------------------------------------------------------------RKN--------------------------A-------ADC-LKLYL-----------------------D---F--------------K-PQ--------------------------------------------------------------------------------AS-A-DF------------------------------------------------------------------------------------------------------------LT---AVQT-----LPEW--------------L-R---D--------IAVI-------------SDHIQNI--------------LNHKI------------------------------------------VMRF-P-T----------------------------------------------------------------------------------------------------------------------------------------MILILDFFFLIFCIV-LFEI-TTGD----T-I-DY----------L--F----------------TE-GT--DYN-------------------Q------------P-------------------------P------------ASSAKIAL-TLVCGAYFLL----RE-VVQII----------------SLVALGN----FS----AWVW-DMG-N--------------WLDV--------S------------------------------------------------------------------------------------------------------------------------------------------------------------------------------------------------------VILL---VFFFG-SIMLT-GE------------------------------P--------L--------I------------------------------------------S---D----------E--AF-RSGVAITK---------------GILWMSVI-----------------------------------SF--LKS---TQVEFSVFVSGVI-YVVQRLSAFLL--ALGVILLMFAQMFYIVYA-E-T--P-V-------CQCGE-D---------------------------H------------------------------------------------------------------------------------------------------PD----A--------------------SPF-P-------------------------------HC------------S-FLDSLL-K----VY-TM-L--M-GEIG--NE---M----------------------------------------R----Y-S----------------------T--SHVAQFLYVAFAF---------LVVILLSNVLIAIVTDSYGV------------------------------------------IKNE---------RAAMV-F--WS-NRLDFVAEMDA------------ILNITKR------L-G-------G---------GKK-GG--VP---------------------------------GA---PTR---VLEGQN--------GD-QF---------G-YDE---EE---KGYS---NR--R---F--------RA-------------------------------------GWK--------S---I-----MNL----F----DPNLY--D--SY--------------------------------DV--------------N----------PSSF----------------EFWCYF-LVRFAAVV-FVI-PIWL---II---------------------------G-------------------------L-----------------------C----------------TAGWLWP---------------P-Q---------------------------------------VR---EYLFQQKRAAIS--RAD-MA------------E--QV------------TT-----QINELK---------E------------------------------------------------------------------------------------------------------------------------------------------------------------------------------------------------------------------------------------------------------------------------------------------------------------------------------------------------------------------------------------------------------------------------------------------------------------------------------------------------------------------------------------------------------------------------------------------------------EIQ-------------------------------------------------------------------------------------------------------------------S-LR--M--------------------E-I-Q--------------------SEM-----K-SD-------------------R----------------------------------------------------------------------------------------------------------------------------------------KE-FALV-K---AEVE-----AV-----------------------QAEV-IA------------------------------------DLLQVKE-----------------------------------------F---M------------------------------------------I--------------------------HL--------L-----------------------------------------E--------M--S-------------------------------------------------------------------------------------------------------KD-H---L-GAR*
>jgi|Cyccr2_2|11345|CCRYP_013020-RA
MRN----------------------------------------------------------------------------------------------------------------------------------------------------------------------------------------------------------------------------------------------------------------------------------------------------------------------------------------------------------------------------------------------------------------------------------------------------------------------------------------------------------------------------------------------------------------------------------------------------------------------------------------------------------------------------------------------------------------------------------------------------------------------------------------------------------------------------------------------------------------------------------------------------------------------------------------------------------------------------------------------------------------------------------------------------------------------------------------------------------------------------------------------------------------------------------------------------------------------------------------------------------------------------------------------------------------------------------------------------------------------------------------------------------------------------------------------------------------------------------------------------------------------------------------------------------------------------------------------------------------------------------------------------------------------------------------------------------------------------------------------------------------------------------------------------------------------------------------------------------------------------------------------------------------------------------------------------------------------------------------------------------------------------------------------------------------------------------------------------------------------------------------------------------------------------------------------------------------------------------------------------------------------------------------------------------------------------------------------------------------------------------------------------------------------------------------------------------------------------------------------------------------------------------------------------------------------------------------------------------------------------------------------------------------------------------------------------------------------------------------------------------------------------------------------------------------------------------------------------------------------------------------------------------------------------------------------------------------------------------------------------------------------------------------------------------------------------------------------------------------------------------------------------------------------------------------------------------------------------------------------------------------------------------------------------------------------------------------------------------------------------------------------------------------------------------------------------------------------------------------------------------------------------------------------------------------------------------------------------------------------------------------------------------------------------------------------------------------------------------------------------------------------------------------------------------------------------------------------------------------------------------------------------------------------------------------------------------------------------------------------------------------------------------------------------------------------------------------------------------------------------------------------------------------------------------------------------------------------------------------------------------------------------------------------------------------------------------------------------------------------------------------------------------------------------------------------------------------------------------------------------------------------------------------------------------------------------------------------------------------------------------------------------------------------------------------------------------------------------------------------------------------------------------------------------------------------------------------------------------------------------------------------------------------------------------------------------------------------------------------------------------------------------------------------------------------------------------------------------------------------------------------------------------------------------------------------------------------------------------------------------------------------------------------------------------------------------------------------------------------------------------------------------------------------------------------------------------------------------------------------------------------------------------------------------------------------------------------------------------------------------------------------------------------------------------------------------------------------------------------------------------------------------------------------------------------------------------------------------------------------------------------------------------------------------------------------------------------------------------------------------------------------------------------------------------------------------------------------------------------------------------------------------------------------------------------------------------------------------------------------------------------------------------------------------------------------------------------------------------------------------------------------------------------------------------------------------------------------------------------------------------------------------------------------------------------------------------------------------------------------------------------------------------------------------------------------------------------------------------------------------------------------------------------------------------------------------------------------------------------------------------------------------------------------------------------------------------------------------------------------------------------------------------------------------------------------------------------------------------------------------------------------------------------------------------------------------------------------------------------------------------------------------------------------------------------------------------------------------------------------------------------------------------------------------------------------------------------------------------------------------------------------------------------------------------------------------------------------------------------------------------------------------------------------------------------------------------------------------------------------------------------------------------------------------------------------------------------------------------EL------------------------------------------------------------------------------------------------------------FV---GILN-----MPEW--------------V-K---D--------AAVI-------------HPTVQTM--------------LNTKI------------------------------------------SSRF-P-T----------------------------------------------------------------------------------------------------------------------------------------MILMLDCYFLAAVIA-AFSV-TSLQ----S-I-ER----------R--N----------------NP-NN--TSH----------------T--D------------R-------------------------D------------VSAALLSP-LYIGAFYFLL----RE-ITQMI----------------SVREHTS----LM----AYLR-DLE-N--------------FFNL--------T------------------------------------------------------------------------------------------------------------------------------------------------------------------------------------------------------FVFL---ISYYS-VLMQT-G----------------------------------------L--------G------------------------------------------D---D----------E--RF-RIGCAFTM---------------GVCWNQVL-----------------------------------SY--FRS---ILIDFAVFVSGVL-FVVKRLVAFMI--CMIIMVVAFAQMYYTLFR-H-S--E-E-------CERME-E---------------------------D-ALILANTTNSENATNSLNSTD-DILKY----------------------------------------------F-DDEYASFFI---PE-S----DVED--CE-P--E--------------------LDY-P-------------------------------YC------------TSIWASIY-K----TY-NL-M--L-GEQD--D----D----------------------------------------I----F-V----------------------W--STTTLVLNCVFFF---------LVVILLLNVLIAIICDLYGI------------------------------------------ITND---------RAAIV-F--WG-NRLAFIVDMDM------------ITDGPWKE-T---V-R---SI-FR---------LRD-DV---D----------------------------------------------EEGN-----------KD---------D--RA---GE--EEKVE---IS--W---E--------RI-------------------------------------LWK--------K---L-----VEN----F----DPRIE--E--K--------------------------------------------------------------RI----------------KTFLLL-PWRVCVSM-FFI-PFWL---LV---------------------------G-------------------------I-----------------------L----------------SAGWLWP---------------P-Q---------------------------------------VR---EGLFVQRVSMPKDSTVA-QE-A----------E--LR------------MH-----EVGELR---------H------------------------------------------------------------------------------------------------------------------------------------------------------------------------------------------------------------------------------------------------------------------------------------------------------------------------------------------------------------------------------------------------------------------------------------------------------------------------------------------------------------------------------------------------------------------------------------------------------ALS-------------------------------------------------------------------------------------------------------------------T-VQ--N--------------------E-I-V--------------------DEF-----N-KD-------------------R----------------------------------------------------------------------------------------------------------------------------------------TE-MLVL-K---VKMD-----KM-----------------------RKEL-KD------------------------------------EMKNIKK-----------------------------------------T---M------------------------------------------T--------------------------SL--------F-----------------------------------------Q--------I--Q--------------------------------------------------------------------------------------------------------Q-Q---M-LNM*
>jgi|Cyccr2_2|11351|CCRYP_013025-RA
MPRQ----P----------------------------------------------------------------------------------------------------------------------------------------------------------------------------------------------------------------------------------R-------------------R--N-K-----K---------------------AP--V-SR------------------S-------------------R---------------------------------------------------------------------------------------------------------------------------------------------------------------------------------------------------------------------------------------------------------------------------------------------R-QSN---------S--------------------------------------------------------------------------------------------------------------------------------------------------------------------------------------------------------------------------SS-RRHASKTE---R----------------------------------------------H------------------S---------R----RR----------------------------------------R-----------------------------H----------------------------R-R-----------------H-D--SSS-------SS-----------------------------------------------------------SS-S-------------------S------S-S---S----------------------------------------------------------------------------------------------------------------------S-----S-S-S-----S-SSSE-----------------------------------GYTQQEI-S------H-------------------------------------LSLL------I--D----------------SL------------------------------------------------------------------------------------------------------------------------------------------------------------------------------------------------------------------------------------------------------------------------------------------------------------------------------------------------------------------------------------------------------------------------------------------------------------------------------------------------------------------------------------------------------------------------------------------------------------------------------------------------------------------------------------------------------------------------------------------NP--------------------------ED--------------------------AE-------D-E-----------------------------------------------------------------------------------------------------------------------------------------------------------------------------------------------------------------------------------------------------------------------------------------------------------------------------------------------------------------------------------------------------------------------------------------------------------------------------------------------------------------------------------------------------------------------------------D-----E--AW-------D------------------------------P---------------------------------------------------------------------------------------------------------------------------------------------------------------------------------------------------IRT-H--------------------------------------------------L-------DSL--------P---------------------------------------------------------------------------------P-------------------------------------------------------------------P------------------------------------------------------------------------------------------------------------------------------------------------------------------------------------------------------------------------------------------------------L----------------------------------LT--L-----------------S-----------------------L--------------------------------------HH---------------------------R-N-------------------------------------------------------------------------AHDS---TPL---HG---------------------A--------------------------------------------------------------------------------------------------------------------------------------C--------------------RS-------------------QP-PPDVLD--V-----------------------L----L-D-G------S----------------------------------PE--------------------------MTMWSDA--FGW-LP--------------------------------------------------------------------------------------------------------------------------------------------------------------------------------------------------------------------------------------------------------------------------------------------------------------------------------------------------------------------------------------------------------------------------------------------------------------------------------------------------------------------------------------------------------------------LHY-------------------------------------------A-------------------------------------------------------------CANGA--------T------------------------------------------------------------------------------------------PQ-------------V-----------------------V-Q----------------------------------ML-----------------------------------------------------------------------------------------------------------------L-DVF-PH-G-----------------------------------------------------------------------------------------------------------------------------------------------------------------------------V-VEVD-KRGRTPLH---------------------------------------FALG--NVST----------------------------------------------------------V-------S------------------------------------------------------L-S----------------------------------------------------------------------------------------TDMTRLLVRP--M-------G------------------------------S--------------V------------------------------------------------------------S------------------------------AA---------------------------------------------------------------------------------------------------------------S------------------------------------I----------------------------------------------------------------------------------ADE-----------------------------------------------------------------------------------------------------------------------------------------------------------------------------------------------------------------------------------------NR-M------------------------------L--------P-------------IH--YACA-------------------------------------------------------------------YG--S-S-A-E------------------------------------------------------------------------------------------------------------------------------------------A--------------------------------------LHV---II----EA----------------------------------------------------------------Y----DEG-----LT-R--------------------------------------------------V-DFR---------------------GRTPLHFV---------------M------------G----------------------------------N---SD------------R----------------E-----------------------------------------------------------------------------------------------------------------------------------------N-S--V-EVLRMLLHNVLLVEREEEEQEWEERTIGKVPRQNMR-------------------------H---N----------------------MMN--V------------IDQ------------------E---GNLPLH--------------------------------L-------------------------------------L---S---------KKARD--------------------------------------------------------------------------------------------------------I---T----------------K-----------Q---EK----EIRAAPSMTDNGEQDFELQEKSRSIVLA--------------------------------------------------------------------------------------------------------------------------KER--------------------------I-------RKC-LQMYL-----------------------A---A--------------E-PE--------------------------------------------------------------------------------TT-S-KF------------------------------------------------------------------------------------------------------------LS---GVQF-----LPDW--------------I-R---D--------EAVL-------------HPTIQQM--------------LNDRI------------------------------------------SHRF-P-T----------------------------------------------------------------------------------------------------------------------------------------MILLLDFYLNVAIIG-CFTK-VSLQ----S-A-EL----------R--A----------------DA-KN--VSI----------------E--S------------K-------------------------R------------VDSYLLLV-LYVGSSYFAL----RE-LSQAI----------------SIKLQRG----II----PYFH-DVK-N--------------ILNL--------S------------------------------------------------------------------------------------------------------------------------------------------------------------------------------------------------------FIFL---VFSCT-LLIQS-G----------------------------------------K--------G------------------------------------------S---D----------D--IF-HEGSAITL---------------GACYLQIL-----------------------------------AY--LRT---VSIDFAVFISGVS-HVTMRLGAFMS--IMAITILAFSQMWYTVFR-Q-T--T-V-------CRALN-G---------------------------E-G-----------ANLTT-LLDDLIFQY----------------------------------------------Y-DDA---FFL---PEPE----IVED--CE-P--Q--------------------LDY-P-------------------------------YC------------ENLAWSIY-K----TF-SM-I--F--ELG--D----G----------------------------------------L----L-E----------------------L--STISMILSLVWLF---------IVVLMILNLLIGVITDLFRS------------------------------------------ATKD---------QAAVV-F--WR-KRLAFVTDMDW------------VINGMWKK-K---A-F---NL-FR---------CKV-KR---D----------------------------------------------EEST-----------SF---------I--PA---AE---RKEH---PT--R---S--------RA-------------------------------------MWN--------R---F-----IRS----F----DPSSD--G------------------------------------------------------------------------------------SFLMF-LLRITVWL-FIV-PIWL---IL---------------------------G-------------------------L-----------------------L----------------TAGWFWP---------------P-Q---------------------------------------LR---EELFKQTIYIRE-EPP-----D----------V--ER------------FE-----RLELVG---------K------------------------------------------------------------------------------------------------------------------------------------------------------------------------------------------------------------------------------------------------------------------------------------------------------------------------------------------------------------------------------------------------------------------------------------------------------------------------------------------------------------------------------------------------------------------------------------------------------DLT-------------------------------------------------------------------------------------------------------------------T-AK--D--------------------D-I-V--------------------KQF-----A-ID-------------------R----------------------------------------------------------------------------------------------------------------------------------------KG-MKAV-R---EQAR-----TA-----------------------RTEI-KE------------------------------------EVKNMKV-----------------------------------------V---M------------------------------------------S--------------------------NL--------F-----------------------------------------D--------I--Q-------------------------------------------------------------------------------------------------------KQ-V---M-KSL*
>jgi|Cyccr2_2|18572|CCRYP_009046-RA
MLCI----K----------------------------------------------------------------------------------------------------------------------------------------------------------------------------------------------------------------------------------Y-------------------K--L-A-----L---------------------ER--R-RRVSNYIPTEIQ-TKHR---N------------------ENS--------YHQA----------FLS----CGDTDFVLSSFEMAFNLR--------------------------------------I----------A-------GVRV--SLT--P------------------------------------------------------------S----------------------------------GSSAT------------------------------------------------------------------NF-LSGV--RQC--NGHI-----------------------------------------------------EAD-LLNFTGTI-VL-------CE----DTH---------ADS---------------------------------------------------------------------------------------------------------------------------------------------------------------------------------------------------------K---------I--V-SG----------------------------------------S-S-----------EVD--KT--NN--V--I----------------------------S-R-----------------E-G--FIV-KDIV--GG-----------S---------NN-----------LS--------------------------------------------------------------------------------------------------------------LHSIADTGRYN---------N-SPE---------------------------------------GSLIG-----T-S-R-------TSSE--------------DNSSD-----MTTVNAVPD-----------------T-------------------------------------ASRS---V--A--F---D------------V-------------------------------------------------------------------------------------------------------------------------------------------------------------------------------------------------------------------------------------------------------------------------------------------------------------------------------------------------------------------------------------------------------------------------------------------------------------------------------------------------------------------------------------------------------------------------------------------------------------------------------------------------------------------------------------------------------------------------------------------LPM--------------------L-Q---Q--------------------------GE-------P-G-----------------------------------------------------------------------------------------------------------------------------------------------------------------------------------------------------------------------------------------------------------------------------------------------------------------------------------------------------------------------------------------------------------------------------------------------------------------------------------------------------------------------------------------------------------------------------------G----YV--HH-------K------------------------------I---------------------------------------------------------------------------------------------------------------------------------------------------------------------------------------------------Q----------------------------------------------------------------D---------------------------------PY--------------------------HP----------PETKQ-----------------------------------------------S---------NGYHV------V-----------Q--QIQLN--------------------------------------------------------------------------------------------------------------------------------------------------------------------------------------------------------------------------------------------------------------------------------------------------------------------------------D--------------------------------------EE---------------------------S-K-------------------------------------------------------------------------NYTN---FSF---HE---------------------A--------------------------------------------------------------------------------------------------------------------------------------C--------------------AS------------------EDV-DIEDLF--A-----------------------M----L-R-R------D----------------------------------PE--------------------------LASQQDE--FGD-YP--------------------------------------------------------------------------------------------------------------------------------------------------------------------------------------------------------------------------------------------------------------------------------------------------------------------------------------------------------------------------------------------------------------------------------------------------------------------------------------------------------------------------------------------------------------------AHI-------------------------------------------F-------------------------------------------------------------ANNDA--------LIYTTE-S-----------------------------------------------------------------------------DD--DLVD-------------F-----------------------L-F----------------------------------EL-----------------------------------------------------------------------------------------------------------------Y-CAF-PG-A-----------------------------------------------------------------------------------------------------------------------------------------------------------------------------F-FAEG-RSGQIPFA---------------------------------------GAIC--DWID----------------------------------------------------------D-------C--------------------------------------------------------H----------------------------------------------------------------------------------------QLY-----HR--D-------E------------------------------T--------------S-----------VYR------------V-------------------S---------------------------------------------E---------------------------------------------------------------------------------------------------------------L------------------------------------K-------------------------------------------------------------------------------------------------------------------------------TL----------------------------------------------------------------------------------------------------------------------------------------------------------------------------------------------------------------------------------------------------------------------------------------------------------------------------------------------------------------------------------------------------------------SN--SD----R----------------VINSLC-VR-AEVQMLSQ--------L-PERVALTPKVAYSFKM--------------------------------------LSA---LL----DR----------------------------------------------------------------L----SQAALED-IS-Q--RRE-----------------------------------------------------------------------F-----------------------------------F----------------------------------L---TSWKRR-DKIIRG-V----------------A-----------------------------------------------------------------------------------------------------------------------------------------S-L--P-FLIRTVLLI--------------------------E-------------------------S---P--------------------T-ERD--A------------LLQ-TSII-KNSIFCV---ESV---GLWLVG--------------------------------M-------------------------------------Y---LCSALPALLAGC-PR----------------SKNCARY-------------------------------------YLCLVSRS--SISDLY-GK----------------------D--A---P----------------W-----------S---RQ----------------------------------------------------------------------------------------------------------------------------------------------------------DIE--------------------------R-------FHD-SRKEL-----------------------Y---N--------------R-IG--------------------------------------------------------------------------------KL-G-GL------------------------------------------------------------------------------------------------------------LP---IMLH-----LGDH--------------L-Y------------EVST-------------KRSVKHV--------------VESVL------------------------------------------GTPF-V-V----------------------------------------------------------------------------------------------------------------------------------------YLNFSEMICLLVLNC-TYRI-IIEL----L-Y-NS----------S-EP----------------VG-T----------------------S------------------------------------------------------Y-REFWGL-AFTTAVFFTL----KD-IGIML----------------GFFSFEE-H-LWR----RHLT-SVS-T--------------IVGM--------F------------------------------------------------------------------------------------------------------------------------------------------------------------------------------------------------------TMIS---VFASL-GIIYV---------------------------------------------------D------------------------------------------E---N----------I--HG-RNFLGLVM---------------GLLWWKLV-----------------------------------LH--LKG---MSSSLSTLIYTIL-QIAGSLKYFLL--IFLILIICFADMIQIVTK-T-S--N-Q-------CDGDA-D--------------------------------------------------------------------------------------------------------------------------------------------------------------FE-T-------------------------------LCS----------LT-PVQSYV-A----MY-GI-M--I-GGME--M----S----------------------------------------S----L-A----------------------EF-SPLVIVLFISATF---------LGLIVLVNILIAIVTSEYED------------------------------------------ACN----------KSHAL-F--AR-ARLEQAARHVA------------REKFFDP--Q---G-D---PAHFE-----------------------------------------------------------------VG-------------------------------------V------------------------K-------------------------------------IWR--------K---F---WKISY----F----ILFLS--Q--EF------------------------------------------------------------FLVKSL--VS-CNDL--RKQGIVDN----FYFISLVIYGIMYH---VL-----------------------------------------------------L-----------------------I----------------ATGMAVS----------------------------------------------------A-MA-IS-----------------QYE-FL------------A---R--------F---KE--------------------G------------------------------------------------------------------------------------------------------------------------------------------------------------------------------------------------------------------------------------------------------------------------------------------------------------------------------------------------------------------------------------------------------------------------------------------------------------------------------------------------------------------------------------------------------------------------------------------------------RLH-------------------------------------------------------------------------------------------------------------------K-FT--Q----------------------------------------------IG-----L-KPVCL----YLRSMGLFKSE-S---------------------------------------------------------------------------------------------------------------------------------------C----------------------------------------------------------------------------------------------------------------------------------------------------------------------------------------------------------------------------------------------------------------------------------------------------------------------------------------------------------------------------------------------N---E-CSK*
>jgi|Cyccr2_2|28916|CCRYP_012464-RA
MPTK----G----------------------------------------------------------------------------------------------------------------------------------------------------------------------------------------------------------------------------------E-------------------E--R-P-----H---------------------RK--------------------------------------------------------------------------------------------------------------------------------------------------------------------------------------------------------------------------------------------------------------------------------------------------------------------------------------------------------------------------------------------------------------------------------------------------------------------------------------------------------------------------------------------------------------------------------------------SH---R----------------------------------------------N------------------G---------S----D-----------------------------------------------------------------------R----------------------------R-H-----------------R-D--HQQ-------SY-----------------------------------------------------------TR-D-------------------R------D-S---RDSGDESS--------NV------NPYLES-----------PSM-GG-----GQPSRFERY-LESS--VTFDGFRP---------------------------------------SDAST-----E-D-N-------TSAT-----------------------------------S-SYTAL-E------E-------------------------------------LQRL------C--D---M------------AS-------------------------------------------------------------------------------------------------------------------------------------------------------------------------------------------------------------------------------------------------------------------------------------------------------------------------------------------------------------------------------------------------------------------------------------------------------------------------------------------------------------------------------------------------------------------------------------------------------------------------------------------------------------------------------------------------------------------------------------------------------------------------------------------------------------N-----------------------------------------------------------------------------------------------------------------------------------------------------------------------------------------------------------------------------------------------------------------------------------------------------------------------------------------------------------------------------------------------------------------------------------------------------------------------------------------------------------------------------------------------------------------------------------P-----M--SW-------D------------------------------A---------------------------------------------------------------------------------------------------------------------------------------------------------------------------------------------------VRN-W--------------------------------------------------F-------RVH--------S---------------------------------------------------------------------------------A-------------------------------------------------------------------S------------------------------------------------------------------------------------------------------------------------------------------------------------------------------------------------------------------------------------------------------D----------------------------------AR--Q-----------------A-----------------------A--------------------------------------ER---------------------------R-G-------------------------------------------------------------------------DYDT---VPL---HL---------------------A--------------------------------------------------------------------------------------------------------------------------------------C--------------------RN-------------------NP-PADVIK--M-----------------------L----L-I-A------S----------------------------------PE--------------------------MVRAADS--FGW-LP--------------------------------------------------------------------------------------------------------------------------------------------------------------------------------------------------------------------------------------------------------------------------------------------------------------------------------------------------------------------------------------------------------------------------------------------------------------------------------------------------------------------------------------------------------------------LHY-------------------------------------------A-------------------------------------------------------------CANDA--------S------------------------------------------------------------------------------------------EE-------------V-----------------------L-T----------------------------------LL-----------------------------------------------------------------------------------------------------------------V-TEY-PE-S-----------------------------------------------------------------------------------------------------------------------------------------------------------------------------V-TSVD-KRKRTPLH---------------------------------------FALG--RAER------------------------------------------------------------------P------------------------------------------------------A-E----------------------------------------------------------------------------------------RGV----VLL--L-------S------------------------------E--------------T------------------------------------------------------------G------------------------------AA---------------------------------------------------------------------------------------------------------------L------------------------------------F----------------------------------------------------------------------------------PDE-----------------------------------------------------------------------------------------------------------------------------------------------------------------------------------------------------------------------------------------NG-M------------------------------L--------P-------------LH--YACA-------------------------------------------------------------------YG--A-T-E-E------------------------------------------------------------------------------------------------------------------------------------------A--------------------------------------LRV---LT----DD----------------------------------------------------------------N----IMT-----IT-T--------------------------------------------------T-DVR---------------------GRTPLHFA---------------L------------G----------------------------------N---AD------------R----------------P-----------------------------------------------------------------------------------------------------------------------------------------A-S--P-AVVRLLLSQ--------------------------N-------------------------P---A----------------------VVD--S------------IDK------------------M---GDLALH--------------------------------L-------------------------------------L---A---------TRSQA--------------------------------------------------------------------------------------------------------I---P----------------E-----------Y---ET----E--------------------------K--------------------------------------------------------------------------------------------------------------------------RLN--------------------------C-------QKC-LGYYL-----------------------E---A--------------N-PR--------------------------------------------------------------------------------PT-A-GL------------------------------------------------------------------------------------------------------------LM---ALQS-----LPTW--------------L-R---D--------IAVV-------------NPVVQRF--------------LNTKI------------------------------------------AKTF-P-T----------------------------------------------------------------------------------------------------------------------------------------AVIFVDFVCYILVIV-FFQM-AVID----S-I-SA----------L--A----------------NA-EN---------------------D--E----MIIET---N-------------------------N------------LNKAYLGV-LYFAAVHFFF----RE-FFQAV----------------SLATLGL----FS----TWLF-DAT-N--------------WFDI--------A------------------------------------------------------------------------------------------------------------------------------------------------------------------------------------------------------YIIL---ILFWS-ICMEK-Q----------------------------------------L--------L------------------------------------------S---L----------H--SF-QVGAAITV---------------MVFWVNVLRKCIARKVVSILFGNSVVISSTIPGTNSLDLLPSLVF--LKG---IMVGFAVFVGGVV-YVVKRLAAFFL--ALLIILLSFAQIFYTIFR-M-T--G-D-------PNDKE-S---------------------------G-C-----------SSTYS---SFYISQPWEPAELEVC------------------------------------AV-GDP---N-D---CVII----EPDS--CE-P--N--------------------NSN-P-------------------------------WC------------S-FWTSFY-K----TY-SM-L--L-GEVD--D----D----------------------------------------D----F-A----------------------G--SRLATFFFCLYMF---------GVVIVLANVLIAIVTDSYSV------------------------------------------IKNE---------RAAVV-F--WS-NRLDFVAEMDV------------IGSHVHN--R---C-K---RF-IN---------TDD--------------------------------------------------------------------------------------------SNWE----E--R---L--------GE-------------------------------------IWN--------K---F-----MYL----F----DDTEQ--RRHHG------------------------------------------------------------ISP----------------EFIAFN-ILRVGIVC-VVI-PLWI---IL---------------------------G-------------------------A-----------------------V----------------TVGLLWP---------------P-Q---------------------------------------VR---EYLLTSQLTRAS-KK-G-EE-D----------A--AR------------LE-----NVARLR---------Q------------------------------------------------------------------------------------------------------------------------------------------------------------------------------------------------------------------------------------------------------------------------------------------------------------------------------------------------------------------------------------------------------------------------------------------------------------------------------------------------------------------------------------------------------------------------------------------------------DVS-------------------------------------------------------------------------------------------------------------------A-FH--Q--------------------E-L-K--------------------DDI-----D-RA-------------------R----------------------------------------------------------------------------------------------------------------------------------------EE-LSNI-R---VFLS-----DT-----------------------KLGI-SR------------------------------------EMKDLSR-----------------------------------------I---V------------------------------------------N--------------------------EL--------Y-----------------------------------------G--------------------------------------------------------------------------------------------------------------------------N-TLD*
>jgi|Cyccr2_2|29927|CCRYP_008773-RB
MS--------------------------------------------------------------------------------------------------------------------------------------------------------------------------------------------------------------------------------------------------------------------------------------------------------------------------------------------------------------------------------------------------------------------------------------------------------------------------------------------------------------------------------------------------------------------------------------------------------------------------------------------------------------------------------------------------------------------------------------------------------------------------------------------------------------------------------------------------------------------------------------------------------------------------------------------------------------------------------------------------------------------------------------------------------------------------------------------------------------------------------------------------------------------------------------------------------------------------------------------------------------------------------------------------------------------------------------------------------------------------------------------------------------------------------------------------------------------------------------------------------------------------------------------------------------------------------------------------------------------------------------------------------------------------------------------------------------------------------------------------------------------------------------------------------------------------------------------------------------------------------------------------------------------------------------------------------------------------------------------------------------------------------------------------------------------------------------------------------------------------------------------------------------------------------------------------------------------------------------------------------------------------------------------------------------------------------------------------------------------------------------------------------------------------------------------------------------------------------------------------------------------------------------------------------------------------------------------------------------------------------------------------------------------------------------------------------------------------------------------------------------------------------------------------------------------------------------------------------------------------------------------------------------------------------------------------------------------------------------------------------------------------------------------------------------------------------------------------------------------------------------------------------------------------------------------------------------------------------------------------------------------------------------------------------------------------------------------------------------------------------------------------------------------------------------------------------------------------------------------------------------------------------------------------------------------------------------------------------------------------------------------------------------------------------------------------------------------------------------------------------------------------------------------------------------------------------------------------------------------------------------------------------------------------------------------------------------------------------------------------------------------------------------------------------------------------------------------------------------------------------------------------------------------------------------------------------------------------------------------------------------------------------------------------------------------------------------------------------------------------------------------------------------------------------------------------------------------------------------------------------------------------------------------------------------------------------------------------------------------------------------------------------------------------------------------------------------------------------------------------------------------------------------------------------------------------------------------------------------------------------------------------------------------------------------------------------------------------------------------------------------------------------------------------------------------------------------------------------------------------------------------------------------------------------------------------------------------------------------------------------------------------------------------------------------------------------------------------------------------------------------------------------------------------------------------------------------------------------------------------------------------------------------------------------------------------------------------------------------------------------------------------------------------------------------------------------------------------------------------------------------------------------------------------------------------------------------------------------------------------------------------------------------------------------------------------------------------------------------------------------------------------------------------------------------------------------------------------------------------------------------------------------------------------------------------------------------------------------------------------------------------------------------------------------------------------------------------------------------------------------------------------------------------------------------------------------------------------------------------------------------------------------------------------------------------------------------------------------------------------------------------------------------------------------------------------------------------------------------------------------------------------------------------------------------------------------------------------------------------------------------------------------------------------------------------------------------------------------------------------------------------------------------------------------------------------------------------------------------------------------------------------------------------------------------------------------------------------------------------------------------------------------------------------------------------------------------------------------------------------------------------------------------------------------------------------------------------------------------------------------------------------------------------------------------------------------------------------------------------------------------------------------------------------------------------------------------------------------------------------------------------------------------------------------------------------------------------------------------------------------------------------------------------------------------------------------------------------------------------------------------------------------------------------------------------------------------------------------------------------------------------------------------------------------------------------------------------------------------------------------------------------------------------------------------------------------------------------------------------------------------------------------------------------------------------LL----------------SLYLTST-K-LAK----RYCT-SVF-N--------------IIDM--------T------------------------------------------------------------------------------------------------------------------------------------------------------------------------------------------------------AVLI---LVVMG-GSPTR---------------------------------------------------D------------------------------------------D---S----------L-SMNDGWAASLVI---------------ILLWLKVL-----------------------------------GA--FKV---LNQSFALFLYAVW-EVVKEIKWFIV--FLCAVTIMFSDAARAAVA-V-T--G-D-------CDNET-D-------------------------------------------------------------------------------------------------------------------------------------------------------------AGS-D-------------------------------FCS----------DG--FWSVS-R----MY-SV-L--V-GDVS--L----D----------------------------------------Y----F-Q----------------------S--SSLMLVVFIFFSF---------FCIIILLNILIAIIIDSYER------------------------------------------TKE----------RSREI-F--GR-AQVEYAAALVA------------RNQFIRP--K---E-V---SE-FH-----------------------------------------------------------------VA-------------------------------------S----------F---V--------PH-------------------------------------ALR--------R---V---LRLVY----LFAYAAAFLA--L--EY------------------------------------------------------------AYVGSVNYLK-L-DT--TDLVVIYY----LMVVF-ITVASVFN---AY-----------------------------------------------------L-----------------------L----------------SFAVIAL----------------------------------------------------Y----FW-----------------CIK--A------------D-----------------P-----DAESKC---------C------------------------------------------------------------------------------------------------------------------------------------------------------------------------------------------------------------------------------------------------------------------------------------------------------------------------------------------------------------------------------------------------------------------------------------------------------------------------------------------------------------------------------------------------------------------------------------------------------VIR-------------------------------------------------------------------------------------------------------------------R-TV--N----------------------------------------------LL-----E-RAVNF----FHRLMGFNSDR-R---------------------------------------------------------------------------------------------------------------------------------------------------------------------------------------------L------LDLSEDV-----------------I---NQ-SKILY----------------------------------------------------------------------------------------N--------------------------N-------------------------------------------------T-W--------V-----------------------------------------------------------------------------------------------------------V-D---R-ANR*
>jgi|Fisso1|3894|rna-FisN_4Lh378
MSQD----D----------------------------------------------------------------------------------------------------------------------------------------------------------------------------------------------------------------------------------D-------------------E--S-Y-----E---------------------M-------------------------------------------------------------------------------------------------------------------------------------------------------------------------------------------------------------------------------------------------------------------------------------------------------------------------------------------------------------------------------------------------------------------------------------------------------------------------------------------------------------------------------------------------------------------------------------G-------PA---R----------------------------------------------Q------------------E---------D----ER----------------------------------------M-----------------------------H----------------------------N-M-----------------R-E--EAS-------FL-----------------------------------------------------------SD-A-------------------N------D-T---F----------------------------------------------------------------------------------------------------------------------------------------TTVD-----------------------------------D-SVPDV-M------L-------------------------------------LNFL------C--A---R------------AK------------------------------------------------------------------------------------------------------------------------------------------------------------------------------------------------------------------------------------------------------------------------------------------------------------------------------------------------------------------------------------------------------------------------------------------------------------------------------------------------------------------------------------------------------------------------------------------------------------------------------------------------------------------------------------------------------------------------------------------APK--------------------D-T-PES--------------------------HI-------E-A-----------------------------------------------------------------------------------------------------------------------------------------------------------------------------------------------------------------------------------------------------------------------------------------------------------------------------------------------------------------------------------------------------------------------------------------------------------------------------------------------------------------------------------------------------------------------------------E-----E--SW-------H------------------------------P---------------------------------------------------------------------------------------------------------------------------------------------------------------------------------------------------VRE-W--------------------------------------------------L-------SSR--------N---------------------------------------------------------------------------------A-------------------------------------------------------------------I------------------------------------------------------------------------------------------------------------------------------------------------------------------------------------------------------------------------------------------------------E----------------------------------VR--A-----------------A-----------------------A--------------------------------------EQ---------------------------R-G-------------------------------------------------------------------------ESGL---TAL---HF---------------------A--------------------------------------------------------------------------------------------------------------------------------------C--------------------RH-------------------VP-PLDVID--V-----------------------L----L-S-I------A----------------------------------AD--------------------------TVRWPDS--FGW-LP--------------------------------------------------------------------------------------------------------------------------------------------------------------------------------------------------------------------------------------------------------------------------------------------------------------------------------------------------------------------------------------------------------------------------------------------------------------------------------------------------------------------------------------------------------------------IHY-------------------------------------------L-------------------------------------------------------------CASGS--------S------------------------------------------------------------------------------------------AE-------------V-----------------------I-K----------------------------------AL-----------------------------------------------------------------------------------------------------------------A-DAY-PE-S-----------------------------------------------------------------------------------------------------------------------------------------------------------------------------K-TAVD-RRGRTPLH---------------------------------------FALG--DK--------------------------------------------------------------------P------------------------------------------------------A-S----------------------------------------------------------------------------------------PDV----IFL--L-------S------------------------------S--------------S------------------------------------------------------------G------------------------------AA---------------------------------------------------------------------------------------------------------------K------------------------------------L----------------------------------------------------------------------------------PDE-----------------------------------------------------------------------------------------------------------------------------------------------------------------------------------------------------------------------------------------IG-M------------------------------L--------P-------------LH--YACA-------------------------------------------------------------------FG--A-S-E-E------------------------------------------------------------------------------------------------------------------------------------------V--------------------------------------LYV---LT----DA----------------------------------------------------------------Y----PEA-----IQ-T--------------------------------------------------K-DKR---------------------DRTPLHFA---------------L------------S----------------------------------N---AG------------R----------------K-----------------------------------------------------------------------------------------------------------------------------------------S-V--P-SAVRLLLSL--------------------------N-------------------------R---E----------------------IVN--S------------VD-------------------N---GPLPLR--------------------------------V-------------------------------------L---A---------EYAST--------------------------------------------------------------------------------------------------------V---R----------------T-----------EDDKRE----E--------------------------K--------------------------------------------------------------------------------------------------------------------------QES--------------------------V-------FRC-LEHLL-----------------------N---A--------------N-PE--------------------------------------------------------------------------------PS-A-DF------------------------------------------------------------------------------------------------------------LT---ALQS-----LPVW--------------L-S---E--------KAVV-------------MPIVQNL--------------LNEKI------------------------------------------SQRF-P-T----------------------------------------------------------------------------------------------------------------------------------------AVLMLDFYVLVMIIV-FYFR-SVEK----S-I-KL----------R--F----------------ND-DP---------------------N--D------------D-------------------------A------------LGLIELLP-LYIGGSYFTL----RE-IVQVI----------------SLMSLKS----LN----LYLY-DSS-N--------------SVNL--------S------------------------------------------------------------------------------------------------------------------------------------------------------------------------------------------------------LVFL---VFFWI-IRMNT-G----------------------------------------T--------G------------------------------------------D---R----------D--YF-RVAAAVSA---------------SIMWLKLL-----------------------------------SY--LRN---MMIDFAVFVGGVF-YVVRRLVAFLT--ALIVILIAFAQMFHTTFQ-Q-T--P-Y-------CLMRP-E---------------------------Q-D----------------------------------------------------------------------------------P---ELTL----HETR--CE-V--S--------------------QIQ-P-------------------------------YC------------N-LWDSFL-S----VY-TM-L--L-GEVD--E----S----------------------------------------S----F-S----------------------D--SGVATALFIVFMF---------LVVILLANVLIAIVSDSYKV------------------------------------------IQDQ---------RAAIV-F--WT-NRLDFVSEMDA------------IANYLGPL-G---V-S----------------------------------------------------------------------------------------------------------------QAKS---RP--F---G--------KD-------------------------------------LWK--------Q---I-----TEL----F----EDEVE--E--GY------------------------------------------------------------FSF----------------DFLAYT-LLRVVAAV-FII-PLWI---LL---------------------------G-------------------------L-----------------------L----------------TMGWFWP---------------P-Q---------------------------------------IR---EAVFTSVISKHS-SDIE-ME-D----------E--LR------------KT-----QVKKLE---------E------------------------------------------------------------------------------------------------------------------------------------------------------------------------------------------------------------------------------------------------------------------------------------------------------------------------------------------------------------------------------------------------------------------------------------------------------------------------------------------------------------------------------------------------------------------------------------------------------EVN-------------------------------------------------------------------------------------------------------------------G-LK--Y--------------------E-L-L--------------------QEL-----A-LD-------------------R----------------------------------------------------------------------------------------------------------------------------------------TQ-VMQM-K---SLVA-----EK-----------------------KHEI-VS------------------------------------EMNEIKK-----------------------------------------L---V------------------------------------------A--------------------------VL--------F-----------------------------------------E--------R-----------------------------------------------------------------------------------------------------------------E-MMR*
>jgi|Fisso1|6663|rna-FisN_29Hh073
MPSY----D----------------------------------------------------------------------------------------------------------------------------------------------------------------------------------------------------------------------------------E-------------------V--G-P-----I---------------------YN--P-H-------------------------------------------------------------------------------------------------------------------------------------------------------------------------------------------------------------------------------------------------------------------------------------------------------------------------------------VSGAV---AR--EEL--------------------------------------------------------------DGA---H-------VE------------------------------------------------------------------------------------------------------------GD--V---------------------------IPTAP----PM---R----------------------------------------------E------------------T---------S----------------------------------------------S----------------------------------------------------------G-Y-------------------Y-------------------------------------------------------------------------------------------------------------Q----------------------------------------------------------------------------------------------------------------------------------------FNVE-----------------------------------P-GDPGV-L----LSI-------------------------------------IEEA------I--PT--Q---Q--N-----AP------------------------------------------------------------------------------------------------------------------------------------------------------------------------------------------------------------------------------------------------------------------------------------------------------------------------------------------------------------------------------------------------------------------------------------------------------------------------------------------------------------------------------------------------------------------------------------------------------------------------------------------------------------------------------------------------------------------------------------------RSF--------------------E---NEQ--------------------------RD-------L-L-----------------------------------------------------------------------------------------------------------------------------------------------------------------------------------------------------------------------------------------------------------------------------------------------------------------------------------------------------------------------------------------------------------------------------------------------------------------------------------------------------------------------------------------------------------------------------------D-----L--SY-------E------------------------------K---------------------------------------------------------------------------------------------------------------------------------------------------------------------------------------------------IRR-W--------------------------------------------------L-------WSH--------N---------------------------------------------------------------------------------T-------------------------------------------------------------------L------------------------------------------------------------------------------------------------------------------------------------------------------------------------------------------------------------------------------------------------------E----------------------------------SRQ-A-----------------A-----------------------V--------------------------------------YI---------------------------R-G-------------------------------------------------------------------------QNDS---TPL---HL---------------------L--------------------------------------------------------------------------------------------------------------------------------------C--------------------KL------------------HNP-PADIVQ--A-----------------------L----V-E-A------A----------------------------------PE--------------------------ICGWTDA--QGW-LP--------------------------------------------------------------------------------------------------------------------------------------------------------------------------------------------------------------------------------------------------------------------------------------------------------------------------------------------------------------------------------------------------------------------------------------------------------------------------------------------------------------------------------------------------------------------LHH-------------------------------------------A-------------------------------------------------------------CNHGV--------S------------------------------------------------------------------------------------------PD-------------V-----------------------L-T----------------------------------LL-----------------------------------------------------------------------------------------------------------------I-QAF-PE-G-----------------------------------------------------------------------------------------------------------------------------------------------------------------------------K-LQTD-HQNRTALH---------------------------------------FYVT--RNTD----------------------------------------------------------N-------V------------------------------------------------------VTM----------------------------------------------------------------------------------------ALN----AEM--L-------S------------------------------N--------------T------------------------------------------------------------G------------------------------AA---------------------------------------------------------------------------------------------------------------A------------------------------------I----------------------------------------------------------------------------------RDV-----------------------------------------------------------------------------------------------------------------------------------------------------------------------------------------------------------------------------------------GG-M------------------------------L--------P-------------IH--YASA-------------------------------------------------------------------YG--T-H-S-A------------------------------------------------------------------------------------------------------------------------------------------V--------------------------------------LEV---LV----KA----------------------------------------------------------------Y----PES-----VT-A--------------------------------------------------V-ENH---------------------GRTPMHLA---------------M------------V----------------------------------N---AH------------R----------------D-----------------------------------------------------------------------------------------------------------------------------------------A-S--P-GVIQFLLDH--------------------------PAG-----------------------K---Q----------------------AIN--S------------RDK------------------D---GHLPLH--------------------------------L-------------------------------------M---A---------LGLKG--------------------------------------------------------------------------------------------------------Y---K----------------P-----------D---DR----D--------------------------K--------------------------------------------------------------------------------------------------------------------------KSH--------------------------V-------SDC-LEMYL-----------------------A---A--------------E-PV--------------------------------------------------------------------------------AT-A-DF------------------------------------------------------------------------------------------------------------LT---AIQD-----LPDW--------------L-Q---D--------TAVV-------------SKHVRNI--------------LNDKI------------------------------------------VQRF-P-T----------------------------------------------------------------------------------------------------------------------------------------SILMLDGMFLFSLIV-CFAI-TTQT----H-I-DL----------R--L----------------GT-DE--YIAEQ------------Q-I--H------------K-------------------------D------------DVSGALMF-LYVGAGYFVM----RE-IMQMG----------------SLMGLNS----FA----KYFG-DPS-T--------------WLDM--------T------------------------------------------------------------------------------------------------------------------------------------------------------------------------------------------------------VIVL---VLYYA-ITMSV-TDY-N-------------E-------------I-A------P--------D------------------------------------------DNDYL----------N--EF-RTGVAVTQ---------------GILWAAII-----------------------------------VF--LKS---TLVDFAVFVGGLF-NVAQRLVAFLI--AVSTILLAFAQMFYFVYL-D-T--D-I-------CEAPT-L---------------------------S-L----------------------------------------------------------------------------------AFEPQ-VY----PAEYFDPDLV--G--------------------CSF-P-------------------------------HC------------Q-FGDSLL-K----VY-TM-M--M-GEIG--DE---T----------------------------------------R----Y-S----------------------T--NLTAQILFVGFAF---------LVVILLSNVLIAIVTDSYEI------------------------------------------IQND---------RAAIV-F--WS-NRLDFVAETDA------------IAYAIQR--R---L-K---RV-DV---------KDT-AN---A---------------------------------GF---ASN---AAEEPR--EQQGTDGD-AF---------ARNGE---RI---PKRE---VS--Y---F--------YD-------------------------------------GWH--------Q---I-----MML----F----DENLF--D--DV------------------------------------------------------------DWL----------------ETCVYN-VFRFFCVF-III-PLWL---TA---------------------------G-------------------------L-----------------------V----------------TAGWLWP---------------P-Q---------------------------------------VR---EYLFAQRDTVTS--RSE-LE------------R--KK------------LE-----KLKNIQ---------V------------------------------------------------------------------------------------------------------------------------------------------------------------------------------------------------------------------------------------------------------------------------------------------------------------------------------------------------------------------------------------------------------------------------------------------------------------------------------------------------------------------------------------------------------------------------------------------------------DLK-------------------------------------------------------------------------------------------------------------------S-MK--Q--------------------E-I-T--------------------KEM-----A-ND-------------------R----------------------------------------------------------------------------------------------------------------------------------------ID-MARM-K---AEVE-----TI-----------------------QNEV-LV------------------------------------ELMQLRE-----------------------------------------L---M------------------------------------------G--------------------------SL--------------------------------------------------------------------------------------------------------------------------------------------------------------------------------IM*
>jgi|Fisso1|8941|rna-FisN_20Hh093
M-----------------------------------------------------------------------------------------------------------------------------------------------------------------------------------------------------------------------------------------------------------------------------------------------------------------------------------------------------------------------------------------------------------------------------------------------------------------------------------------------------------------------------------------------------------------------------------------------------------------------------------------------------------------------------------------------------------------------------------------------------------------------------------------------------------------------------------------------------------------------------------------------------------------------------------------------------------------------------------------------------------------------------------------------------------------------------------------------------------------------------------------------------------------------------------------------------------------------------------------------------------------------------------------------------------------------------------------------------------------------------------------------------------------------------------------------------------------------------------------------------------------------------------------------------------------------------------------------------------------------------------------------------------------------------------------------------------------------------------------------------------------------------------------------------------------------------------------------------------------------------------------------------------------------------------------------------------------------------------------------------------------------------------------------------------------------------------------------------------------------------------------------------------------------------------------------------------------------------------------------------------------------------------------------------------------------------------------------------------------------------------------------------------------------------------------------------------------------------------------------------------------------------------------------------------------------------------------------------------------------------------------------------------------------------------------------------------------------------------------------------------------------------------------------------------------------------------------------------------------------------------------------------------------------------------------------------------------------------------------------------------------------------------------------------------------------------------------------------------------------------------------------------------------------------------------------------------------------------------------------------------------------------------------------------------------------------------------------------------------------------------------------------------------------------------------------------------------------------------------------------------------------------------------------------------------------------------------------------------------------------------------------------------------------------------------------------------------------------------------------------------------------V---------------------------K-M-------------------------------------------------------------------------LGPP---TKL---HA---------------------L--------------------------------------------------------------------------------------------------------------------------------------C--------------------AA------------------SSI-NYEDVE--L-----------------------E----L-D-E------R----------------------------------PG--------------------------DAAVLDS--RGR-SP--------------------------------------------------------------------------------------------------------------------------------------------------------------------------------------------------------------------------------------------------------------------------------------------------------------------------------------------------------------------------------------------------------------------------------------------------------------------------------------------------------------------------------------------------------------------LHV-------------------------------------------L-------------------------------------------------------------ADNDA--------LFLDPQ-G-----------------------------------------------------------------------------RF--TVIA-------------V-----------------------I-A----------------------------------RL-----------------------------------------------------------------------------------------------------------------I-QIY-PE-A-----------------------------------------------------------------------------------------------------------------------------------------------------------------------------M-TSKD-SMDRMPFV---------------------------------------TLIE--DWCT----------------------------------------------------------W-------V--------------------------------------------------------Y----------------------------------------------------------------------------------------DSE-----EQ--D-------R--------LR--------------------R--------------R-----------ADV------------T------------------NF---------------------------------------------F---------------------------------------------------------------------------------------------------------------S------------------------------------L-------------------------------------------------------------------------------------------------------------------------------SEE-------------------------------------------------------------------HGA-DQQ----------QG-------NSRRMS------VN----------H-VTRAA----AQ-------------V-------------------------------T------------AG-A------------------------------T--------R-------------TA--LAGA-------------------------------------------------------------------KH--M-M-K-Y-VD---EKFIRVDSLFHESND--------------------------------------------GVGRG-PSP-----------------------------------KAAR--------L-YPQVKVWDEVYFAFEM--------------------------------------ISE---IF----DQ----------------------------------------------------------------L----AGKNGGV-RK-IKYEGD---------------ID---------EEEAGDKSTG--G-----TS-DSS---------------------SQSSQHRV---------------L------------L----------------------------------N---LDQEAR-SQYASHLI----------------K-----------------------------------------------------------------------------------------------------------------------------------------C-L--P-FLWKTILLI--------------------------D-------------------------D---N--------------------N-LRN--A------------ILE-MPLF-HRLRLVP---ESI---GQWLTN--------------------------------M-------------------------------------L---R---------KQGT-----------------PAKRAVD-------------------------------------FILIISKA--SSTDLT-GG----------------------F--R---S----------------V-----------T---GE----------------------------------------------------------------------------------------------------------------------------------------------------------DLH--------------------------E-------CEN-LRQET-----------------------F---A--------------Q-LE--------------------------------------------------------------------------------RL-K-GT------------------------------------------------------------------------------------------------------------IA---SLVV-----LDIK--------------D-V---E--------RAAT-------------SNAVWHL--------------MNRNL------------------------------------------TRPF-V-V----------------------------------------------------------------------------------------------------------------------------------------GLMLVDIVLHITLML-AVRT-SVGL----Q-S-TG----------N--A----------------SS-A----------------------V-----------------------------------------G------------EAIPAQVA-LFI-CTFYII----RK-GAEAM----------------ALFNFSP-T-VFR----AYVA-NMW-T--------------ILDF--------L------------------------------------------------------------------------------------------------------------------------------------------------------------------------------------------------------TVIL---TLCAI-SWNKR---------------------------------------------------N------------------------------------------P---G----------E--YR-NGFNAAVV---------------GLLWLKVL-----------------------------------GI--LKV---VNKHMSTFVMAVT-KILRDLKYFAI--VLFVIIFMIGDMMSIAVA-T-K--D-NGT----FCDSNP-D---------------------------D------------------------------------------------------------------------------------------------------LD----E--------------------TLA-D-------------------------------FCS----------SN-QMAAYL-R----IY-AL-L--L-GDFD--L----D----------------------------------------A----Y-K----------------------A--TNGMIYLFFLFTI---------VGVVILLNVLIAVIDDSYER------------------------------------------AKI----------SGRNL-F--GR-ARVEFVAMNEA------------LEAFLRP--G---M-K---PM-KN-------------E---------------------------------------------------VG----------------------------S---AT---KVFF---TL--F---Y--------FG-------------------------------------RWL--------V---L-----ISM----I----STALN--A--EI------------------------------------------------------------FHASRA--IV-AVDR--RQDYFNLI-VAVVLFVL-LSA-GLLI---MT-------I-------------------F-------------------------A-----------------------F----------------EKIVDEFTP--G--------W---TKA-------------LFN-ILQRISNFLVGIGAWYIFG-VR---EVSVAGVKEIDT--KDA-EG------------D--EW------------NG-----RIHYME---------M------------------------------------------------------------------------------------------------------------------------------------------------------------------------------------------------------------------------------------------------------------------------------------------------------------------------------------------------------------------------------------------------------------------------------------------------------------------------------------------------------------------------------------------------------------------------------------------------------FIQ-------------------------------------------------------------------------------------------------------------------K-AL--N--------------------Q-T-K--------------------DDI-----S-LQIEE----LE---------------------------------------------------------------------------------------------------------------------------------------------------------------KR-------------------------------------------------------------------------------M----------------------------------------------------------------------------------------------------------------------------------------------------------------------------------A-----------------------------------------------------------------------------------------------------------E-K---Q-ALL*
>jgi|Fisso1|13808|rna-FisN_4Hh378
MSQD----D----------------------------------------------------------------------------------------------------------------------------------------------------------------------------------------------------------------------------------D-------------------E--S-Y-----E---------------------M-------------------------------------------------------------------------------------------------------------------------------------------------------------------------------------------------------------------------------------------------------------------------------------------------------------------------------------------------------------------------------------------------------------------------------------------------------------------------------------------------------------------------------------------------------------------------------------G-------PA---R----------------------------------------------Q------------------E---------D----AG----------------------------------------M-----------------------------H----------------------------N-M-----------------R-E--EAS-------FL-----------------------------------------------------------SD-A-------------------N------D-T---F----------------------------------------------------------------------------------------------------------------------------------------TTGD-----------------------------------D-SVPDV-M------L-------------------------------------LNFL------C--A---R------------AK------------------------------------------------------------------------------------------------------------------------------------------------------------------------------------------------------------------------------------------------------------------------------------------------------------------------------------------------------------------------------------------------------------------------------------------------------------------------------------------------------------------------------------------------------------------------------------------------------------------------------------------------------------------------------------------------------------------------------------------APK--------------------D-T-PES--------------------------HI-------E-A-----------------------------------------------------------------------------------------------------------------------------------------------------------------------------------------------------------------------------------------------------------------------------------------------------------------------------------------------------------------------------------------------------------------------------------------------------------------------------------------------------------------------------------------------------------------------------------E-----E--SW-------H------------------------------P---------------------------------------------------------------------------------------------------------------------------------------------------------------------------------------------------VRE-W--------------------------------------------------L-------SSR--------N---------------------------------------------------------------------------------A-------------------------------------------------------------------I------------------------------------------------------------------------------------------------------------------------------------------------------------------------------------------------------------------------------------------------------E----------------------------------VR--A-----------------A-----------------------A--------------------------------------EQ---------------------------R-G-------------------------------------------------------------------------ESGL---TAL---HF---------------------A--------------------------------------------------------------------------------------------------------------------------------------C--------------------RH-------------------VP-PLDVID--V-----------------------L----L-S-I------A----------------------------------AD--------------------------TVRWPDS--FGW-LP--------------------------------------------------------------------------------------------------------------------------------------------------------------------------------------------------------------------------------------------------------------------------------------------------------------------------------------------------------------------------------------------------------------------------------------------------------------------------------------------------------------------------------------------------------------------IHY-------------------------------------------L-------------------------------------------------------------CASGS--------S------------------------------------------------------------------------------------------AE-------------V-----------------------I-K----------------------------------AL-----------------------------------------------------------------------------------------------------------------A-DAY-PE-S-----------------------------------------------------------------------------------------------------------------------------------------------------------------------------K-TAVD-RRGRTPLH---------------------------------------FALG--DK--------------------------------------------------------------------P------------------------------------------------------A-S----------------------------------------------------------------------------------------PDV----IFL--L-------S------------------------------S--------------S------------------------------------------------------------G------------------------------AA---------------------------------------------------------------------------------------------------------------K------------------------------------L----------------------------------------------------------------------------------PDE-----------------------------------------------------------------------------------------------------------------------------------------------------------------------------------------------------------------------------------------IG-M------------------------------L--------P-------------LH--YACA-------------------------------------------------------------------FG--A-S-E-E------------------------------------------------------------------------------------------------------------------------------------------V--------------------------------------LYV---LT----DA----------------------------------------------------------------Y----PEA-----IQ-T--------------------------------------------------K-DKR---------------------DRTPLHFA---------------L------------S----------------------------------N---AG------------R----------------K-----------------------------------------------------------------------------------------------------------------------------------------S-V--P-SAVRLLLSL--------------------------N-------------------------R---E----------------------IVN--S------------VD-------------------N---GPLPLR--------------------------------V-------------------------------------L---A---------EYAST--------------------------------------------------------------------------------------------------------I---R----------------T-----------EDDKRE----E--------------------------K--------------------------------------------------------------------------------------------------------------------------QES--------------------------V-------FRC-LEHLL-----------------------N---A--------------N-PE--------------------------------------------------------------------------------PS-A-DF------------------------------------------------------------------------------------------------------------LT---ALQS-----LPVW--------------L-S---E--------RAVV-------------MPIVQNL--------------LNEKI------------------------------------------SQRF-P-T----------------------------------------------------------------------------------------------------------------------------------------AVLMLDFYVLVMIIV-FYFR-SVEK----S-I-KL----------R--F----------------ND-DP---------------------N--D------------D-------------------------A------------LGLIELLP-LYVGGAYFTL----RE-IVQVI----------------SLLSLKS----LN----LYLY-DSS-N--------------SVNL--------S------------------------------------------------------------------------------------------------------------------------------------------------------------------------------------------------------LVFL---VFFWT-IRMNT-G----------------------------------------T--------G------------------------------------------D---R----------D--YF-RVAAAVSA---------------SIMWLKLL-----------------------------------SY--LRN---MMIDFAVFVGGVF-YVVRRLVAFLT--ALIVILIAFAQMFHTTFQ-Q-T--P-Y-------CLIRP-E---------------------------Q-D----------------------------------------------------------------------------------P---ELTL----HETR--CE-V--S--------------------QIQ-S-------------------------------YC------------N-LWDSFL-S----VY-TM-L--L-GEVD--E----S----------------------------------------S----F-A----------------------D--SGVATTLFVLFMF---------LVVILLANVLIAIVSDSYKV------------------------------------------IQDQ---------RAAIV-F--WT-NRLDFVSEMDA------------IANYLGSP-G---V-S----------------------------------------------------------------------------------------------------------------QTKS---RP--F---G--------KD-------------------------------------LWK--------Q---I-----TEL----F----EDEVE--E--GY------------------------------------------------------------FSF----------------DFLAYT-LLRVVAAV-FII-PLWI---LL---------------------------G-------------------------L-----------------------L----------------TMGWFWP---------------P-Q---------------------------------------IR---EAVFTSVISKHS-SDIE-ME-D----------E--LR------------KT-----QVKKLE---------E------------------------------------------------------------------------------------------------------------------------------------------------------------------------------------------------------------------------------------------------------------------------------------------------------------------------------------------------------------------------------------------------------------------------------------------------------------------------------------------------------------------------------------------------------------------------------------------------------EVN-------------------------------------------------------------------------------------------------------------------G-LK--Y--------------------E-L-L--------------------QEL-----A-LD-------------------R----------------------------------------------------------------------------------------------------------------------------------------TQ-VMQM-K---SLVA-----EK-----------------------KHEI-VN------------------------------------EMNEIKR-----------------------------------------L---V------------------------------------------A--------------------------VL--------F-----------------------------------------E--------R-----------------------------------------------------------------------------------------------------------------E-MMR*
>jgi|Fisso1|16018|rna-FisN_20Lh093
MNVF----A----------------------------------------------------------------------------------------------------------------------------------------------------------------------------------------------------------------------------------L-------------------P--V-A-----D---------------------GY--ELEF------------------I------------------SED----------------------------------------------------------H---------------------------------------------------DVT--P------------------------------------------------------------E-------------------------------------II------------------------------------------------------------------LAPLTDQ--NQD--VYRF-----------------------------------------------------SAE-IKNFSGRV-SF-------RK---------------------------------------------------------------------------------------------------------I--PI--Q---------------------------AE-------PR--------------------------------------------------A------------------N---------A--A-AE----------------------------------------Q-H-----------QLE---D--LS--I--V----------------------------P-S-----------------V-N--ENQ-------SQ-----------E---------DL-----------SE------------GDASQ------SG-K-------------------L------D-YG-SP------L--------LR------L--SEQ-----------AQL-SE----------TKRSES-----V--D-LPP---------------------------------------RILAS-----K-LSH-------THS------------------------------SS----G-SMVSV-K------S-------------------------------------KSSF------A--K---R------------T---------------------------------------------------------------------------------------------------------------------------------------------------------------------------------------------------------------------------------------------------------------------------------------------------------------------------------------------------------------------------------------------------------------------------------------------------------------------------------------------------------------------------------------------------------------------------------------------------------------------------------------------------------------------------------------------------------------------------------------------S--------------------S-P---S-----------------------------------T-I-----------------------------------------------------------------------------------------------------------------------------------------------------------------------------------------------------------------------------------------------------------------------------------------------------------------------------------------------------------------------------------------------------------------------------------------------------------------------------------------------------------------------------------------------------------------------------------SP---------------------------------------------------------------------------------------------------------------------------------------------------------------------------------------------------------------------------------------------------SI---------------------------------------------------------------------------NNLK-------TYNPW--DLQSPLKSLKKPTMQKSQSKGL----SGLFL--------RKSIIPQHIREARVLMRSYFYPA---------------NDSS-----------ENWCNESGKLVPSPAIMKV------M-----------S--HISS-----------------------------------------------------------------------------------------------------------------------------------------------------------------------------------------------------------------------------------------------------------------------------------------------------------------RD-LSDKSPNSNASEPD--------------------------------------MV---------------------------K-M-------------------------------------------------------------------------LGPP---TKL---HA---------------------L--------------------------------------------------------------------------------------------------------------------------------------C--------------------AA------------------SSI-NYEDVE--L-----------------------E----L-D-E------R----------------------------------PG--------------------------DAAVLDS--RNR-TP--------------------------------------------------------------------------------------------------------------------------------------------------------------------------------------------------------------------------------------------------------------------------------------------------------------------------------------------------------------------------------------------------------------------------------------------------------------------------------------------------------------------------------------------------------------------LHV-------------------------------------------L-------------------------------------------------------------ADNDA--------LFLDPQ-G-----------------------------------------------------------------------------RF--TVVA-------------V-----------------------I-S----------------------------------RL-----------------------------------------------------------------------------------------------------------------I-QIH-PE-A-----------------------------------------------------------------------------------------------------------------------------------------------------------------------------M-TSMD-SMKRMPFV---------------------------------------PLVE--DWCT----------------------------------------------------------W-------V--------------------------------------------------------Y----------------------------------------------------------------------------------------DSE-----EQ--D-------R--------LR--------------------R--------------R-----------ADV------------T------------------NF---------------------------------------------F---------------------------------------------------------------------------------------------------------------S------------------------------------L-------------------------------------------------------------------------------------------------------------------------------SEE-------------------------------------------------------------------HGA-EQQ----------QG-------NPRRMS------VN----------H-VTRAA----AQ-------------V-------------------------------T------------AG-A------------------------------T--------R-------------TA--LAGA-------------------------------------------------------------------KH--M-M-K-Y-VD---EKFIRVDSLFHESND--------------------------------------------GVGRG-SSP-----------------------------------KAAR--------L-YPQVKVWDEVYFAFEM--------------------------------------ISE---IF----DQ----------------------------------------------------------------L----AGKNGGV-RK-IRYEDD---------------ID---------DEQPEDKSNG--A-----TN-DSS---------------------SQSSQHRV---------------L------------L----------------------------------N---LDQEAR-SEYASHLI----------------K-----------------------------------------------------------------------------------------------------------------------------------------C-L--P-FLWKTILLI--------------------------D-------------------------D---G--------------------N-LRH--S------------ILE-MPLF-HRLRLVP---ESI---GPWITN--------------------------------M-------------------------------------L---R---------KQGT-----------------PAKRAVD-------------------------------------FILIISKA--SSTDLT-GG----------------------F--R---S----------------V-----------T---GE----------------------------------------------------------------------------------------------------------------------------------------------------------DLH--------------------------E-------CEN-LRQET-----------------------F---A--------------Q-LE--------------------------------------------------------------------------------GL-N-GT------------------------------------------------------------------------------------------------------------IA---SLVV-----LDTK--------------D-V---E--------RAAT-------------SNAVWHL--------------MNRNL------------------------------------------TRPF-V-V----------------------------------------------------------------------------------------------------------------------------------------GLMLVDIVLHITLML-AVRT-SVGL----Q-S-TG----------N--A----------------SS-A----------------------V-----------------------------------------G------------EAIPAQVA-LFI-CTFYII----RK-GAEAM----------------ALFNLSP-T-VFR----AYVA-NMW-T--------------ILDF--------L------------------------------------------------------------------------------------------------------------------------------------------------------------------------------------------------------TVIL---TLCAI-SWNKR---------------------------------------------------N------------------------------------------P---G----------E--YR-NGFNAVVV---------------GLLWLKVL-----------------------------------GI--LKV---VNKHMSTFVMAVT-KILRDLKYFAI--VLFVIIFLVGDMMSIAVA-T-K--D-NGT----FCDSNP-D---------------------------N------------------------------------------------------------------------------------------------------LD----E--------------------TLA-D-------------------------------FCS----------SN-QMAAYL-R----IY-AL-L--L-GDFD--L----D----------------------------------------A----Y-K----------------------E--TTGMIYLFFLFTI---------VGVVILLNVLIAVIDDSYER------------------------------------------AKI----------SGRNL-F--GR-ARVEFVALNEA------------LEAFLRP--G---M-K---PM-KS-------------E---------------------------------------------------VG----------------------------S---AT---KAFF---TL--F---Y--------FG-------------------------------------RWL--------V---L-----ISM----I----STALN--A--EI------------------------------------------------------------FHASRA--IV-AVDK--RQDYFNLI-VAVVLFVL-LSA-GLLI---MT-------I-------------------F-------------------------A-----------------------F----------------EHIVDEFTP--G--------W---TKA-------------FFN-IFQRVSNFLVGLCAWYIFG-VR---EVSVAGVKEIDT--KDA-EG------------D--EW------------NG-----RLHYME---------M------------------------------------------------------------------------------------------------------------------------------------------------------------------------------------------------------------------------------------------------------------------------------------------------------------------------------------------------------------------------------------------------------------------------------------------------------------------------------------------------------------------------------------------------------------------------------------------------------FIQ-------------------------------------------------------------------------------------------------------------------K-AL--T--------------------Q-T-K--------------------DDI-----S-LQIEE----LE---------------------------------------------------------------------------------------------------------------------------------------------------------------KR-------------------------------------------------------------------------------M----------------------------------------------------------------------------------------------------------------------------------------------------------------------------------A-----------------------------------------------------------------------------------------------------------E-K---Q-ALL*
>jgi|Fisso1|19342|rna-FisN_29Lh073
MPSY----D----------------------------------------------------------------------------------------------------------------------------------------------------------------------------------------------------------------------------------D-------------------V--G-P-----I---------------------YN--P-H-------------------------------------------------------------------------------------------------------------------------------------------------------------------------------------------------------------------------------------------------------------------------------------------------------------------------------------VSGAI---AR--EEL--------------------------------------------------------------DGA---H-------VE------------------------------------------------------------------------------------------------------------GD--V---------------------------IPTTP----LM---R----------------------------------------------E------------------T---------S----------------------------------------------S----------------------------------------------------------G-Y-------------------Y-------------------------------------------------------------------------------------------------------------Q----------------------------------------------------------------------------------------------------------------------------------------FNVE-----------------------------------P-GDPSV-L----LSI-------------------------------------LEEA------I--PKNTQ---Q--N-----AP------------------------------------------------------------------------------------------------------------------------------------------------------------------------------------------------------------------------------------------------------------------------------------------------------------------------------------------------------------------------------------------------------------------------------------------------------------------------------------------------------------------------------------------------------------------------------------------------------------------------------------------------------------------------------------------------------------------------------------------RSF--------------------E-K-EQQ--------------------------RD-------L-L-----------------------------------------------------------------------------------------------------------------------------------------------------------------------------------------------------------------------------------------------------------------------------------------------------------------------------------------------------------------------------------------------------------------------------------------------------------------------------------------------------------------------------------------------------------------------------------D-----L--SY-------E------------------------------K---------------------------------------------------------------------------------------------------------------------------------------------------------------------------------------------------IRR-W--------------------------------------------------L-------WSH--------N---------------------------------------------------------------------------------T-------------------------------------------------------------------L------------------------------------------------------------------------------------------------------------------------------------------------------------------------------------------------------------------------------------------------------E----------------------------------SRQ-T-----------------A-----------------------V--------------------------------------YI---------------------------R-G-------------------------------------------------------------------------QNDS---TPL---HL---------------------L--------------------------------------------------------------------------------------------------------------------------------------C--------------------KL------------------HNP-PADIVQ--A-----------------------L----V-E-A------A----------------------------------PE--------------------------ICGWTDA--QGW-LP--------------------------------------------------------------------------------------------------------------------------------------------------------------------------------------------------------------------------------------------------------------------------------------------------------------------------------------------------------------------------------------------------------------------------------------------------------------------------------------------------------------------------------------------------------------------LHH-------------------------------------------A-------------------------------------------------------------CNHGV--------S------------------------------------------------------------------------------------------SD-------------V-----------------------L-T----------------------------------LL-----------------------------------------------------------------------------------------------------------------I-QAF-PE-G-----------------------------------------------------------------------------------------------------------------------------------------------------------------------------K-LQTD-HQNRTALH---------------------------------------FYVT--RNTD----------------------------------------------------------N-------V------------------------------------------------------VTM----------------------------------------------------------------------------------------ALN----TEM--L-------S------------------------------N--------------G------------------------------------------------------------G------------------------------AA---------------------------------------------------------------------------------------------------------------A------------------------------------I----------------------------------------------------------------------------------RDG-----------------------------------------------------------------------------------------------------------------------------------------------------------------------------------------------------------------------------------------GG-M------------------------------L--------P-------------IH--YASA-------------------------------------------------------------------YG--T-H-S-A------------------------------------------------------------------------------------------------------------------------------------------V--------------------------------------LEV---LV----KA----------------------------------------------------------------Y----PES-----VT-A--------------------------------------------------V-ENH---------------------GRTPMHLA---------------M------------V----------------------------------N---AH------------R----------------D-----------------------------------------------------------------------------------------------------------------------------------------A-S--P-GVIQFLLNH--------------------------PAG-----------------------K---Q----------------------TIN--S------------RDK------------------D---GHLPLH--------------------------------L-------------------------------------M---A---------LGLKG--------------------------------------------------------------------------------------------------------Y---K----------------P-----------D---DR----D--------------------------K--------------------------------------------------------------------------------------------------------------------------KSH--------------------------V-------SDC-LEMYL-----------------------A---A--------------E-PV--------------------------------------------------------------------------------AT-A-DF------------------------------------------------------------------------------------------------------------LT---AIQD-----LPDW--------------L-Q---D--------TAVV-------------SKHVRNI--------------LNDKI------------------------------------------VQRF-P-T----------------------------------------------------------------------------------------------------------------------------------------SILMLDGMFLFSLIV-CFAI-TTQT----H-I-DL----------R--L----------------GT-DE--YIAQE------------E-I--H------------R-------------------------D------------DVSGALMF-LYVGAGYFVM----RE-LMQMG----------------SLMGLNS----FA----KYFG-DPS-T--------------WLDM--------T------------------------------------------------------------------------------------------------------------------------------------------------------------------------------------------------------VIVL---VLYYA-ITMSV-TDY-N-------------E-------------I-A------P--------D------------------------------------------DDDYL----------N--EF-RTGVAVTQ---------------GILWAAII-----------------------------------VF--LKS---TLVDFAVFVGGLF-NVAQRLVAFLI--AVSTILLAFAQMFYFVYL-D-T--D-I-------CEAPT-L---------------------------S-L----------------------------------------------------------------------------------AFEHE-RY----QAEYFDPDLV--G--------------------CTF-P-------------------------------HC------------E-FGDSLL-K----VY-TM-M--M-GEIG--NE---T----------------------------------------R----Y-S----------------------T--NLTAQILFVGFAF---------LVVILLSNVLIAIVTDSYEI------------------------------------------IQND---------RAAIV-F--WS-NRLDFVAETDA------------IAYAIQR--R---L-K---RV-DV---------KDT-AN-------------------------------------GY---ANN---ATEEPR--EQQGTDED-AF---------VRNGE---LS---PKKE---IS--Y---F--------HD-------------------------------------GWH--------Q---I-----MML----F----DENLF--D--DV------------------------------------------------------------DWF----------------ETCVYN-VFRFFCIF-III-PLWL---TA---------------------------G-------------------------L-----------------------V----------------TAGWLWP---------------P-Q---------------------------------------VR---EYLFAQRDTVIS--RSE-LE------------R--NK------------LE-----KLKNIQ---------V------------------------------------------------------------------------------------------------------------------------------------------------------------------------------------------------------------------------------------------------------------------------------------------------------------------------------------------------------------------------------------------------------------------------------------------------------------------------------------------------------------------------------------------------------------------------------------------------------DLK-------------------------------------------------------------------------------------------------------------------S-MK--Q--------------------E-I-T--------------------KEM-----A-ND-------------------R----------------------------------------------------------------------------------------------------------------------------------------ID-MARM-K---AEVE-----TI-----------------------QNEV-LV------------------------------------ELMQLRE-----------------------------------------L---M------------------------------------------G--------------------------SL--------------------------------------------------------------------------------------------------------------------------------------------------------------------------------IM*
>jgi|Fracro1|4521|MHU86_11423.1
MRRS----D----------------------------------------------------------------------------------------------------------------------------------------------------------------------------------------------------------------------------------Q-------------------F--V-D-----E---------------------SL--D-A-------------------E-----------------------------------------------------------------------------------------------------------------------------------------------------------------------------------------------------------------------------------------------------------------------------------------------------------------A-NYA---------S--------------------------------------------------------------------------------------------------------------------------------------------------------------------------------------------------------------------------AG-------QF---------------------------------------------------------------------G---------Q----P-----------------------------------------------------------------------D----------------------------P-Y-----------------Y-E--GSQ-------AD-----------------------------------------------------------GD-H-------------------H------T-A---F----------------------------------------------------------------------------------------------------------------------------------------SGDF-----------------------------------T-SIPDI-L------Q-------------------------------------LNHL------C--A---N------------AI------------------------------------------------------------------------------------------------------------------------------------------------------------------------------------------------------------------------------------------------------------------------------------------------------------------------------------------------------------------------------------------------------------------------------------------------------------------------------------------------------------------------------------------------------------------------------------------------------------------------------------------------------------------------------------------------------------------------------------------SPS--------------------DNS-HEA--------------------------QL-------E-A-----------------------------------------------------------------------------------------------------------------------------------------------------------------------------------------------------------------------------------------------------------------------------------------------------------------------------------------------------------------------------------------------------------------------------------------------------------------------------------------------------------------------------------------------------------------------------------E-----E--SW-------E------------------------------P---------------------------------------------------------------------------------------------------------------------------------------------------------------------------------------------------VRE-W--------------------------------------------------L-------RNH--------S---------------------------------------------------------------------------------A-------------------------------------------------------------------D------------------------------------------------------------------------------------------------------------------------------------------------------------------------------------------------------------------------------------------------------Q----------------------------------VR--Q-----------------A-----------------------A--------------------------------------EQ---------------------------R-G-------------------------------------------------------------------------DSSM---TAL---HF---------------------A--------------------------------------------------------------------------------------------------------------------------------------C--------------------RN-------------------QP-PIDVVN--V-----------------------F----L-S-I------A----------------------------------QE--------------------------TVQWPDT--FGW-LP--------------------------------------------------------------------------------------------------------------------------------------------------------------------------------------------------------------------------------------------------------------------------------------------------------------------------------------------------------------------------------------------------------------------------------------------------------------------------------------------------------------------------------------------------------------------IHY-------------------------------------------A-------------------------------------------------------------CACGA--------H------------------------------------------------------------------------------------------QD-------------V-----------------------I-K----------------------------------AL-----------------------------------------------------------------------------------------------------------------A-EAF-PE-S-----------------------------------------------------------------------------------------------------------------------------------------------------------------------------K-TTVD-RRGRTPLH---------------------------------------FALG--NGNQ----------------------------------------------------------NPGR----L------------------------------------------------------A-S----------------------------------------------------------------------------------------PAV----IAI--L-------S------------------------------S--------------S------------------------------------------------------------G------------------------------AA---------------------------------------------------------------------------------------------------------------G------------------------------------Y----------------------------------------------------------------------------------ADD-----------------------------------------------------------------------------------------------------------------------------------------------------------------------------------------------------------------------------------------NG-M------------------------------L--------P-------------LH--YACA-------------------------------------------------------------------YG--T-S-G-E------------------------------------------------------------------------------------------------------------------------------------------A--------------------------------------LGV---LT----GA----------------------------------------------------------------H----NPA-----IS-T--------------------------------------------------R-DRN---------------------NRTPLHFA---------------L------------S----------------------------------N---AS------------R----------------S-----------------------------------------------------------------------------------------------------------------------------------------A-S--P-GAVRHLLEL--------------------------D-------------------------P---S----------------------LAN--S-------------N-------------------G---GPLPLR--------------------------------V-------------------------------------L---A---------EFSHT--------------------------------------------------------------------------------------------------------L---N----------------N-----------DS--DI----P--------------------------K--------------------------------------------------------------------------------------------------------------------------RSN--------------------------V-------QKC-LEYLL-----------------------N---A--------------D-PD--------------------------------------------------------------------------------PT-A-DF------------------------------------------------------------------------------------------------------------FT---ALQS-----LPNW--------------L-Q---E--------RAVV-------------LRSVQVL--------------LNEKI------------------------------------------SQRF-P-T----------------------------------------------------------------------------------------------------------------------------------------LILMGDFYFLAIIIV-AYSL-NVTE----S-I-YR----------R--F----------------GD-QP------------------------D------------N--------------------------------------ISAANLSA-LYIGAGYFLA----RE-IIQMI----------------SLISLKS----FH----IWVY-DSS-N--------------WLNV--------I------------------------------------------------------------------------------------------------------------------------------------------------------------------------------------------------------FIIL---VLYWT-ILMQT-G----------------------------------------G--------G------------------------------------------D---N----------Q--TF-RIGTAVTV---------------IVLWLKVL-----------------------------------AF--LRN---MLIDFAVFTGGVF-YVFRRLVAFLT--ALTIILVGFAQMFVTVFQ-N-T--P-Y-------CTQYV-P---------------------------D-N----------------------------------------------------------------------------------T---T---------CP--TD-D--V--------------------EVR-P-------------------------------YC------------D-YWSAFL-N----VY-TM-L--L-GQVD--E----T----------------------------------------L----F-E----------------------T--SPDATFLFIIFMF---------LVVILLANVLIAIVTDSYKV------------------------------------------IQDQ---------RAAIV-F--WT-NRLDFVAEMDA------------IANGPWKQ-R---I-R---GF-FG---------VKE-GP---E----------------------------------------------NT-------------------------------------GHVD---VS--F---G--------RE-------------------------------------FWK--------R---L-----MDL----F----EDDVE--D--NV------------------------------------------------------------VTV----------------EFWAYN-LLRLFAAL-VII-PSWI---VL---------------------------G-------------------------L-----------------------L----------------SAGWLWP---------------P-Q---------------------------------------LR---EAVFTSTVAQHS-SESE-RE-D----------E--LR------------KT-----QVIMLQ---------K------------------------------------------------------------------------------------------------------------------------------------------------------------------------------------------------------------------------------------------------------------------------------------------------------------------------------------------------------------------------------------------------------------------------------------------------------------------------------------------------------------------------------------------------------------------------------------------------------EVD-------------------------------------------------------------------------------------------------------------------D-LE--E--------------------D-M-L--------------------REL-----K-VD-------------------R----------------------------------------------------------------------------------------------------------------------------------------IQ-VVQI-K---SSIA-----ER-----------------------RTEI-AN------------------------------------EMKDIKR-----------------------------------------I---M------------------------------------------T--------------------------ML--------F-----------------------------------------D--------Q-----------------------------------------------------------------------------------------------------------------Q-AAM*
>jgi|Fracro1|9532|MHU86_15252.1
M----------------------------------------------------------------------------------------------------------------------------------------------------------------------------------------------------------------------------------------------------------------------------------------------------------------------------------------------------------------------------------------------------------------------------------------------------------------------------------------------------------------------------------------------------------------------------------------------------------------------------------------------------------------------------------------------------------------------------------------------------------------------------------------------------------------------------------------------------------------------------------------------------------------------------------------------------------------------------------------------------------------------------------------------------------------------------------------------------------------------------------------------------------------------------------------------------------------------------------------------------------------------------------------------------------------------------------------------------------------------------------------------------------------------------------------------------------------------------------------------------------------------------------------------------------------------------------------------------------------------------------------------------------------------------------------------------------------------------------------------------------------------------------------------------------------------------------------------------------------------------------------------------------------------------------------------------------------------------------------------------------------------------------------------------------------------------------------------------------------------------------------------------------------------------------------------------------------------------------------------------------------------------------------------------------------------------------------------------------------------------------------------------------------------------------------------------------------------------------------------------------------------------------------------------------------------------------------------------------------------------------------------------------------------------------------------------------------------------------------------------------------------------------------------------------------------------------------------------------------------------------------------------------------------------------------------------------------------------------------------------------------------------------------------------------------------------------------------------------------------------------------------------------------------------------------------------------------------------------------------------------------------------------------------------------------------------------------------------------------------------------------------------------------------------------------------------------------------------------------------------------------------------------------------------------------------------------------------------------------------------------------------------------------------------------------------------------------------------------------------------------------------------------------------------------------------------------------------------------------------------------------------------------------------------------------------------------------------------------------------------------------------------------------------------------------------------------------------------------------------------------------------------------------------------------------------------------------------------------------------------------------------------------------------------------------------------------------------------------------------------------------------------------------------------------------------------------------------------------------------------------------------------------------------------------------------------------------------------------------------------------------------------------------------------------------------------------------------------------------------------------------------------------------------------------------------------------------------------------------------------------------------------------------------------------------------------------------------------------------------------------------------------------------------------------------------------------------------------------------------------------------------------------------------------------------------------------------------------------------------------------------------------------------------------------------------------------------------------------------------------------------------------------------------------------------------------------------------------------------------------------------------------------------------------------------------------------------------------------------------------------------------------------------------------------------------------------------------------------------------------------------------------------------------------------------------------------------------------------------------------------------------------------------------------------------------------------------------------------------------------------------------------------------------------------------------------------------------------------------------------------------------------------------------------------------------------------------------------------------------------------------------------------------------GT-------------V-------------------------------I------------SL-A------------------------------A--------S--------------------------------------------------------------------------------------------------------------KKSFLPLSSI--------------------------------------------DTTRG-RSG-----------------------------------RKLR--------N-FAPSRLTLSFESALNV--------------------------------------LSL---AI----TS----------------------------------------------------------------I----TL------------ADE---------------I-----------------------------P-DTE---------------------SVV----------------------------------------------------------------------------LQ-QKICVNIA----------------T-----------------------------------------------------------------------------------------------------------------------------------------H-V--P-HLLPRLLLL--------------------------E-------------------------P---E--------------------Q-ERH--R------------IFN-LPLI-RRLLLEP---LVT---GPWLVS--------------------------------M-------------------------------------V---R---------HNGLV----------------SRRRAVD-------------------------------------YLLLLSDC--SIDHFY-PG----------------------GN-V---I----------------V-----------E---LD----------------------------------------------------------------------------------------------------------------------------------------------------------DSD--------------------------EMTELGKAFRK-SQSQV-----------------------F---K--------------A-LG--------------------------------------------------------------------------------DM-GGEL------------------------------------------------------------------------------------------------------------IL---SLAV-----VDDK--------------E-L---C--------RATS-------------GSALWYI--------------LHQGL------------------------------------------MRPF-V-I----------------------------------------------------------------------------------------------------------------------------------------GIVFIDFVLHITLML-SFRS-DVMV----S-G-DL----------G--G----------------L--------------------------------------------------------------------------------SAIPSAVV-TAI-TTFFVA----RK-VSVGM----------------ALWSISR-S-VFK----AHIL-DFW-N--------------LFDL--------L------------------------------------------------------------------------------------------------------------------------------------------------------------------------------------------------------SIAL---VLSIN-SVN-R---------------------------------------------------G------------------------------------------A---G----------F--SN-PSLNAFVL---------------GLLWLKVL-----------------------------------SF--LRA---VNMQMATFILSLV-RIVLDIRSFLV--VLVVVIMMFGDIMIILFT-T-T--N-DEQSGQPLCPGD--------------------------------------------------------------------------------------------------------------------------------------S----D--------------------AQS-D-------------------------------FCS----------GQ-LVDSYL-R----MY-GV-L--L-GDFE--V----N----------------------------------------D----Y-R----------------------G--NNATTAVFLAFTV---------LGVIILLNVLIAIVSDSYES------------------------------------------SKV----------GAKAL-F--GK-ARIGFLAEHLA------------LERFLQP--G---Q-N---PL-AS---------LH--V---------------------------------------------------DG----------------------------SILDPH---RCAT---IV--S---R--------VL-------------------------------------RWV--------V---L-----LGM----L----TTVLF--A--EV------------------------------------------------------------FLVRQA--VS-ALLE-DNASIILLT-LLISMSTI-LTV-ALWT---VF-------H-------------------F-------------------------L-----------------------F----------------SSVLSSLSC-MS--------G---VAY-------------IIG-HIDVVMRRLVNL--------IR---SVLFGNLSVTDG-VDND-ER------------N--EW------------TK-----HIGQLE---------S------------------------------------------------------------------------------------------------------------------------------------------------------------------------------------------------------------------------------------------------------------------------------------------------------------------------------------------------------------------------------------------------------------------------------------------------------------------------------------------------------------------------------------------------------------------------------------------------------TIL-------------------------------------------------------------------------------------------------------------------A-AI--S--------------------E-S-D--------------------RQV-----E-LRIKA----AE-------SNLK----------------------------------------------------------------------------------------------------------------------------------------AHELNL--A---ER-------------------------------------------------------------------------------LET-----------------------------------------A---V------------------------------------------L------------------------------------------------------------------------------G--------D-----------------------------------------------------------------------------------------------------------H-R---M-NLL*
>jgi|Fracro1|10338|MHU86_15724.1
MTDN----D----------------------------------------------------------------------------------------------------------------------------------------------------------------------------------------------------------------------------------E-------------------V--N-R-----R---------------------IS--R-Q---------------------------------------------------------------------------------------------------------------------------------------------------------------------------------------------------------------------------------------------------------------------------------------------------------------------------------------GSFGLEAR--TEV--------------------------------------------------------------------------------------------------------------------------------------------------------------------------------------------------------------------------RP-------PA--------------------------------------------------G------------------G---------D----SG----------------------------------------M-----------------------------S--------S-------------YQQHHTD-V-----------------N-Y--ARN-------E----------VRD---------SF-VGDR-----NAP----LGYEYNISRDDN-------ED-N-------------------D------S-E---A----------------------------------------------------------------------------------------------------------------------------------------SDES-----------------------------------D-LGHTR-L----FVI-------------------------------------IEEG------T--PRPNE---N--R-----QL------------------------------------------------------------------------------------------------------------------------------------------------------------------------------------------------------------------------------------------------------------------------------------------------------------------------------------------------------------------------------------------------------------------------------------------------------------------------------------------------------------------------------------------------------------------------------------------------------------------------------------------------------------------------------------------------------------------------------------------TAA--------------------E-A-NQR--------------------------KA-------L-V-----------------------------------------------------------------------------------------------------------------------------------------------------------------------------------------------------------------------------------------------------------------------------------------------------------------------------------------------------------------------------------------------------------------------------------------------------------------------------------------------------------------------------------------------------------------------------------E-----Q--TW-------D------------------------------R---------------------------------------------------------------------------------------------------------------------------------------------------------------------------------------------------IRK-W--------------------------------------------------L-------WAH--------Q---------------------------------------------------------------------------------D-------------------------------------------------------------------P------------------------------------------------------------------------------------------------------------------------------------------------------------------------------------------------------------------------------------------------------D----------------------------------VRQ-A-----------------A-----------------------A--------------------------------------TV---------------------------R-G-------------------------------------------------------------------------NYDA---TPL---HN---------------------V--------------------------------------------------------------------------------------------------------------------------------------C--------------------KL------------------ANP-PEDIVQ--A-----------------------L----L-Q-F------A----------------------------------PE--------------------------TVTWTDT--HGW-LP--------------------------------------------------------------------------------------------------------------------------------------------------------------------------------------------------------------------------------------------------------------------------------------------------------------------------------------------------------------------------------------------------------------------------------------------------------------------------------------------------------------------------------------------------------------------LHH-------------------------------------------A-------------------------------------------------------------CANGA--------S------------------------------------------------------------------------------------------KD-------------V-----------------------L-K----------------------------------LL-----------------------------------------------------------------------------------------------------------------T-DAY-PA-G-----------------------------------------------------------------------------------------------------------------------------------------------------------------------------K-TKQD-SQNRTPLH---------------------------------------FYLT--QRAD----------------------------------------------------------N-------S------------------------------------------------------AAM--------------A-------------------------------------------------------------------------SNM----RDY--L-------A------------------------------D--------------S------------------------------------------------------------G------------------------------AA---------------------------------------------------------------------------------------------------------------E------------------------------------L----------------------------------------------------------------------------------PDV-----------------------------------------------------------------------------------------------------------------------------------------------------------------------------------------------------------------------------------------GG-M------------------------------L--------P-------------MH--YACA-------------------------------------------------------------------YG--V-S-P-A------------------------------------------------------------------------------------------------------------------------------------------V--------------------------------------LEV---LK----DA----------------------------------------------------------------Y----PDS-----LI-A--------------------------------------------------K-ENK---------------------GRTPMHLA---------------M------------V----------------------------------N---AH------------R----------------D-----------------------------------------------------------------------------------------------------------------------------------------A-S--P-GVINFLLQH--------------------------A-G-----------------------S---E----------------------LVN--L------------RDH------------------D---GYLPLH--------------------------------L-------------------------------------L---A---------LGLRG--------------------------------------------------------------------------------------------------------F---K----------------A-----------D---EP----D--------------------------Q--------------------------------------------------------------------------------------------------------------------------RSN--------------------------V-------SEC-LKMYL-----------------------A---A--------------E-PV--------------------------------------------------------------------------------AS-A-DF------------------------------------------------------------------------------------------------------------LT---ALQD-----LPDW--------------L-Q---D--------VAVV-------------SPHVRTI--------------LNKKI------------------------------------------VQRF-P-T----------------------------------------------------------------------------------------------------------------------------------------AILMMDGYFLMLIII-CFEI-ATRD----N-I-DA----------R--Y----------------LD---------------------------Q------------P-------------------------T------------DSVVPLII-LFIGGTYFLL----RE-LVQII----------------SLWSLGS----VS----SWFY-DPT-N--------------WLDM--------A------------------------------------------------------------------------------------------------------------------------------------------------------------------------------------------------------VIVL---VYFYS-ILMTN-TT------------------------------W--------A--------V------------------------------------------S---D----------D--SF-RSGVAFTK---------------GILWCAVI-----------------------------------YF--LKS---TLVDFAVFVGGVF-YVLKRLAAFLM--AVGVILLAFAQMFFIVYT-D-T--D-I-------CPMGE-I---------------------------P------------------------------------------------------------------------------------------------------PDET--A--------------------CVF-P-------------------------------HC------------T-FASSLL-K----VY-TM-M--M-GQTD--E----T----------------------------------------R----Y-E----------------------S--SLAAQILYVAYAF---------LVVILLSNVLIAIVTDSYEI------------------------------------------IQND---------RASIV-F--WS-NRLDFVAETDA------------VSYGLRQ--R---M-K---FL-GG---------DRA-GG--AL---------------------------------GA---PAQ---VQEGPY--------SA-GK---------E-SDI---LD---AKQK---KD--L---F--------RQ-------------------------------------GWK--------S---I-----VQL----F----DQNLY--D--DI--------------------------------AL--------------K----------PQNI----------------EFWCYF-FFQGAAVL-FVI-PLWI---VA---------------------------G-------------------------L-----------------------V----------------TAGVLWP---------------P-Q---------------------------------------IR---EYLFVQKETAIS--RSD-LE------------K--QK------------LG-----QLKAIQ---------T------------------------------------------------------------------------------------------------------------------------------------------------------------------------------------------------------------------------------------------------------------------------------------------------------------------------------------------------------------------------------------------------------------------------------------------------------------------------------------------------------------------------------------------------------------------------------------------------------SIK-------------------------------------------------------------------------------------------------------------------T-LK--A--------------------E-L-R--------------------REM-----A-SD-------------------R----------------------------------------------------------------------------------------------------------------------------------------DE-MDRV-K---KEID-----TI-----------------------QGDV-MS------------------------------------DLQQVRE-----------------------------------------L---M------------------------------------------T--------------------------TS--------W-----------------------------------------Q--------W--V---------------------------------------------------------DRGLGGNLIVVFVMALGYVSLHFFNIFDVPRSLPFSMECMGRSHNSKH-S---I-PTV*
>jgi|Fracro1|10342|MHU86_15728.1
M-------------------------------------------------------------------------------------------------------------------------------------------------------------------------------------------------------------------------------------------------------------------------------------------------------------------------------------------------------------------------------------------------------------------------------------------------------------------------------------------------------------------------------------------------------------------------------------------------------------------------------------------------------------------------------------------------------------------------------------------------------------------------------------------------------------------------------------------------------------------------------------------------------------------------------------------------------------------------------------------------------------------------------------------------------------------------------------------------------------------------------------------------------------------------------------------------------------------------------------------------------------------------------------------------------------------------------------------------------------------------------------------------------------------------------------------------------------------------------------------------------------------------------------------------------------------------------------------------------------------------------------------------------------------------------------------------------------------------------------------------------------------------------------------------------------------------------------------------------------------------------------------------------------------------------------------------------------------------------------------------------------------------------------------------------------------------------------------------------------------------------------------------------------------------------------------------------------------------------------------------------------------------------------------------------------------------------------------------------------------------------------------------------------------------------------------------------------------------------------------------------------------------------------------------------------------------------------------------------------------------------------------------------------------------------------------------------------------------------------------------------------------------------------------------------------------------------------------------------------------------------------------------------------------------------------------------------------------------------------------------------------------------------------------------------------------------------------------------------------------------------------------------------------------------------------------------------------------------------------------------------------------------------------------------------------------------------------------------------------------------------------------------------------------------------------------------------------------------------------------------------------------------------------------------------------------------------------------------------------------------------------------------------------------------------------------------------------------------------------------------------------------------------------------------------------------------------------------------------------------------------------------------------------------------------------------------------------------------------------------------------------------------------------------------------------------------------------------------------------------------------------------------------------------------------------------------------------------------------------------------------------------------------------------------------------------------------------------------------------------------------------------------------------------------------------------------------------------------------------------------------------------------------------------------------------------------------------------------------------------------------------------------------------------------------------------------------------------------------------------------------------------------------------------------------------------------------------------------------------------------------------------------------------------------------------------------------------------------------------------------------------------------------------------------------------------------------------------------------------------------------------------------------------------------------------------------------------------------------------------------------------------------------------------------------------------------------------------------------------------------------------------------------------------------------------------------------------------------------------------------------------------------------------------------------------------------------------------------------------------------------------------------------------------------------------------------------------------------------------------------------------------------------------------------------------------------------------------------------------------------------------------------------------------------------------------------------------------------------------------------------------------------------------------------------------------------------------------------------------------------------------------------------------------------------------------------------------------------------------------------------------------------------------------------------------------------------------------------------------------------------------------------------------------------------------------------------------------------------------------------------------------------------------------------------------------------------------------------------------------------------------------------------------------------------------------------------------------------------------------------------------------------------------------------------------------------------------------------------------------------------------------------------------------------------------------------------------------------------------------------------------------------------------------------------------------------------------------------------------------------------------------------------------------------------------------------------------------------------------------------------------------------------------------------------------------------------------------------------------------------------------------------------------------------------------------------------------------------------------------------------------------------------------------------------------------------------------------------------------------------------------------------------------------------------------------------------------------------------------------------------------------------------------------------------------------------------------------------------------------------------------------------------------------------------------------------------------------------------------------------------------------------------------------------------------------------------------------------------------------------------------------------------------------------------------------------------------------------------------------------------------------DGYFLMLIII-CFEI-ATRD----N-I-DA----------R--Y----------------LN---------------------------Q------------P-------------------------T------------DSVVPLII-LFIGGTYFLL----RE-LVQII----------------SLWSLGS----VS----SWFY-DPT-N--------------WLDM--------A------------------------------------------------------------------------------------------------------------------------------------------------------------------------------------------------------VIVL---VYFYS-ILMTN-TT------------------------------W--------A--------V------------------------------------------S---D----------D--SF-RSGVAFTK---------------GILWCAVI-----------------------------------YF--LKS---TLVDFAVFVGGVF-YVLKRLAAFLM--AVGVILLAFAQMFFIVYT-D-T--D-I-------CPVGE-I---------------------------P------------------------------------------------------------------------------------------------------QDET--A--------------------CVF-P-------------------------------HC------------T-FASSLL-K----VY-TM-M--M-GQTD--E----T----------------------------------------R----Y-E----------------------S--SLAAQILYVAYAF---------LVVILLSNVLIAIVTDSYEI------------------------------------------IQND---------RASIV-F--WS-NRLDFVAETDA------------VSYGLRQ--R---M-K---FL-GV---------DRA-GG--AL---------------------------------GA---PAQ---VQEGPY--------SA-GK---------E-SDI---LD---AKQK---KD--L---F--------RQ-------------------------------------GWK--------S---I-----VQL----F----DQNLY--D--DI--------------------------------AL--------------K----------PQNI----------------EFWCYF-FFQGAAVL-FVI-PLWI---VA---------------------------G-------------------------L-----------------------V----------------TAGVLWP---------------P-Q---------------------------------------IR---EYLFVQKETAIS--RSD-LE------------K--QK------------LG-----QLKAIQ---------T------------------------------------------------------------------------------------------------------------------------------------------------------------------------------------------------------------------------------------------------------------------------------------------------------------------------------------------------------------------------------------------------------------------------------------------------------------------------------------------------------------------------------------------------------------------------------------------------------SIK-------------------------------------------------------------------------------------------------------------------T-LK--A--------------------E-L-R--------------------REM-----A-SD-------------------R----------------------------------------------------------------------------------------------------------------------------------------DE-MDRV-K---KEID-----TI-----------------------QGDV-MS------------------------------------DLQQVRE-----------------------------------------L---M------------------------------------------T--------------------------TL--------L-----------------------------------------A--------M--G-------------------------------------------------------------------------------------------------------R--Q---R-VGR*
>jgi|Fracro1|19518|MHU86_22463.1
MDSS----A----------------------------------------------------------------------------------------------------------------------------------------------------------------------------------------------------------------------------------S-------------------S--L-S-----K---------------------GL--L---------------------------------------------------------------------------------------------------------------------------------------------------------------------------------------------------------------------------------------------------------------------------------------------------------------------------------------PVAVP--EQQ--VFII------------------------------------------------------------LDGNS-SG-------IE---------------------------------------------------------------------------------------------------------L--EL--T---------------------------FQ-------PT--------------------------------------------------S------------------N---------A--D-GR----------------------------------------S-N-----------GVH---E--I------R----------------------------P-A-----------------R-R--RR---------Q-----------D---------AT-----------GN------------THAA--------A-E-------------------V--------CQ-QD------L--------YP------L--IEE-----------LEL-TN----------FTGRLF-----V--T-LRT---------------------------------------KGLAN-----D-LDA-------TIN-------------------------------T----G-SPDAQ-K---------------------------------------------------------------------------------------------------------------------------------------------------------------------------------------------------------------------------------------------------------------------------------------------------------------------------------------------------------------------------------------------------------------------------------------------------------------------------------------------------------------------------------------------------------------------------------------------------------------------------------------------------------------------------------------------------------------------------------------------------------------------------------------------------------------------------------------------------S-----------------------------------I-L-----------------------------------------------------------------------------------------------------------------------------------------------------------------------------------------------------------------------------------------------------------------------------------------------------------------------------------------------------------------------------------------------------------------------------------------------------------------------------------------------------------------------------------------------------------------------------------SP---------------------------------------------------------------------------------------------------------------------------------------------------------------------------------------------------------------------------------------------------SL---------------------------------------------------------------------------RSIG-------A-GSW--TSSTPVKI------------------------VP----------PQ----------KTFLNA---------------TESS-----------T----------------C--AG----------------------------------------------------------------------------------------------------------------------------------------------------------------------------------------------------------------------------------------------------------------------N----------------------------------LD--E-----------------NMTS---------------RIS----------------------------------------------------------------------D-E-------------------------------------------------------------------------RNHP---SEV---PE---------------------I--------------------------------------------------------------------------------------------------------------------------------------E--------------------NV------------------VSS-EIEVVEFDG-----------------------S----M-Q-S------E----------------------------S---WDQA--------------------------RPSTFYV--PGQ-TP--------------------------------------------------------------------------------------------------------------------------------------------------------------------------------------------------------------------------------------------------------------------------------------------------------------------------------------------------------------------------------------------------------------------------------------------------------------------------------------------------------------------------------------------------------------------LHI-------------------------------------------L-------------------------------------------------------------TDNHL--------LWSSHH-A-----------------------------------------------------------------------------RERRVDAH-------------V-----------------------FAL----------------------------------EL-----------------------------------------------------------------------------------------------------------------V-GIN-PA-A-----------------------------------------------------------------------------------------------------------------------------------------------------------------------------A-ASVD-SQDGWPCQ---------------------------------------SLLQ--QWID----------------------------------------------------------Q-------Q--------------------------------------------------------E----------------------------------------------------------------------------------------LDR-----EK--D-------------------------------------------------------------------S------------K------------------G----------------------------------------------Y---------------------------------------------------------------------------------------------------------------S------------------------------------L-------------------------------------------------------------------------------------------------------------------------------S------------------------------------------------------------------------------------------------------------N----------F-VRRGM----GT-------------V-------------------------------I------------SL-A------------------------------T--------S--------------------------------------------------------------------------------------------------------------KKSLFSLSPI--------------------------------------------DGATG-ISD-----------------------------------RELR--------N-FAPSRLTLSFESALNV--------------------------------------LSL---AM----TS----------------------------------------------------------------I----SL------------ADE---------------I-----------------------------R-DTE---------------------SVV----------------------------------------------------------------------------LQ-QKICVNIA----------------T-----------------------------------------------------------------------------------------------------------------------------------------H-V--P-HLLPRLLLL--------------------------E-------------------------P---E--------------------Q-ERH--R------------IFN-LPLI-RRLLLEP---LAT---GPWLVS--------------------------------M-------------------------------------V---R---------HNGLV----------------SRRRAID-------------------------------------YLLLLSDC--SIDHFY-PG----------------------GN-V---I----------------V-----------E---VD----------------------------------------------------------------------------------------------------------------------------------------------------------DSN--------------------------EMTELGKAFRK-SQSQV-----------------------F---K--------------A-LG--------------------------------------------------------------------------------DM-GGEL------------------------------------------------------------------------------------------------------------IL---SLAV-----VDDK--------------E-L---C--------RATS-------------GRALWYI--------------LHQGL------------------------------------------MRPF-V-I----------------------------------------------------------------------------------------------------------------------------------------GIVFFDFVLHITLLL-SFRS-DVMV----S-G-DQ----------G--V----------------L--------------------------------------------------------------------------------SAIPSAVV-TAI-TVFFVA----RK-VSVGM----------------ALWSISR-S-VFK----AHIL-DFW-N--------------LFDL--------L------------------------------------------------------------------------------------------------------------------------------------------------------------------------------------------------------SITL---VLTIN-SVN-R---------------------------------------------------G------------------------------------------A---G----------F--SN-PSLNAFVL---------------GLLWLKVL-----------------------------------SF--LRA---VNMQMATFIFSLV-RIVLDIRSFIV--VLVVVIMMFGDIMVIMFT-T-T--N-DEQTGQPLCPGD--------------------------------------------------------------------------------------------------------------------------------------S----D--------------------AQS-D-------------------------------FCS----------GQ-LVDSYL-R----MY-GV-L--L-GDFE--V----N----------------------------------------D----Y-L----------------------G--NTSTTAVFLAFTV---------LGVIILLNVLIAIP---------------------------------------------------------------------------------------------------------G---Q-N---PL-AS---------LH--E---------------------------------------------------DG----------------------------SILDPH---RCAT---IV--S---R--------VL-------------------------------------RWV--------V---L-----LGM----L----TTVLF--A--EV------------------------------------------------------------FLVRQA--VG-ALLG-DRANILLMA-FLISMSTI-LTV-ALWT---VF-------H-------------------F-------------------------L-----------------------F----------------SSAVASLSC-LS--------G---IAY-------------IIG-CIDVVMTKLVNL--------IR---NVLFGDLSAAEG-GEKD-EA------------D--EW------------AK-----HISHVE---------S------------------------------------------------------------------------------------------------------------------------------------------------------------------------------------------------------------------------------------------------------------------------------------------------------------------------------------------------------------------------------------------------------------------------------------------------------------------------------------------------------------------------------------------------------------------------------------------------------TIL-------------------------------------------------------------------------------------------------------------------A-AI--S--------------------E-S-D--------------------QHA-----I-LRIKA----AE-------SNLK----------------------------------------------------------------------------------------------------------------------------------------AHELTL--A---ER-------------------------------------------------------------------------------LET-----------------------------------------A---M------------------------------------------L------------------------------------------------------------------------------G----------------------------------------------------------------------------------------------------------------------------ITK*
>jgi|Fracro1|20977|MHU86_23499.1
MPTI----L----------------------------------------------------------------------------------------------------------------------------------------------------------------------------------------------------------------------------------F-------------------D--D-W-----I---------------------MK--D-DQSY----------------Q------------------NNR--------WSSSIVSMPDNIARMEE----EGDVH-NV--------------------------------------------------------------------------DH--E------------------------------------------------------------E-------------------------------------II------------------------------------------------------------------GSPTTDPKVRRR--GSP----------------------------------------------------------------------------------------------------------------------------------------------------------------------------------------------A---------------------------AP-------PG---V----------------------------------------------T------------------Q---------R----KR--------------------------------------------------------------------------------------------------------------------------------------DK-----------E---------NE-----------VP------------RVWRD------DP-V-------------------G------V-S---V------A--------AR------Q--PDHRRVNF------SPTPTV----------PTPPS------L--T--WK---------------------------------------NGAQN-----RPVLH-------QQ-------------------WV-----YDDHSEAIE-----IV-E-R------K-------------------------------------G-QS---N--E--E---I------------K-------------------------------------------------------------------------------------------------------------------------------------------------------------------------------------------------------------------------------------------------------------------------------------------------------------------------------------------------------------------------------------------------------------------------------------------------------------------------------------------------------------------------------------------------------------------------------------------------------------------------------------------------------------------------------------------------------------------------------------------NEK--------------------A-T---T--------------------------PL-------S-N-----------------------------------------------------------------------------------------------------------------------------------------------------------------------------------------------------------------------------------------------------------------------------------------------------------------------------------------------------------------------------------------------------------------------------------------------------------------------------------------------------------------------------------------------------------------------------------KA---SP------------------------------------------H---------------------------------------------------------------------------------------------------------------------------------------------------------------------------------------------------LL------------------------------------------------------------------------------------------------------------------------------------------------------------------------------------------------------------------------------R--KTSAMKS------------------------------------------------------------------------------------------------------------------------------------------------------------------------------------------------------------------------------IS------------SS----------------------------------PS--D-----------------DSR---------------------P--------------------------------------MM-------NRSNAEMELR--TSD-----K-I-------------------------------------------------------------------------YEPP---TQL---HD---------------------L--------------------------------------------------------------------------------------------------------------------------------------C--------------------YK------------------AKN-VDDLLD--F-LRS-P---------------SVR----G-R-D------L----------------------------------SL--------------------------SASTKDK--KGR-IP--------------------------------------------------------------------------------------------------------------------------------------------------------------------------------------------------------------------------------------------------------------------------------------------------------------------------------------------------------------------------------------------------------------------------------------------------------------------------------------------------------------------------------------------------------------------LHI-------------------------------------------F-------------------------------------------------------------AENNA--------FAGSLF-TPVDA----D-----D--------------------------------DFLLIHHMSSYGREQ---------SN---DNK--LIKF-------------V-----------------------L-E----------------------------------AF-----------------------------------------------------------------------------------------------------------------L-STN-PD-G-----------------------------------------------------------------------------------------------------------------------------------------------------------------------------I-NWRD-ADGFIPFE---------------------------------------RSLV--QWTR----------------------------------------------------------R-------I--------------------------------------------------------Y----------------------------------------------------------------------------------------SAK-----QS--R-------S------------------------------N--------------R-----------TIS------------S-------------------N---------------------------------------------S---------------------------------------------------------------------------------------------------------------R------------------------------------R-------------------------------------------------------------------------------------------------------------------------------KSF-----------------------------------------------------------------------------------------------TTET------LH----------S-MWAST----------------------------------------------------------------TM-T------------------------------V--------T-------------SA--MAWA-------------------------------------------------------------------GR--S-L-H--------FQAH---------PR------------------------------------------DDESSEM--ED----G---------------------------TLGEASVIDPRAPTIFPTAPVRLTSLARCSIKI--------------------------------------LSL---IL----QQ----------------------------------------------------------------L----EEKVAQY-SN-RRMGNS---------------LP--RLESL-QSDSFDAAMDS--F------R-SFC---------------------Q-----------------------------------S----------------------------------E---TAEDVA-KQLVAH-I----------------A-----------------------------------------------------------------------------------------------------------------------------------------K-V--P-NLVLTLLLI--------------------------D-------------------------D---E--------------------I-DRD--W------------VRN-TILF-KRIAVHQ---CSV---DPWINA--------------------------------T-------------------------------------L---Q---------NSDKA----------------IARRGLD-------------------------------------YLRFVSDI--VACS---------------------------------------------------------------------------------------------------------------------------------------------------------------------------------------------------------------------------------------------------------------------KE-NEDAF-----------------------L---E--------------A-IA--------------------------------------------------------------------------------QL-D-GF------------------------------------------------------------------------------------------------------------IP---SLLA-----LDER--------------D-I---E--------EAAT-------------TFIVRSV--------------LDKMI------------------------------------------SRPF-A-A----------------------------------------------------------------------------------------------------------------------------------------TVVFCDFFFLCILMI-GFRC-SVNN----F-L-LG----------E--P----------------PE-I----------------------I--------------------------------------------------------LKWIYV-ANTGIFYFVI----RE-LGKCI----------------TILERTR-Q--AS----IYLW-SIW-N--------------IADI--------L------------------------------------------------------------------------------------------------------------------------------------------------------------------------------------------------------STVF---ALAST-ILIRI-NFS-E-------------T------------LN--------F--------D------------------------------------------D---I----------D--PL-RAFLAITT---------------GCLWMRAL-----------------------------------SI--LKS---LNIQLATFVLAIL-QICKDILWFLI--ILGALVACFAQMFYTLLL-P-A--A---------CATEE-A---------------------------Y------------------------------------------------------------------------------------------------------------K--------------------EAS-L-------------------------------QC------------S-QSEYYL-R----LY-TI-LGNL-GGFD--E----F----------------------------------------N----R-A----------------------AFTTSFSVFLIVFFSF---------MVVIILLNILIAIVSDSYEK------------------------------------------CLI----------RSHCL-F--GR-ARVLLISELVS------------FQNLLRT--Q---Q-S---LV-QK-----------------------------------------------------------------DG----------------------------T---ES---SKRCH--HH--L---L--------NR-------------------------------------GWS--------R---G---S-IGF----F----CLSVF--V-IFL------------------------------------------------------------WLISEV--AG-SFYG-ERYGNLLFS----FLSIF-VNV-LLFA---AI-------M-------------------V-------------------------F-----------------------L----------------SRGAEDSTQVED----A--ERPA-NSR-------------WYD-LFQRIMF--------RLLG-TS---KEKP---KF--S--RKA-ET------------D--EW------------KG-----RINYLQ---------E------------------------------------------------------------------------------------------------------------------------------------------------------------------------------------------------------------------------------------------------------------------------------------------------------------------------------------------------------------------------------------------------------------------------------------------------------------------------------------------------------------------------------------------------------------------------------------------------------EME-------------------------------------------------------------------------------------------------------------------R-IA--E--------------------K-S-N--------------------GRM-----E-SQISS----LHSVM------------------------------------------------------------------------------------------------------------------------------------------------SE-PNRV-E---EGLS-----NL-----------------------RAEI-KAE------LR--EMEL-----------RNK------AALQQILD-----------------------------------------A---L------------------------------------------A--------------------------P--------------------------R-----------Q-ALGERA--SI-P--------H-----------------------------------------------------------------------------------------------------------S-G---S-RYK*
>jgi|Fracy1|237208|fgenesh2_pg.4_#_756
MMTF----D----------------------------------------------------------------------------------------------------------------------------------------------------------------------------------------------------------------------------------T-------------------L--S-A-----S---------------------EN--N------------------------------------------------------------------------------------------------------------------------------------------------------------------------------------------------------------------------------------------------------------------------------------------------------------------------------------------NI---------S--------------------------------------------------------------------------------------------------------------------------------------------------------------------------------------------------------------------------AS-DFDASITD---M----------------------------------------------M------------------S---------V----GG----------------------------------------N-------------------G--V-YDG--D----------------------------G-Y-----------------YYY--GSG-------GE---------------------------------DDD-------------DD--------NN---------------------S------N-S---N----------------------------------------------------------------------------------------------------------------------------------------NSTD-----------------------------------DPRYHLF-R------L-------------------------------------MDQY------C--S---I----------------------------------------------------------------------------------------------------------------------------------------------------------------------------------------------------------------------------------------------------------------------------------------------------------------------------------------------------------------------------------------------------------------------------------------------------------------------------------------------------------------------------------------------------------------------------------------------------------------------------------------------------------------------------------------------------------------------------------------------------------------------------------------------------------------NN-------N-N-----------------------------------------------------------------------------------------------------------------------------------------------------------------------------------------------------------------------------------------------------------------------------------------------------------------------------------------------------------------------------------------------------------------------------------------------------------------------------------------------------------------------------------------------------------------------------------N-----S--NW-------E------------------------------P---------------------------------------------------------------------------------------------------------------------------------------------------------------------------------------------------IRQ----------------------------------------------------------------------------------------------------------------------------------------------------------------------------------------------------------------------------------------------------------------------------------------------------------------------------------------------------------------------------------------------------------------------------------------------------------------------------------------------------------------------------------------------------------------------------------------------------------------------------------------------------------------------------------------------------------------------------TVL---HV---------------------A--------------------------------------------------------------------------------------------------------------------------------------C--------------------ER-------------------SV-PIDIVD--I-----------------------L----L-S-I------VDKYKYKYKYSRNNHSSSGNIDTDIDTDIE-----YD--------------------------IVRCSTI--DGW-LP--------------------------------------------------------------------------------------------------------------------------------------------------------------------------------------------------------------------------------------------------------------------------------------------------------------------------------------------------------------------------------------------------------------------------------------------------------------------------------------------------------------------------------------------------------------------LHY-------------------------------------------A-------------------------------------------------------------CNYPN--------N------------------------------------------------------------------------------------------YE-------------V-----------------------V-R----------------------------------RL-----------------------------------------------------------------------------------------------------------------V-EAY-PE-S-----------------------------------------------------------------------------------------------------------------------------------------------------------------------------K-NRQD-LKGRTPLH---------------------------------------FSMR--EEN-------------------------------------------------------------------M------------------------------------------------------N-R----------------------------------------------------------------------------------------PEV----VAL--L-------S----------------------------------------------------------------------------------------------------------S------------------------------AS---------------------------------------------------------------------------------------------------------------G------------------------------------I----------------------------------------------------------------------------------ADD-----------------------------------------------------------------------------------------------------------------------------------------------------------------------------------------------------------------------------------------NG-I------------------------------L--------P-------------LH--YACL-------------------------------------------------------------------YG--A-S-E-D------------------------------------------------------------------------------------------------------------------------------------------F--------------------------------------LRI---LT----DA----------------------------------------------------------------Y----LEG-----VN-A--------------------------------------------------T-DRF---------------------GRVPLHYS---------------L------------S----------------------------------N---AG------------R----------------E-----------------------------------------------------------------------------------------------------------------------------------------N-A--P-AAVRLLLGL--------------------------N-------------------------P---A----------------------LVN--I------------PG-------------------I-------AR--------------------------------T-------------------------------------F---S----------GSDA--------------------------------------------------------------------------------------------------------N---NNRSHHHQGGGGGGDGGS-----------T---ED----F--------------------------S--------------------------------------------------------------------------------------------------------------------------CKA--------------------------V-------EEC-LQRFL-----------------------K---A--------------K-PN--------------------------------------------------------------------------------PT-A-DF------------------------------------------------------------------------------------------------------------FT---ALQS-----LPES--------------L-R---E--------KAVL-------------IRVVQEL--------------LNKKI------------------------------------------GQRF-P-T----------------------------------------------------------------------------------------------------------------------------------------AILLLDLYLQIIVVV-SYTL-AVKE----S-V-IG----------R--F----------------AD-AD--P------------------V--T----ASTTSPVVT-------------------------T------------SSWSCLVW-LYIGLSYFLL----QE-IVQLI----------------SLISLKA----SW----IWVY-DPG-N--------------WLNV--------I------------------------------------------------------------------------------------------------------------------------------------------------------------------------------------------------------YILY---ISIWT-IFMST-G----------------------------------------W--------C------------------------------------------D---R----------D--IF-RNGASISF---------------FFIWIKFL-----------------------------------SY--LRN---ILIDFAVFSGGVF-NVLRRLLAFLM--CLTIILIAFSRMFFTLFY-E-T--E-Y-------CTAGR-G---------------------------G-E----------DSSSSS---SSLSSSP----------------------------------------------F-D-------D---QDFT----MALI--CE-AN-D--------------------DVR-P-------------------------------WC------------N-AWDSFL-A----VY-TM-L--L-GEVD--E----T----------------------------------------V----F-D----------------------D--NTTALLLFVVFML---------LVVILLANVLIAIVTDSYKV------------------------------------------IRDK---------RAAIE-F--WT-NRLDFIAQMDA------------ISNGPWKT-R---I-R---RM-LG---------MTK-VD---T----------------------------------------------RF-------------------------------------NNVE---VT--F---G--------KA-------------------------------------LWN--------D---I-----IEL----F----EHNIV-ED--GI------------------------------------------------------------FSL----------------DFVICL-LLRLIA-I-VFV-PLWI---LG---------------------------G-------------------------G-----------------------L----------------GVGLLWP---------------P-Q---------------------------------------IR---EKLFISAVTKHS-SESE-KE-E----------N--LR------------KT-----QIERLK---------V------------------------------------------------------------------------------------------------------------------------------------------------------------------------------------------------------------------------------------------------------------------------------------------------------------------------------------------------------------------------------------------------------------------------------------------------------------------------------------------------------------------------------------------------------------------------------------------------------EMV-------------------------------------------------------------------------------------------------------------------V-LR--D--------------------D-L-L--------------------RES-----A-QH-------------------R----------------------------------------------------------------------------------------------------------------------------------------TQ-ILQM-K---SAIA-----ER-----------------------KLET-RN------------------------------------NLTTIKR-----------------------------------------N---I------------------------------------------V--------------------------LA--------L-----------------------------------------E--------------------------------------------------------------------------------------------------------------------------L-CDV*
>jgi|Fracy1|248226|fgenesh2_pg.23_#_31
MESK----S----------------------------------------------------------------------------------------------------------------------------------------------------------------------------------------------------------------------------------K-------------------S--P-L-----Q---------------------RT-----------------------------------------------------------------------------------------------------------------------------------------------------------------------------------------------------------------------------------------------------------------------------------------------------------------------------------------ELEASP--YRR--T--------------------------------------------------------------------------------------------------------------------------------------------------------------------------------------------AN--S---------------------------IP-------PR--------------------------------------------------S------------------N---------S----NR--------------------------------------------------------------------------------------------------------------------------------------NM-----------D---------NS-----------IR------------RPRSQ------HE-S-------------------S------D-A---T------A--------SR------N----------------SPA-TN----------RIVPS------L--E--DN---------------------------------------ECKEN-----HPVSF-------KSP------------------IK-----FGGSSPDVS-----LLKT-R------K-------------------------------------K-KT---N--R--R---N------------S-------------------------------------------------------------------------------------------------------------------------------------------------------------------------------------------------------------------------------------------------------------------------------------------------------------------------------------------------------------------------------------------------------------------------------------------------------------------------------------------------------------------------------------------------------------------------------------------------------------------------------------------------------------------------------------------------------------------------------------------SSS--------------------D-T---T--------------------------AA-------F-S-----------------------------------------------------------------------------------------------------------------------------------------------------------------------------------------------------------------------------------------------------------------------------------------------------------------------------------------------------------------------------------------------------------------------------------------------------------------------------------------------------------------------------------------------------------------------------------SP---SG------------------------------------------Q---------------------------------------------------------------------------------------------------------------------------------------------------------------------------------------------------SF------------------------------------------------------------------------------------------------------------------------------------------------------------------------------------------------------------------------------R--HIGDDKE------------------------------------------------------------------------------------------------------------------------------------------------------------------------------------------------------------------------------DNDDP---------GS----------------------------------VK--D-----------------DFV---------------------Q--------------------------------------IM---------------------------S-R-----------------------------------H-------------------------------------RSGK---NEI---HG---------------------L--------------------------------------------------------------------------------------------------------------------------------------C--------------------GC------------------MTT-VGELMR--A-----K---------------SYL----F-G-T------S----------------------------------PD--------------------------DASRRNF--KGE-TV--------------------------------------------------------------------------------------------------------------------------------------------------------------------------------------------------------------------------------------------------------------------------------------------------------------------------------------------------------------------------------------------------------------------------------------------------------------------------------------------------------------------------------------------------------------------LHA-------------------------------------------F-------------------------------------------------------------SNNKA--------LAAVIG-NPNNE----D--YETK--------------------------------DFLTLFSQPSIDKDS---------SDQL-NKL--VEKF-------------L-----------------------V-D----------------------------------DL-----------------------------------------------------------------------------------------------------------------L-PCF-LG-A-----------------------------------------------------------------------------------------------------------------------------------------------------------------------------P-MVEN-NDGKIPFE---------------------------------------AGLI--DWIE----------------------------------------------------------T-------S--------------------------------------------------------Q----------------------------------------------------------------------------------------KEI-----HD--P-----------------------------------------------------H-----------DDT------------G------------------YF---------------------------------------------S---------------------------------------------------------------------------------------------------------------A------------------------------------Y-------------------------------------------------------------------------------------------------------------------------------THK-----------------------------------------------------------------------------------------------VSGA------VT----------H-AWEST----------------------------------------------------------------ST-T------------------------------L--------M-------------SA--IALR-------------------------------------------------------------------GK--S-ALK-V-PG-NQRQGI-------PHDD------------------------------------------DIENRDT-MST----G---------------------------SVASSSQ--------S-LGRSKMTPHARFCLRM--------------------------------------LSL---IL----DE----------------------------------------------------------------L----EKRNVGM-GR----------------------------------------------------Q-MIQ---------------------D-----------------------------------V----------------------------------T---SPSDLC-TSIVEK-V----------------A-----------------------------------------------------------------------------------------------------------------------------------------S-I--P-HLLEVIFSI--------------------------N-------------------------D---D--------------------T-DLE--F------------ALS-TKIV-RRVLVDK---HSV---GPWLTS--------------------------------M-------------------------------------L---Q---------SPQRQ----------------ISQRAID-------------------------------------YLQIVSKL--CAGKQK-RG----------------------QK-G---F----------------K-----------Q---KE-------------------------------E--------------------------------------------------------------------------------------------------------------------------ANN--------------------------S-------EAP-NHNDL-----------------------I---D--------------E-VS--------------------------------------------------------------------------------RL-N-DF------------------------------------------------------------------------------------------------------------IP---SLLA-----LGDR--------------V-I---E--------EVST-------------TLIVKKV--------------LDKMI------------------------------------------ARPF-V-A----------------------------------------------------------------------------------------------------------------------------------------TVVLMDATMLILMIL-GFRA-AVNG----M-I-MG----------D--D----------------LD-T----------------------V--------------------------------------------------------LKWIYV-ANTGIFYFII----SE-IGKFV----------------SLFLLSK-T-HSR----NYLL-SFW-N--------------LIDI--------L------------------------------------------------------------------------------------------------------------------------------------------------------------------------------------------------------AVLL---TAISS-VAMRW-HFH-G-------------E------------NG--------V--------E------------------------------------------N---A----------K--FL-RGLLAITT---------------GFLWLRVL-----------------------------------NF--LKA---INMQLATFVLAIL-QITKDIFWFCV--ILLTLVVSFSQMFFTLLA-P-S--T---------CATEN-S----------------------------------------------------------------------------------------------------------------------------------------T--------------------DTT-K-------------------------------QC------------Q-QSEYLL-K----VY-TI-L--L-GDFG--D----F----------------------------------------K----R-D----------------------DFATSFSVFLVVFYSF---------FVTVVLLNVLIAIASDSYEK------------------------------------------CLI----------KSEKL-F--GR-ARVMLIAELAS------------FQTLLRR--K---D-Q---DD-TP------------------------------------------------------------------S----------------------------S---LS---SKWWT--SS--R---L--------NE-------------------------------------NWS--------R---G---S-VLF----F----GLSMF--V-MVC------------------------------------------------------------WTFSEL--VVVFLKG-ERVGSVLLS----FSSVF-INI-GLYI---II-------M-------------------V-------------------------F-----------------------L----------------DRNSATK---ND--------LNR-NNE-------------WSN-ILQKMVH--------WVLG-VS---RRAT---KD-SS--KSM-RQ------------D--IW------------HG-----RVEFLQ---------R------------------------------------------------------------------------------------------------------------------------------------------------------------------------------------------------------------------------------------------------------------------------------------------------------------------------------------------------------------------------------------------------------------------------------------------------------------------------------------------------------------------------------------------------------------------------------------------------------EMD-------------------------------------------------------------------------------------------------------------------Q-IA--D--------------------R-Q-T--------------------DLV-----I-SQSEN----LQNMMNMSEARVR----------------------------------------------------------------------------------------------------------------------------------------TE-INLI-E---SRFK-----IL-----------------------ETSV-QEE------RD--ETKK-----------MNANIL---NALNEMKM-----------------------------------------F---A------------------------------------------S---------------------------------------------------------------------------------------------------------------------------------------------------------------------------------------------------G-D---R-SEM*
>jgi|Maypse1|1393|MPSEU_005737-T1
MRFV----Q----------------------------------------------------------------------------------------------------------------------------------------------------------------------------------------------------------------------------------A-------------------T--S-PPPPSQE---------------------N-------------------------------------------------------------------------------------------------------------------------------------------------------------------------------------------------------------------------------------------------------------------------------------------------------------------------------------------------------------------------------------------------------------------------------------------------------------------------------------------------------------------------------------------------------------------------------------D-------PV---V----------------------------------------------Q------------------H---------E----AR----------------------------------------G-----------------------------D----------------------------M-M-----------------R-R--HSD-------IF----EMSASALESFD-----DLH-GGV------RYS------E------TNN-------TS-A-------------------G------N-E---F------------------------------------------------------------------------------------------------------------------------------D-A-------TTSV-----------------------------------D-DTPDI-M------L-------------------------------------LNLY------C--S---R------------AK------------------------------------------------------------------------------------------------------------------------------------------------------------------------------------------------------------------------------------------------------------------------------------------------------------------------------------------------------------------------------------------------------------------------------------------------------------------------------------------------------------------------------------------------------------------------------------------------------------------------------------------------------------------------------------------------------------------------------------------APK--------------------SDT-KEA--------------------------RE-------E-A-----------------------------------------------------------------------------------------------------------------------------------------------------------------------------------------------------------------------------------------------------------------------------------------------------------------------------------------------------------------------------------------------------------------------------------------------------------------------------------------------------------------------------------------------------------------------------------A-----L--SW-------Q------------------------------P---------------------------------------------------------------------------------------------------------------------------------------------------------------------------------------------------VRE-W--------------------------------------------------L-------SCH--------D---------------------------------------------------------------------------------A-------------------------------------------------------------------G------------------------------------------------------------------------------------------------------------------------------------------------------------------------------------------------------------------------------------------------------Q----------------------------------VR--A-----------------A-----------------------C--------------------------------------EQ---------------------------R-G-------------------------------------------------------------------------ESGL---TAI---HF---------------------A--------------------------------------------------------------------------------------------------------------------------------------A--------------------RN-------------------VP-PLDVID--V-----------------------F----L-S-I------A----------------------------------AD--------------------------TARLTDT--FGW-LP--------------------------------------------------------------------------------------------------------------------------------------------------------------------------------------------------------------------------------------------------------------------------------------------------------------------------------------------------------------------------------------------------------------------------------------------------------------------------------------------------------------------------------------------------------------------IHY-------------------------------------------A-------------------------------------------------------------CASGS--------D------------------------------------------------------------------------------------------AE-------------V-----------------------I-K----------------------------------AL-----------------------------------------------------------------------------------------------------------------V-DAY-PE-S-----------------------------------------------------------------------------------------------------------------------------------------------------------------------------K-VAVD-RRGRTPLH---------------------------------------FALG--DK--------------------------------------------------------------------P------------------------------------------------------A-T----------------------------------------------------------------------------------------PDV----VFL--L-------S------------------------------A--------------T------------------------------------------------------------G------------------------------AA---------------------------------------------------------------------------------------------------------------R------------------------------------I----------------------------------------------------------------------------------ADE-----------------------------------------------------------------------------------------------------------------------------------------------------------------------------------------------------------------------------------------IG-M------------------------------L--------P-------------LH--YACA-------------------------------------------------------------------FG--A-S-E-E------------------------------------------------------------------------------------------------------------------------------------------V--------------------------------------LYV---LT----DA----------------------------------------------------------------F----PEA-----IE-S--------------------------------------------------K-DKR---------------------DRTPLHFA---------------L------------S----------------------------------N---AG------------R----------------K-----------------------------------------------------------------------------------------------------------------------------------------T-V--P-SAVRLLLGL--------------------------N-------------------------P---R----------------------IVN--S------------ID-------------------K---GPLPLR--------------------------------V-------------------------------------L---L---------EYAVT--------------------------------------------------------------------------------------------------------I---K----------------T-----------EQADRE----E--------------------------K--------------------------------------------------------------------------------------------------------------------------RDS--------------------------V-------RRC-LEHLL-----------------------N---A--------------N-PE--------------------------------------------------------------------------------PT-A-DF------------------------------------------------------------------------------------------------------------LT---SLQS-----LPEW--------------L-Q---E--------KAVV-------------LPVVQHL--------------LNEKI------------------------------------------SQRF-P-T----------------------------------------------------------------------------------------------------------------------------------------AVLMMDFYILTIAIV-SYSL-NVVE----S-I-SK----------R--S----------------NN-DP---------------------S--D------------D-------------------------A------------IATSRLVP-LYLVAGYFAL----RE-VVQIV----------------SLLSLKS----FH----IWLY-DPS-N--------------YVNV--------V------------------------------------------------------------------------------------------------------------------------------------------------------------------------------------------------------FVVL---MLFWS-VQMNT-G----------------------------------------G--------L------------------------------------------E---A----------Q--PF-RIGATCSV---------------TIIWIKFL-----------------------------------AY--LRN---MLIDFAVFVGGLT-EIFRRLAAFLT--ALSVILIAFAQMFFTAFQ-Q-T--E-Y-------CIDQP-N---------------------------D-S------------------------------------------------------------------------L---------P-E-DVML----EDKR--CD-V--N--------------------QIH-S-------------------------------YC------------H-FWDAFL-N----VY-TM-L--L-GEVS--D----V----------------------------------------T----F-K----------------------T--SGTATTFFVIFMF---------LVVILLANVLIAIVADSYKV------------------------------------------IQDQ---------RAAIV-F--WT-NRLDFIAEMDA------------IANGPWKG-R---L-R---KS-LG---------LTN-IH---V---------------------------------CA-----------DD----------------------------A---DE--YYVDR---CQ--F---G--------KE-------------------------------------QWK--------I---L-----MDL----F----VDELE--D--NV------------------------------------------------------------ASL----------------DFLLYM-VLRVLA-F-VVI-PLWL---LL---------------------------G-------------------------V-----------------------V----------------TAGWLWP---------------P-Q---------------------------------------VR---EAIFTSAVFKHS-SDLE-RD-N----------E--MR------------RT-----QIKQLQ---------E------------------------------------------------------------------------------------------------------------------------------------------------------------------------------------------------------------------------------------------------------------------------------------------------------------------------------------------------------------------------------------------------------------------------------------------------------------------------------------------------------------------------------------------------------------------------------------------------------EVR-------------------------------------------------------------------------------------------------------------------L-LS--D--------------------D-L-L--------------------QEI-----A-HD-------------------R----------------------------------------------------------------------------------------------------------------------------------------TQ-LVHL-K---SHLA-----ER-----------------------KMEI-AN------------------------------------EMSQIKR-----------------------------------------I---V------------------------------------------A--------------------------ML--------F-----------------------------------------E--------R--Q----------------------------------------------------------------------------------------------------------S---R-FQG*
>jgi|Maypse1|5252|MPSEU_002093-T1
MSRG----G----------------------------------------------------------------------------------------------------------------------------------------------------------------------------------------------------------------------------------T-------------------N--L-M-----S---------------------SG----------------------------------------------------------------------------------------------------------------------------------------------------------------------------------------------------------------------------------------------------------------------------------------------------------------------------------------------P--VKR--DE----------------------------------------------------------------------------------------------------------------------------------------------------------------------------------------S--LA--V---------------------------VP-------PS---R----------------------------------------------T------------------T--------------AR----------------------------------------R-R-----------DVN---L--L------E----------------------------P-LRPTTAPIRRADLGVSLFV-E--PLFTVSSS--GM-----------D---------ND-----------LV------------LLSNE------ED-T-------------------S------E-G---A------A--------A--------------------------------------------------------------------------------------------------------------EDF-------EN-------------------SS-----LRIRHDAIE-----------------V-------------------------------------AEKA---Q--V--L---D------------I-------------------------------------------------------------------------------------------------------------------------------------------------------------------------------------------------------------------------------------------------------------------------------------------------------------------------------------------------------------------------------------------------------------------------------------------------------------------------------------------------------------------------------------------------------------------------------------------------------------------------------------------------------------------------------------------------------------------------------------------QPS--------------------G-C---P--------------------------TD-------T-T-----------------------------------------------------------------------------------------------------------------------------------------------------------------------------------------------------------------------------------------------------------------------------------------------------------------------------------------------------------------------------------------------------------------------------------------------------------------------------------------------------------------------------------------------------------------------------------SP---SK------------------------------------------S---------------------------------------------------------------------------------------------------------------------------------------------------------------------------------------------------AS-------------------------------------------------------------SNA--------------------------------------------------------------------------------------------------------------------------------------------------------------------------------------------------------------------------------------------------------------------------------------------------------------------------------------------------------------------------------------------------------------------SS----------------------------------LD--Q-----------------RLPS---------------T----P--------------------------------------TY---------------------------S-E-------------------------------------------------------------------------LEPS---TRL---HS---------------------I--------------------------------------------------------------------------------------------------------------------------------------C--------------------EM------------------SRA-WDIMNQ--A-----P---------------Q--------H-L------S----------------------------------TT--------------------------NATALDG--QGR-TP--------------------------------------------------------------------------------------------------------------------------------------------------------------------------------------------------------------------------------------------------------------------------------------------------------------------------------------------------------------------------------------------------------------------------------------------------------------------------------------------------------------------------------------------------------------------LHV-------------------------------------------L-------------------------------------------------------------SMNGS--------LGSFED-------------------------------------------------------------------------------EP--MKGF-------------I-----------------------I-D----------------------------------SL-----------------------------------------------------------------------------------------------------------------W-KSH-PS-A-----------------------------------------------------------------------------------------------------------------------------------------------------------------------------M-TIVD-NEGYVPFQ---------------------------------------LVLQ--EWSQ----------------------------------------------------------E-------M--------------------------------------------------------L----------------------------------------------------------------------------------------QPN-----RL--S--------------------------------------N--------------E-----------GLK------------P------------------SL---------------------------------------------M---------------------------------------------------------------------------------------------------------------S------------------------------------R-------------------------------------------------------------------------------------------------------------------------------SML-----------------------------------------------------------------------WNL----------IK-------T-PPKP-------V----------D-FKCST----------------------------------------------------------------SQ-S------------------------------S--------P-------------ST--PST------------------------------------------------------------------------A-A-K--------PFSKANRQVSSPMQK------------------------------------------DLEKGMF-SSP----M-------------LKK-LVSY------QQKTKSE--------H-VCATQLTEKVKVALIM--------------------------------------VST---IL----RE----------------------------------------------------------------A----GNN------------------------------------------------------------------------------------------------------------------------------------------------------------------SEIG-LNVVQH-I----------------A-----------------------------------------------------------------------------------------------------------------------------------------SKT--P-LLITAVLLL--------------------------D-------------------------R---D--------------------H-ERE--W------------ALK-TRIM-HSVLTSK---YSI---GRWLTD--------------------------------M-------------------------------------L---Q---------SSNKH----------------VSEAAMD-------------------------------------YLRLVSDA--NLFHWD-GM-T---ETSDYTMNRGASKLKIHSK-R---R----------------F-----------S---TG----------------------------------------------------------------------------------------------------------------------------------------------------------DAN--------------------------P-------TIK-QQKEL-----------------------Y---S--------------A-VS--------------------------------------------------------------------------------RL-S-GF------------------------------------------------------------------------------------------------------------VP---SLLS-----LSHL--------------Q-I---E--------EAAT-------------TNLVQQV--------------LNNHI------------------------------------------SRPF-A-A----------------------------------------------------------------------------------------------------------------------------------------MVVLCDAVFLLLVIV-GFRA-GVNR----L-L-LG----------H--G----------------SG-A----------------------V--------------------------------------------------------MKWIYV-ANTGIFYFII----RE-LGKAI----------------SLCMITR-R--AR----IYFY-SFW-N--------------LSDV--------M------------------------------------------------------------------------------------------------------------------------------------------------------------------------------------------------------TTLL---SMVSV-VSIRG-YMATT--------S--F-E------------EG--------D--------D------------------------------------------V---F----------R--WL-RFLYAITT---------------GFLWLRVL-----------------------------------SF--LKA---INMQLATFVLAIL-QITRDVMWFSF--ILFCLVICFGQMFFTLLV-P-S--A---------CDASS----------------------------------------------------------------------------------------------------------------------------------------------------------------GE-G-------------------------------VC------------T-QSEYYL-K----TY-AI-L--L-GDFG--S----F----------------------------------------K----R-A----------------------DFTSVFSVFLVVIFSF---------MVVLVLLNVLIAVASDSYEK------------------------------------------CLL----------RSRQL-F--GR-ARVMLIAELVS------------FQNLLKR--S---R-D---QT-P-------------------------------------------------------------------D----------------------------E---VY---KQWWS---H--Y---S--------SW-------------------------------------GWS--------R---G---S-MIF----F----GLSLL--V-VVV------------------------------------------------------------WIIAET--SG-IYTN--DSSNIWMG----LLSIF-IIV-SLFI---SI-------M-------------------L-------------------------F-----------------------L----------------ASGGDKAHDRLD---------QV-LEE-------------WEGGLIKRLVI--------RILG-GS---LTGE---AFKKQ-NRTA-SD------------E--AW------------QG-----RLLYLQ---------H------------------------------------------------------------------------------------------------------------------------------------------------------------------------------------------------------------------------------------------------------------------------------------------------------------------------------------------------------------------------------------------------------------------------------------------------------------------------------------------------------------------------------------------------------------------------------------------------------EMQ-------------------------------------------------------------------------------------------------------------------R-IA--D--------------------G-N-Q--------------------LKV-----L-AQMEA----LETLVMQTEARIQ----------------------------------------------------------------------------------------------------------------------------------------AQ-IALV-K--------------------------------------------------------------------------------------------------------------------------------------------------------------------------------------------------------------------------------------------------------------E--------P-----------------------------------------------------------------------------------------------------------D-M---N-ACT*
>jgi|Maypse1|8894|MPSEU_003132-T1
MYRN----D----------------------------------------------------------------------------------------------------------------------------------------------------------------------------------------------------------------------------------TEYYKDHDDDDVEFVPSNFQG--TTT-----A---------------------EQ--------------------------------------------------------------------------------------------------------------------------------------------------------------------------------------------------------------------------------------------------------------------------------------------------------------------------------------------EAY---AR--EEV--------------------------------------------------------------GDV---M-------IQ------------------------------------------------------------------------------------------------------------ND--H---------------------------LMDEY----YY---E----------------------------------------------Q------------------Q---------Q--M-QS----------------------------------------Q----------------------------------------------------------G-A-------------------D--DIV-------L------------DDFDADALHERL-GSR------SFQ----VG-------GGF-------DS-R-------------------S------S-F---H----------------------------------------------------------------------------------------------------------------------------------------SVDD-----------------------------------A-HDPAY-L----FAL-------------------------------------LEEA------L--PKTAA---E--T-------------------------------------------------------------------------------------------------------------------------------------------------------------------------------------------------------------------------------------------------------------------------------------------------------------------------------------------------------------------------------------------------------------------------------------------------------------------------------------------------------------------------------------------------------------------------------------------------------------------------------------------------------------------------------------------------------------------------------------------------TLQ--------------------Q-Q-AVA--------------------------RE-------Q-L-----------------------------------------------------------------------------------------------------------------------------------------------------------------------------------------------------------------------------------------------------------------------------------------------------------------------------------------------------------------------------------------------------------------------------------------------------------------------------------------------------------------------------------------------------------------------------------E-----Q--VW-------D------------------------------V---------------------------------------------------------------------------------------------------------------------------------------------------------------------------------------------------VRR-W--------------------------------------------------L-------WSH--------S---------------------------------------------------------------------------------S-------------------------------------------------------------------M------------------------------------------------------------------------------------------------------------------------------------------------------------------------------------------------------------------------------------------------------E----------------------------------ERA-E-----------------A-----------------------A--------------------------------------HV---------------------------R-G-------------------------------------------------------------------------QADA---TSL---HL---------------------M--------------------------------------------------------------------------------------------------------------------------------------C--------------------KL------------------THP-PQDVIQ--T-----------------------M----V-E-C------A----------------------------------PE--------------------------TVSWVDA--HGW-LP--------------------------------------------------------------------------------------------------------------------------------------------------------------------------------------------------------------------------------------------------------------------------------------------------------------------------------------------------------------------------------------------------------------------------------------------------------------------------------------------------------------------------------------------------------------------LHH-------------------------------------------A-------------------------------------------------------------CANGA--------S------------------------------------------------------------------------------------------PD-------------V-----------------------M-R----------------------------------IL-----------------------------------------------------------------------------------------------------------------I-EAY-PQ-G-----------------------------------------------------------------------------------------------------------------------------------------------------------------------------K-LRQD-NQARTPLH---------------------------------------FYAT--RNVD----------------------------------------------------------H-------V------------------------------------------------------SAL----------------------------------------------------------------------------------------VLN----TEM--L-------A------------------------------D--------------T------------------------------------------------------------G------------------------------AA---------------------------------------------------------------------------------------------------------------Q------------------------------------L----------------------------------------------------------------------------------ADK-----------------------------------------------------------------------------------------------------------------------------------------------------------------------------------------------------------------------------------------GG-M------------------------------L--------P-------------MH--YACA-------------------------------------------------------------------YG--T-K-P-E------------------------------------------------------------------------------------------------------------------------------------------V--------------------------------------LKV---LA----EA----------------------------------------------------------------Y----PES-----LV-A--------------------------------------------------T-EQH---------------------GRTPMHLA---------------M------------V----------------------------------N---AH------------R----------------E-----------------------------------------------------------------------------------------------------------------------------------------A-S--P-NTIGFLLAH--------------------------AEA-----------------------K---E----------------------TIN--A------------RDR------------------D---RYTPLH--------------------------------L-------------------------------------L---A---------LGLKG--------------------------------------------------------------------------------------------------------Y---R----------------A----------SS---DN----D--------------------------K--------------------------------------------------------------------------------------------------------------------------RVN--------------------------V-------SES-LSLYL-----------------------A---A--------------E-PK--------------------------------------------------------------------------------AS-P-DF------------------------------------------------------------------------------------------------------------LT---AIQD-----LPDW--------------L-Q---D--------TAVV-------------SKHVRNV--------------LNKKI------------------------------------------AQRF-P-T----------------------------------------------------------------------------------------------------------------------------------------SILILDGYVLITLIV-CFAL-TTKN----N-I-DM----------R--F----------------DP-V----------------------N--T------------D-------------------------D------------TSQVALII-LLVAVVYFFW----RE-VIQIA----------------SLISLGS----FN----NWIK-DLT-N--------------WIDI--------C------------------------------------------------------------------------------------------------------------------------------------------------------------------------------------------------------VIIL---VMYYA-ALMAQ-GSA-----------------------------A--------A--------I------------------------------------------D---N----------N--AF-RSGAAFTQ---------------GLLWVSII-----------------------------------MF--LKK---TLVQFAVFVGGLS-FVLRQLAAFLL--AVGVILLAFAQMFYFVYV-N-T--P-L-------CDQST-------------------------------------------------------------------------------------------------------------------------------------D-S--I--------------------CDF-P-------------------------------HC------------T-FQSSLL-K----VY-VM-M--M-GEVN--TE---T----------------------------------------R----Y-S----------------------D--NLTAQILYVAYGF---------LVVVLLSNVLIAIVTDSYEI------------------------------------------IQND---------RAAIV-F--WS-NRLDFCAEMDA------------ITYALKK--R---L-A---CC-FT---------SSS-EK-------------------------------------KRRDNAKN---AMEGPE--------SS-EF---------HSIHD---PV---QNTD---MD--I---F--------RE-------------------------------------YWK--------Q---V-----MYL----F----DSNLY--D--EV------------------------------------------------------------DWL----------------ETVIYS-IFRIVCLI-IVI-PIWL---AI---------------------------G-------------------------A-----------------------I----------------TAGWLWP---------------P-Q---------------------------------------VR---EYLLVQKETVTS--RAE-QE------------R--QK------------LL-----QLKGIQ---------I------------------------------------------------------------------------------------------------------------------------------------------------------------------------------------------------------------------------------------------------------------------------------------------------------------------------------------------------------------------------------------------------------------------------------------------------------------------------------------------------------------------------------------------------------------------------------------------------------DLN-------------------------------------------------------------------------------------------------------------------S-FK--D--------------------E-I-M--------------------KEL-----A-AD-------------------R----------------------------------------------------------------------------------------------------------------------------------------DD-MVRT-R---NEIE-----VV-----------------------QSEV-LA------------------------------------DLLQVKE-----------------------------------------L---M------------------------------------------G--------------------------SL-------------------------------------------------------------------------------------------------------------------------------------------------------------------------------LGE*
>jgi|Mintr2|443918|estExt_Genewise1.C_4_t10432
M---------------------------------------------------------------------------------------------------------------------------------------------------------------------------------------------------------------------------------------------------------------------------------------------------------------------------------------------------------------------------------------------------------------------------------------------------------------------------------------------------------------------------------------------------------------------------------------------------------------------------------------------------------------------------------------------------------------------------------------------------------------------------------------------------------------------------------------------------------------------------------------------------------------------------------------------------------------------------------------------------------------------------------------------------------------------------------------------------------------------------------------------------------------------------------------------------------------------------------------------------------------------------------------------------------------------------------------------------------------------------------------------------------------------------------------------------------------------------------------------------------------------------------------------------------------------------------------------------------------------------------------------------------------------------------------------------------------------------------------------------------------------------------------------------------------------------------------------------------------------------------------------------------------------------------------------------------------------------------------------------------------------------------------------------------------------------------------------------------------------------------------------------------------------------------------------------------------------------------------------------------------------------------------------------------------------------------------------------------------------------------------------------------------------------------------------------------------------------------------------------------------------------------------------------------------------------------------------------------------------------------------------------------------------------------------------------------------------------------------------------------------------------------------------------------------------------------------------------------------------------------------------------------------------------------------------------------------------------------------------------------------------------------------------------------------------------------------------------------------------------------------------------------------------------------------------------------------------------------------------------------------------------------------------------------------------------------------------------------------------------------------------------------------------------------------------------------------------------------------------------------------------------------------------------------------------------------------------------------------------------------------------------------------------------------------------------------------------------------------------------------------------------------------------------------------------------------------------------------------------------------------------------------------------------------------------------------------------------------------------------------------------------------------------------------------------------------------------------------------------------------------L----L-T-A------S----------------------------------PR--------------------------TVELADS--FGW-LP--------------------------------------------------------------------------------------------------------------------------------------------------------------------------------------------------------------------------------------------------------------------------------------------------------------------------------------------------------------------------------------------------------------------------------------------------------------------------------------------------------------------------------------------------------------------LHY-------------------------------------------A-------------------------------------------------------------CANES--------S------------------------------------------------------------------------------------------ED-------------V-----------------------L-V----------------------------------ML-----------------------------------------------------------------------------------------------------------------A-EQY-PE-S-----------------------------------------------------------------------------------------------------------------------------------------------------------------------------K-TSVD-KRKRTPLH---------------------------------------FALG--HTER------------------------------------------------------------------P------------------------------------------------------A-S----------------------------------------------------------------------------------------VAT----VVL--L-------S------------------------------G--------------T------------------------------------------------------------G------------------------------AA---------------------------------------------------------------------------------------------------------------L------------------------------------M----------------------------------------------------------------------------------ADE-----------------------------------------------------------------------------------------------------------------------------------------------------------------------------------------------------------------------------------------NG-M------------------------------L--------P-------------LH--YACA-------------------------------------------------------------------YG--A-T-E-Q------------------------------------------------------------------------------------------------------------------------------------------S--------------------------------------LRV---LT----DD----------------------------------------------------------------H----IQT-----IT-A--------------------------------------------------T-DNR---------------------GRTPLHFA---------------L------------G----------------------------------N---AD------------R----------------V-----------------------------------------------------------------------------------------------------------------------------------------A-S--P-GVVGLLLSQ--------------------------N-------------------------P---A----------------------VAN--A------------IDL------------------E---GNLPIH--------------------------------L-------------------------------------L---A---------TRAQA--------------------------------------------------------------------------------------------------------I---K----------------D-----------D---EK----E--------------------------K--------------------------------------------------------------------------------------------------------------------------CTN--------------------------C-------QEC-FSLYL-----------------------N---S--------------H-PR--------------------------------------------------------------------------------AT-A-DL------------------------------------------------------------------------------------------------------------LT---ALQS-----LPEW--------------L-R---D--------YAVL-------------SPVVQKI--------------LNVKI------------------------------------------AQKF-P-T----------------------------------------------------------------------------------------------------------------------------------------AVTLLDFVFYVLVIA-FFQV-SVIA----S-L-ED----------R--N----------------SE-DG---------------------T--V--------------------------------------V------------MNKGLLVP-LYIAVFYFSV----RE-IVQAL----------------SLASLGL----FN----TYVS-DPS-N--------------GLDI--------I------------------------------------------------------------------------------------------------------------------------------------------------------------------------------------------------------YILL---VLFWT-IVMNT-G----------------------------------------G--------L------------------------------------------P---T----------A--AF-QTGAALSM---------------AIFWVMIL-----------------------------------SF--LQS---ILVGFAVFVGGVI-YVVKRLAAFLL--ALAVILIAFSQMFYTLFR-Q-T--E-H-------CEFGE-N---------------------------A-D-------------YYT----------EFPVRSMDC------------------------------------GT-NDA---TNE---LECT----TGVD--CE-P--I--------------------NTD-P-------------------------------FC------------N-FRTSFF-K----VF-TM-L--L-GEVD--E----V----------------------------------------Y----F-R----------------------N--DSLATFLYALFMF---------AVVIVLANVLIAIVTDSYGV------------------------------------------IQNE---------RAALV-F--WS-NRLDFVAEMDV------------ISNNFSR--K---G-G---GG-G------------S--------------------------------------------------------------------------------------------VEED----S--T---M--------GE-------------------------------------LWK--------K---F-----MYL----F----DDDID--E-HGV------------------------------------------------------------MSL----------------EFIIYI-VLRVFTAC-AII-PLWI---II---------------------------G-------------------------F-----------------------I----------------SFGMLWP---------------P-Q---------------------------------------VR---EKLLTSQMTSRT-EK-E-SA-E----------R--TR------------LD-----QVSRLK---------E------------------------------------------------------------------------------------------------------------------------------------------------------------------------------------------------------------------------------------------------------------------------------------------------------------------------------------------------------------------------------------------------------------------------------------------------------------------------------------------------------------------------------------------------------------------------------------------------------DVT-------------------------------------------------------------------------------------------------------------------S-FQ--E--------------------E-V-R--------------------VDM-----E-KG-------------------R----------------------------------------------------------------------------------------------------------------------------------------DD-LYIV-K---AVLD-----ST-----------------------KTEI-HE------------------------------------EMDNVKE-----------------------------------------I---V------------------------------------------T--------------------------EL--------F-----------------------------------------E--------------------------------------------------------------------------------------------------------------------------L-LSS*
>jgi|Mintr2|634711|fgenesh1_pg.73_#_13
MESS----P----------------------------------------------------------------------------------------------------------------------------------------------------------------------------------------------------------------------------------G-------------------R--G-G-----G---------------------GG--------------------------------------------------------------------------------------------------------------------------------------------------------------S--K------------------------------------------------------------W---------------------------------------------------------------------------------------------------------NTIRTSV--A--------------------------------------------------------------------------------------------------------------------------------------------------------------------------------------------------------------------------------------------------------------------------------------------------------------------------------AR----------------------------------------R-R-----------SSG------T------S----------------------------------------------GST-D--LRNSFGSN--GG-----------G---------NK-----------LR------------TPNN-------------------------------------------------------------------------------------------------------------------------------------------------------------------------------------------------------------------------------------------------------------------------------------------------------------------------------------------------------------------------------------------------------------------------------------------------------------------------------------------------------------------------------------------------------------------------------------------------------------------------------------------------------------------------------------------------------------------------------------------------------------------------------------------------------------------------------------------------------------------------------------------------------------------------------------------------------------------------------------------------------------------------------------------------------------------------------------------------------------------------------------------------------------------------------------------------------------------------------------------------------------------------------------------------------------------------------------------------------------------------------------------------------------------------------------------------------------------------------------------------------------------------------------------------------------------------------------------------------------------------------------------------------------------------------------------------------------------------------------------------------------------------------------------------------------------------------------------------------------------------------------------------------------------------------------------------------------------------------------------------------------------------------------------------------------------------------------------------------------------------------------------------------------------------------------------------------------GIS--------------------------------------------------------------------------------------------------------------------------------------------------------------------------------------------------------------------------------------------------------------------------------------------------------------------------------------------------------------------------------------------------D-S-------------------------------------------------------------------------DAVPEDTADLYKYFS---------------------T--------------------------------------------------------------------------------------------------------------------------------------C--------------------SS------------------LTR-IREEFR--NAINEDA---------------ERK----L-G-F-----GL----------------------------------NA--------------------------CARAEED--TGK-LL--------------------------------------------------------------------------------------------------------------------------------------------------------------------------------------------------------------------------------------------------------------------------------------------------------------------------------------------------------------------------------------------------------------------------------------------------------------------------------------------------------------------------------------------------------------------LHS-------------------------------------------I-------------------------------------------------------------GLNKE--------LITTGG-T------------------------------------------------------------------------AAA-QSR--VNQF-------------V-----------------------L-Q----------------------------------EL-----------------------------------------------------------------------------------------------------------------L-PVY-PA-A-----------------------------------------------------------------------------------------------------------------------------------------------------------------------------I-VEED-DKGRIPFM---------------------------------------EPII--QWIE----------------------------------------------------------A-------R--------------------------------------------------------R----------------------------------------------------------------------------------------AVR-----KWKID-------T------DRTREKVALVAAKFKLQKKKRMSSA--------------R-----------MDL------------A------------------YH---------------------------------------------D---------------------------------------------------------------------------------------------------------------S------------------------------------DSDSEGSVSKMKKQPSLRQYGSFFGSQSDHDEKLARRELKMIVESSDDAMFCINERGQILFTNDAAVKQFGYSKKEFIGSNISMICN-----------TKD---------------------------ASH---------------------------------------------------------HGEYLERYLKTGE-KRV----------MG-------KKRELL------AR----------K-KDGST----FY-------------I-------------------------------E------------LG-L------------------------------T--------E-------------VN--LGGG-------------------------------------------------------------------KY--I-FCG-F-VKDITDMKLNRRSLER-SMNDV----------------------------------------DDNKAE--------------------------------------EEGGGD--------R-NQARGIPPLVEWCFNI--------------------------------------LSE---FV----DN----------------------------------------------------------------Y----AFSSNGM-PG-EGIDDD---------------SS---------LDASGTDLKASFS-----GS-RGG---------------------GFSSAHQG---------------G-----------GV----------------------------------S---NFAEMRDTRVVEK-V----------------A-----------------------------------------------------------------------------------------------------------------------------------------A-I--P-NLLEELLLI--------------------------E-------------------------D---P--------------------E-VRN--R------------LFD-MSIV-HKVLFNV---DSL-GKGDWLIE--------------------------------M-------------------------------------L---D---------KSIRV----------------QKQRVLDANLTGADVGSTAEGRQLQLQLQMAQDQCRFLAEGAVFYLEQVSEL--NIKDDL-YVFHHVQMHSEVTRDGG-------MA-D---M----------------I-----------S---TG----------------------------------------------------------------------------------------------------------------------------------------------------------DVH--------------------------H-------FES-HRNAL-----------------------F---D--------------A-VG--------------------------------------------------------------------------------GL-N-GL------------------------------------------------------------------------------------------------------------VR---RLCV-----LDDD--------------L-V---K--------RAAA-------------TPVIRRL--------------LDKIM------------------------------------------FSPF-A-T----------------------------------------------------------------------------------------------------------------------------------------LAALFDGFNHFLLMI-SFRL-GPAP----A-L-FH--------L-S--N----------------MD-ST---------------------F--Q------------S-------------------------Q------------QYLFASVT-LMASVAYFGT----KA-VHAGL----------------AKHALSE-N-LFW----SDFG-TFW-Q--------------LLDT--------V------------------------------------------------------------------------------------------------------------------------------------------------------------------------------------------------------PLFM---VLFCS-FAVDI-VLRQR--------A--QSE------------VG--------D--------G-----------------------------------------SI---P----------F--FL-RTIVAMTT---------------PFLWLRIM-----------------------------------AF--VKI---RNKQLATFILCSV-EIMKDIKWFLL--VLFAAMASFAQMWVSLTF-D-Q--H-Q-------S-----------------------------------------------------------------------------------------------------------------------------------------------------------------------E-------------------------------SQ------------Y-YMEGYL-K----AY-TM-M--L-GDLD--V----D----------------------------------------A----L-R----------------------T--HPLVSILFVIYTF---------GVTIVLLNILIAIVSDSYQS------------------------------------------SFS----------TSKMM-L--GK-ARVMFVSELLS------------LKTFHQM--W---M-D---GK-TG-----------------------------------------------------------------------------------------------T---TR---RNVN---YL--FGIIA--------II-------------------------------------HSY--------M---I-----VTT----I----NLKLS--S--GI------------------------------------------------------------FSTLDT--IS-SNVV-DVEAVVVFS-LLLLMIFF-MKI-TMAY---VL-------E-------------------N-------------------------F-----------------------N----------------DTGGLKQ---------------V-QTK-------------SIS-RFQRGVNWFVVR-TFSALS-SS---FDSL---F---D--RED-NR------------N--EF--------GSSPAS-----QEHRTD---------K------------------------------------------------------------------------------------------------------------------------------------------------------------------------------------------------------------------------------------------------------------------------------------------------------------------------------------------------------------------------------------------------------------------------------------------------------------------------------------------------------------------------------------------------------------------------------------------------------AIQ-------------------------------------------------------------------------------------------------------------------R-SI--E--------------------K-S-R--------------------KNI-----K-SEMKGMLDQLQLTLREMEEKNQ----------------------------------------------------------------------------------------------------------------------------------------AQ-MNVL-A---ESQQ-----LMMQAIANNQDENGV--VVNGIHTEEDHLVEQD------LD--DEKI-----------SNAS-S---ISLDELGK-----------------------------------------L---V------------------------------------------V--------------------------EA--------E----------------------------------RL---T-A--------T-----------------------------------------------------------------------------------------------------------K-R---S-DTK*
>jgi|Mintr2|656778|fgenesh1_kg.7_#_831_#_TRINITY_DN7255_c0_g1_i1
-----------------------------------------------------------------------------------------------------------------------------------------------------------------------------------------------------------------------------------------------------------------------------------------------------------------------------------------------------------------------------------------------------------------------------------------------------------------------------------------------------------------------------------------------------------------------------------------------------------------------------------------------------------------------------------------------------------------------------------------------------------------------------------------------------------------------------------------------------------------------------------------------------------------------------------------------------------------------------------------------------------------------------------------------------------------------------------------------------------------------------------------------------------------------------------------------------------------------------------------------------------------------------------------------------------------------------------------------------------------------------------------------------------------------------------------------------------------------------------------------------------------------------------------------------------------------------------------------------------------------------------------------------------------------------------------------------------------------------------------------------------------------------------------------------------------------------------------------------------------------------------------------------------------------------------------------------------------------------------------------------------------------------------------------------------------------------------------------------------------------------------------------------------------------------------------------------------------------------------------------------------------------------------------------------------------------------------------------------------------------------------------------------------------------------------------------------------------------------------------------------------------------------------------------------------------------------------------------------------------------------------------------------------------------------------------------------------------------------------------------------------------------------------------------------------------------------------------------------------------------------------------------------------------------------------------------------------------------------------------------------------------------------------------------------------------------------------------------------------------------------------------------------------------------------------------------------------------------------------------------------------------------------------------------------------------------------------------------------------------------------------------------------------------------------------------------------------------------------------------------------------------------------------------------------------------------------------------------------------------------------------------------------------------------------------------------------------------------------------------------------------------------------------------------------------------------------------------------------------------------------------------------------------------------------------------------------------------------------------------------------------------------------------------------------------------------------------------------------------------------------------------------------------------------------------------------------------------------------------------------------------------------------------------------------------------------------------------------------------------------------------------------------------------------------------------------------------------------------------------------------------------------------------------------------------------------------------------------------------------------------------------------------------------------------------------------------------------------------------------------------------------------------------------------------------------------------------------------------------------------------------------------------------------------------------------------------------------------------------------------------------------------------------------------------------------------------------------------------------------------------------------------------------------------------------------------------------------------------------------------------------------------------------------------------------------------------------------------------------------------------------------------------------------------------GRIPFV---------------------------------------EPII--QWIE----------------------------------------------------------A-------R--------------------------------------------------------R----------------------------------------------------------------------------------------AVR-----KWKID-------T------DRTKEKVALVAAKFKLQKKKRLSSV------------ARS-----------MDL------------A------------------YH---------------------------------------------D---------------------------------------------------------------------------------------------------------------S------------------------------------DSDSEGSVSKLNKQPSLR-MGSLFGSQSDHDEKLARRELKMIVESSDDAMFCIDERGQILLTNDAAVQQFGHSKKEFIGSNISMICN-----------AKD---------------------------ASH---------------------------------------------------------HGEYLERYLKTGE-KRV----------MG-------KKRELL------AR----------K-KDGST----FY-------------I-------------------------------E------------LG-L------------------------------T--------E-------------VN--LGGG-------------------------------------------------------------------KY--I-FCG-F-VKDITDMKLHRRSLER-SMNDV----------------------------------------DDDKAE--------------------------------------EEGGGA--------R-NQARGIPPLVEWCFNI--------------------------------------LSE---FV----DN----------------------------------------------------------------Y----AFASNGM-PG-EAIDDD---------------SS---------LEASATDLKASFT-----GS-RGG---------------------GFSSAHQG---------------G-----------GV----------------------------------S---NFAEMRDTHVVEK-V----------------A-----------------------------------------------------------------------------------------------------------------------------------------A-I--P-NLLEELLLI--------------------------E-------------------------D---P--------------------E-VRN--R------------LFD-MSIV-HKVLFNV---DSL-GKGDWLIE--------------------------------M-------------------------------------L---D---------KSIRV----------------QKQRVLDANLTGADVGSTAEGRQLQLQLQMAQDQCR-------------------------------------------------MA-G---M----------------I-----------S---TG----------------------------------------------------------------------------------------------------------------------------------------------------------DVH--------------------------H-------FES-HRNAL-----------------------F---D--------------A-VG--------------------------------------------------------------------------------GL-N-GL------------------------------------------------------------------------------------------------------------VR---RLCV-----LDDD--------------L-V---K--------RAAA-------------TPVIRRL--------------LDKIM------------------------------------------FSPF-A-T----------------------------------------------------------------------------------------------------------------------------------------LAALFDGFNHFLLMI-SFRL-GPAP----A-L-FH--------L-S--N----------------MD-ST---------------------F--N------------S-------------------------Q------------QYLFASVT-LMASVAYFGT----KA-VHAGL----------------AKHSLSE-N-LFW----SDFG-TFW-Q--------------LLDT--------V------------------------------------------------------------------------------------------------------------------------------------------------------------------------------------------------------PLLM---VLFCS-FSVDI-VLRQR--------A--ISE------------VG--------D--------G-----------------------------------------SI---P----------F--FL-RTIVAMTT---------------PFLWLRIM-----------------------------------AF--VKI---RNKQLATFILCSV-EIMKDIKWFLL--VLFAAMASFAQMWVSLTF-D-Q--H-Q-------S-----------------------------------------------------------------------------------------------------------------------------------------------------------------------E-------------------------------SQ------------Y-YMEGYL-K----AY-TM-M--L-GDLD--V----D----------------------------------------A----L-R----------------------T--HPLVSILFVIYTF---------GVTIVLLNILIAIVSDSYQS------------------------------------------SFS----------TSKMM-L--GK-ARVMFVSELLS------------LKTFHQM--W---M-D---GK-TG-----------------------------------------------------------------------------------------------T---TR---RNVN---YL--FGIIA--------II-------------------------------------HSY--------M---I-----VTT----I----NLKLS--S--GI------------------------------------------------------------FSTLDT--IS-SNVV-DVEAVVVFS-LLLLMIFF-MKI-TIAY---VL-------E-------------------N-------------------------F-----------------------N----------------DTGGLKQ---------------V-QTK-------------SIS-RFQRGVNWFVVR-TFSALS-SS---FDSL---F---D--RED-NR------------N--EF--------GSSPAS-----QEHRTD---------R------------------------------------------------------------------------------------------------------------------------------------------------------------------------------------------------------------------------------------------------------------------------------------------------------------------------------------------------------------------------------------------------------------------------------------------------------------------------------------------------------------------------------------------------------------------------------------------------------AIQ-------------------------------------------------------------------------------------------------------------------R-SI--E--------------------K-S-R--------------------KNI-----K-SEIKGVLDQLQLTLREMEEKNQ----------------------------------------------------------------------------------------------------------------------------------------AQ-MNAL-A---ESQQ-----LMMQAIAHNQDENGVVVNGIHHDDGDDHLVEQE----------DELI-----------SNA-S-----------------------------------------------------------------------------------------------------------------------------------------------------------------------------Y---H-R--------G-----------------------------------------------------------------------------------------------------------C-K---F-NGQ*
>jgi|Mintr2|676703|fgenesh1_kg.39_#_228_#_TRINITY_DN8469_c1_g1_i1
MTAP----P----------------------------------------------------------------------------------------------------------------------------------------------------------------------------------------------------------------------------------L-------------------N--I-T-----L---------------------SL--G-DVSFHLSPSESS-PQSS---T------------------SNN--------YTQQ----------YSP----AISSPSARRTTSSPYNNS-----RRRVRRTNNQHNTAS------------------P----------SIVSIRHGGGS---SFTNHP--------SPATNIGHSPPYT---QNNNNN------------------------------N----------------------------------SPLQN------------------------------------------------------------------HI-RGRV--RAM--KNKIEAP----QRQQSP------LFSTSNSNILGNSN--S--------VKGREDE-YCVD-LNGFTGTL-YI-------TS----RGN---------AANTMSQSTPQQK---------------------------------------------------------------EHTTRWEDNRVLSS--PR--PNSMRNSKLHSSSGRHSSAAASPSFLFASS-------TR--------------------------------------------------K------------------R---------L--T-GD----------------------------------------E-NAQLSNKRACSPSAS---A--NN--I--N----------------------------E-K-----------------K-K--DGF-TWIA--SN-----------S---------ND---E------TVE----VGR-----FSDI-HDENKNQF-L-------------------L---------N-QF-----EDTAA-----TSVTQVNNN----------------NSN-R----NLDGGSSSKRGG---------S-EKA---------------------------------------VRFS--------MLV-------HKLS--------------DN-SMIP-----NKTFSID-----------------S-------------------------------------G-DE---E--SQTT---T------------A-------------------------------------------------------------------------------------------------------------------------------------------------------------------------------------------------------------------------------------------------------------------------------------------------------------------------------------------------------------------------------------------------------------------------------------------------------------------------------------------------------------------------------------------------------------------------------------------------------------------------------------------------------------------------------------------------------------------------------------------ITS--------------------L-HQQEQ--------------------------GT-------P-Q-----------------------------------------------------------------------------------------------------------------------------------------------------------------------------------------------------------------------------------------------------------------------------------------------------------------------------------------------------------------------------------------------------------------------------------------------------------------------------------------------------------------------------------------------------------------------------------Q----QL--QP-------R------------------------------Q---------------------------------------------------------------------------------------------------------------------------------------------------------------------------------------------------KSK-H--------------------------------------------------F-------FTS--------PPPCTA-----------SF--T---TS--------------------------SP----------PRTAL---------SNVL---------------SETS-----------SMLAR---------SSKHM------L-----------K--TVTLAGK-----------DVMDQLSGENGGPSSVRGVSSTSNKQ---SSD---------------------------------------------------------------------------------------------------------------------------------------------------------GSN--------T---------A-----AI------------Q----------------------------------VD--S-----------------NMM---------N------NVNDED--------------------------------------QT---------------------------Y-D-------------------------------------------------------------------------AFDG---TEL---HY---------------------A--------------------------------------------------------------------------------------------------------------------------------------C--------------------AS------------------DSL-E-HVQS--L-----------------------L----E-Y-D------T----------------------------------CE--------------------------DLHKTDC--TGK-LP--------------------------------------------------------------------------------------------------------------------------------------------------------------------------------------------------------------------------------------------------------------------------------------------------------------------------------------------------------------------------------------------------------------------------------------------------------------------------------------------------------------------------------------------------------------------LHV-------------------------------------------F-------------------------------------------------------------CENFS--------LISSDPDG-----------------------------------------------------------------------------CE--DVAL-------------T-----------------------M-I----------------------------------EL-----------------------------------------------------------------------------------------------------------------M-GPK--E-S-----------------------------------------------------------------------------------------------------------------------------------------------------------------------------V-QALH-PSGMSPFV---------------------------------------YIIG--RWTK----------------------------------------------------------I-------L--------------------------------------------------------H----------------------------------------------------------------------------------------RDV-----FL--L-------K------------------------------N--------------S-----------AMG------------S-------------------V---------------------------------------------Q---------------------------------------------------------------------------------------------------------------A------------------------------------M-------------------------------------------------------------------------------------------------------------------------------RI-------------------------------------------------------------------------S----------------------TTSK------VN----------G-ESMTS----------------------------------------------------------------AA-------------------------------------------------------------AA-------------------------------------------------------------------GQ--S-TDH-S-PTRPQQKRLPYRSLFLS-------------------------------------------------STV--NE----K----------------SLVSS-----NDRAKLLY--------L-PDHVTIPSHVQWAIRI--------------------------------------LSL---LI----DK----------------------------------------------------------------Y----PEQ--------------------------------------------------------------------------------------------------------------------------------------------------------------------CR-ESILTN-I----------------A-----------------------------------------------------------------------------------------------------------------------------------------S-V--P-LFLKSILLV--------------------------S-------------------------D---A--------------------D-EMA--G------------LLE-TTLV-KHCVLDK---RSI---NVWLCS--------------------------------M-------------------------------------L---T---------ADTRD----------------VKMRATV-------------------------------------FIKLISKL--SLQDLN-AT----------------------S--QSPSR----------------Y-----------S---DD----------------------------------------------------------------------------------------------------------------------------------------------------------EQL--------------------------R-------FIT-LREEV-----------------------F---Y--------------A-VY--------------------------------------------------------------------------------SQ-P-GI------------------------------------------------------------------------------------------------------------VP---AVLE-----LGGR--------------T-I---E--------NIST-------------TKVMRYI--------------TDKTI------------------------------------------RKDS-V-F----------------------------------------------------------------------------------------------------------------------------------------FVLILDFFYSIFLLM-GYRL-NVEF----V-L-NY----------S--S----------------VD-GP--E------------------V---------------F-------------------------R------------D-EKYMSTSTMGVASYFLI----KE-GLTLL----------------SLYLTST-K-LAK----RYCF-SIF-K--------------IIDV--------V------------------------------------------------------------------------------------------------------------------------------------------------------------------------------------------------------SVAM---LLATE-SILST---------------------------------------------------D------------------------------------------P---T----------M-LDNEGFAASLTI---------------ILLWLKLM-----------------------------------FS--FKV---LNSSFALFLTAVN-EVIKEIKWFII--FLFGITLMFSDAARTIVA-A-R--G-D-------CQYNI-D------------------------G--E------------------------------------------------------------------------------------------------------QQ----V--------------------VVA-E-------------------------------FCS----------DN-LMSVII-R----MY-SV-L--V-GDVA--L----E----------------------------------------Y----F-E----------------------S--SDAMTAVFVFFSF---------FSIIILLNILIAIIIDSYDS------------------------------------------SKQ----------RSREI-F--YR-ARIEYAAHLAA------------RKQFLTP--R---E-C---SD-FH-----------------------------------------------------------------VA-------------------------------------T----------Y---V--------PK-------------------------------------TAR--------K---S---LRIVY----FLVIALAFLA--A--EY------------------------------------------------------------GFFGMLHFLT-LEDK--YDYRMVRS----LVWIY-VVIGSIFN---VY-----------------------------------------------------V-----------------------M----------------SVGSIGL---------------------------------------------------------FS-----------------RYD-KR------------F--AW--------L---TG-----ERHTIH---------G------------------------------------------------------------------------------------------------------------------------------------------------------------------------------------------------------------------------------------------------------------------------------------------------------------------------------------------------------------------------------------------------------------------------------------------------------------------------------------------------------------------------------------------------------------------------------------------------------VIK-------------------------------------------------------------------------------------------------------------------R-VI--E----------------------------------------------LL-----K-VAVKL----FHDFLGFNADR-E--------------------------------------------------------------------------------------------------------------------------------------------------------------------------------------------TD------ID-M------------------------------LD----------------------------------------------------------------------------------------E--------------------------E-------------------------------------------------Y-L--------I-----------------------------------------------------------------------------------------------------------A-E---G-AKY*
>jgi|Mintr2|748466|estExt_fgenesh1_pg.C_170028
[truncated: 683,939 more chars]
